# Supplementary material for: Computational Drug Repurposing for Alzheimer’s Disease Using Risk Genes From GWAS and Single-Cell RNA Sequencing Studies
Source: Front Pharmacol. 2021 Jun 30;12:617537. doi: 10.3389/fphar.2021.617537 (PMC8277916; doi:10.3389/fphar.2021.617537)
Supplement: Supplementary file 1 [file Table2.XLSX]

## Sheet: a.Enrichr_GWAS
Enrichr functional analysis of GWAS gene list: results of gene ontology data from Database: GO Biological Process 2018, genes with adjusted p-value < 0.05 are highlighted in red
Term	P-value	Adjusted P-value	Old P-value	Old Adjusted P-value	Odds Ratio	Combined Score	Genes
negative regulation of amyloid precursor protein catabolic process (GO:1902992)	1.77385e-09	9.05194e-06	0	0	42.7807	862.037	BIN1;ABCA7;APOE;CLU;SORL1;PICALM
negative regulation of amyloid-beta formation (GO:1902430)	3.91523e-08	9.98972e-05	0	0	43.573	743.172	BIN1;ABCA7;APOE;CLU;SORL1
regulation of amyloid-beta formation (GO:1902003)	6.61294e-08	0.000112486	0	0	26.1438	432.2	BIN1;ABCA7;APOE;CLU;SORL1;PICALM
phospholipid efflux (GO:0033700)	2.38504e-07	0.000304272	0	0	32.6797	498.329	APOC2;APOC1;APOA2;ABCA7;APOE
antigen processing and presentation of exogenous peptide antigen via MHC class II (GO:0019886)	4.53105e-06	0.00462439	0	0	7.20288	88.6283	HLA-DRB5;FCER1G;HLA-DRA; HLA-DOB;HLA-DQA2;HLA-DQA1;HLA-DRB1;HLA-DQB2;HLA-DQB1
antigen processing and presentation of exogenous peptide antigen (GO:0002478)	4.53105e-06	0.00385365	0	0	7.20288	88.6283	HLA-DRB5;FCER1G;HLA-DRA;HLA-DOB;HLA-DQA2;HLA-DQA1;HLA-DRB1;HLA-DQB2;HLA-DQB1
antigen processing and presentation of peptide antigen via MHC class II (GO:0002495)	4.92934e-06	0.00359349	0	0	7.13012	87.1323	HLA-DRB5;FCER1G;HLA-DRA;HLA-DOB;HLA-DQA2;HLA-DQA1;HLA-DRB1;HLA-DQB2;HLA-DQB1
regulation of amyloid-beta clearance (GO:1900221)	5.10293e-06	0.00325503	0	0	31.3725	382.296	ABCA7;APOE;CLU;PICALM
T cell receptor signaling pathway (GO:0050852)	8.60314e-06	0.00487798	0	0	5.26064	61.3569	HLA-DRB5;INPP5D;HLA-DRA;BTNL2;HLA-DQA2;HLA-DQA1;HLA-DRB1;HLA-DQB2;PSMB8;HLA-DQB1;PSMB9
cholesterol efflux (GO:0033344)	9.03409e-06	0.0046101	0	0	17.0503	198.031	APOC2;APOC1;APOA2;ABCA7;APOE
cholesterol transport (GO:0030301)	2.17471e-05	0.0100887	0	0	10.4575	112.272	APOC2;APOC1;APOA2;ABCA7;APOE;CLU
interferon-gamma-mediated signaling pathway (GO:0060333)	3.34764e-05	0.0142359	0	0	7.73267	79.6826	HLA-DRB5;HLA-DRA;HLA-DQA2;HLA-DQB2;HLA-DQA1;HLA-DRB1;HLA-DQB1
negative regulation of sterol transport (GO:0032372)	3.98211e-05	0.0156313	0	0	39.2157	397.299	APOC2;APOC1;APOA2
high-density lipoprotein particle remodeling (GO:0034375)	5.39028e-05	0.0196476	0	0	18.4544	181.376	APOC2;APOC1;APOA2;APOE
reverse cholesterol transport (GO:0043691)	5.39028e-05	0.0183377	0	0	18.4544	181.376	APOC2;APOA2;APOE;CLU
positive regulation of apoptotic cell clearance (GO:2000427)	6.90297e-05	0.0220162	0	0	33.6134	322.05	C4B;C4A;ABCA7
chylomicron remnant clearance (GO:0034382)	6.90297e-05	0.0207211	0	0	33.6134	322.05	APOC2;APOC1;APOE
regulation of cholesterol transport (GO:0032374)	0.000106476	0.030186	0	0	15.6863	143.492	APOC2;APOC1;APOA2;APOE
regulation of aspartic-type endopeptidase activity involved in amyloid precursor protein catabolic process (GO:1902959)	0.000109407	0.0293843	0	0	29.4118	268.248	BIN1;SORL1;PICALM
positive regulation of cholesterol esterification (GO:0010873)	0.000162564	0.0414782	0	0	26.1438	228.09	APOC1;APOA2;APOE
chylomicron remodeling (GO:0034371)	0.000162564	0.0395031	0	0	26.1438	228.09	APOC2;APOA2;APOE
negative regulation of cholesterol transport (GO:0032375)	0.000230048	0.0533607	0	0	23.5294	197.111	APOC2;APOC1;APOA2
positive regulation of steroid metabolic process (GO:0045940)	0.000230048	0.0510406	0	0	23.5294	197.111	APOC1;APOA2;APOE
chylomicron assembly (GO:0034378)	0.000230048	0.0489139	0	0	23.5294	197.111	APOC2;APOA2;APOE
regulation of cholesterol esterification (GO:0010872)	0.00031334	0.0639589	0	0	21.3904	172.582	APOC1;APOA2;APOE
transcription elongation from RNA polymerase I promoter (GO:0006362)	0.000476988	0.093618	0	0	10.8181	82.7372	ERCC3;ERCC2;POLR2E;CD3EAP
antigen receptor-mediated signaling pathway (GO:0050851)	0.000500377	0.0945713	0	0	3.34397	25.4147	HLA-DRB5;INPP5D;HLA-DRA;BTNL2;HLA-DQA2;HLA-DQA1;HLA-DRB1;HLA-DQB2;PSMB8;HLA-DQB1;PSMB9
triglyceride-rich lipoprotein particle remodeling (GO:0034370)	0.000532958	0.0971316	0	0	18.0995	136.418	APOC2;APOA2;APOE
high-density lipoprotein particle assembly (GO:0034380)	0.000532958	0.0937822	0	0	18.0995	136.418	APOA2;ABCA7;APOE
negative regulation of receptor-mediated endocytosis (GO:0048261)	0.000671939	0.114297	0	0	16.8067	122.779	APOC2;APOC1;PICALM
termination of RNA polymerase I transcription (GO:0006363)	0.000700861	0.115371	0	0	9.80392	71.2079	ERCC3;ERCC2;POLR2E;CD3EAP
cellular response to interferon-gamma (GO:0071346)	0.000760565	0.121286	0	0	4.69248	33.6988	HLA-DRB5;HLA-DRA;HLA-DQA2;HLA-DQA1;HLA-DRB1;HLA-DQB2;HLA-DQB1
global genome nucleotide-excision repair (GO:0070911)	0.000789612	0.122103	0	0	9.50683	67.9165	ERCC3;ERCC1;ERCC2;RNF111
transcription from RNA polymerase I promoter (GO:0006360)	0.00088601	0.13298	0	0	9.22722	64.8561	ERCC3;ERCC2;POLR2E;CD3EAP
transcription initiation from RNA polymerase I promoter (GO:0006361)	0.00088601	0.12918	0	0	9.22722	64.8561	ERCC3;ERCC2;POLR2E;CD3EAP
phospholipid transport (GO:0015914)	0.000925304	0.131162	0	0	6.64673	46.43	APOC2;APOC1;APOA2;ABCA7;APOE
Notch receptor processing (GO:0007220)	0.00101444	0.139911	0	0	14.7059	101.374	APH1B;NOTCH4;ADAM10
regulation of receptor-mediated endocytosis (GO:0048259)	0.00122461	0.164453	0	0	8.47907	56.8532	APOC2;APOC1;CLU;PICALM
positive regulation of endocytosis (GO:0045807)	0.00143507	0.187774	0	0	6.03318	39.4965	FCER1G;TFR2;ABCA7;APOE;CLU
regulation of immune response (GO:0050776)	0.00153318	0.195595	0	0	3.11236	20.1694	TREML1;SPPL2A;PILRB;TREM2;PILRA;BTNL2;PVR;CD33;NECTIN2;MICB
positive regulation of phagocytosis (GO:0050766)	0.0016447	0.204705	0	0	7.84314	50.276	C4B;C4A;FCER1G;ABCA7
protein targeting to lysosome (GO:0006622)	0.00170646	0.207335	0	0	12.3839	78.9267	AP4M1;CLU;SORL1
negative regulation of lipid metabolic process (GO:0045833)	0.00170646	0.202513	0	0	12.3839	78.9267	APOC2;APOC1;APOA2
nucleotide-excision repair, preincision complex stabilization (GO:0006293)	0.00229858	0.266583	0	0	11.2045	68.0724	ERCC3;ERCC1;ERCC2
lipoprotein metabolic process (GO:0042157)	0.00234816	0.266282	0	0	26.1438	158.278	APOA2;APOE
positive regulation of amyloid-beta clearance (GO:1900223)	0.00234816	0.260493	0	0	26.1438	158.278	ABCA7;PICALM
positive regulation of phospholipid transport (GO:2001140)	0.00234816	0.25495	0	0	26.1438	158.278	ABCA7;APOE
iron ion import (GO:0097286)	0.00234816	0.249639	0	0	26.1438	158.278	TFR2;PICALM
transcription-coupled nucleotide-excision repair (GO:0006283)	0.00255132	0.265701	0	0	5.29942	31.6436	COPS6;ERCC3;ERCC1;ERCC2;POLR2E
acylglycerol homeostasis (GO:0055090)	0.00263664	0.269095	0	0	10.6952	63.5107	APOC2;APOC4;APOE
nucleotide-excision repair, DNA incision, 3'-to lesion (GO:0006295)	0.00263664	0.263819	0	0	10.6952	63.5107	ERCC3;ERCC1;ERCC2
nucleotide-excision repair (GO:0006289)	0.00274726	0.269601	0	0	4.31732	25.4599	COPS6;ERCC3;ERCC1;ERCC2;POLR2E;RNF111
negative regulation of cellular amide metabolic process (GO:0034249)	0.00286659	0.276004	0	0	5.15996	30.2097	BIN1;ABCA7;APOE;CLU;SORL1
positive regulation of JNK cascade (GO:0046330)	0.00303436	0.286747	0	0	5.09295	29.5277	UNC5CL;MINK1;TAOK2;PTK2B;AGER
regulation of sterol transport (GO:0032371)	0.00325982	0.302452	0	0	22.409	128.316	APOC1;APOE
positive regulation of stress-activated MAPK cascade (GO:0032874)	0.00377678	0.344159	0	0	4.84144	27.0098	UNC5CL;MINK1;TAOK2;PTK2B;AGER
membrane protein intracellular domain proteolysis (GO:0031293)	0.00382858	0.342758	0	0	9.41176	52.3789	APH1B;SPPL2A;ADAM10
negative regulation of lipase activity (GO:0060192)	0.00430996	0.379202	0	0	19.6078	106.801	APOC1;APOA2
regulation of amyloid fibril formation (GO:1905906)	0.00430996	0.372775	0	0	19.6078	106.801	APOE;CLU
immunoglobulin mediated immune response (GO:0016064)	0.00430996	0.366562	0	0	19.6078	106.801	FCER1G;HLA-DQB1
regulation of apoptotic cell clearance (GO:2000425)	0.00430996	0.360553	0	0	19.6078	106.801	C4B;C4A
very-low-density lipoprotein particle remodeling (GO:0034372)	0.00549494	0.452269	0	0	17.4292	90.7003	APOC2;APOE
ionotropic glutamate receptor signaling pathway (GO:0035235)	0.00549494	0.44509	0	0	17.4292	90.7003	GRIN3B;PTK2B
positive regulation of astrocyte differentiation (GO:0048711)	0.00549494	0.438135	0	0	17.4292	90.7003	BIN1;AGER
negative regulation of endocytosis (GO:0045806)	0.00585897	0.459974	0	0	8.11359	41.7021	APOC2;APOC1;PICALM
synaptic transmission, cholinergic (GO:0007271)	0.00585897	0.453005	0	0	8.11359	41.7021	CHRNA2;CHRNE;APOE
triglyceride homeostasis (GO:0070328)	0.00585897	0.446243	0	0	8.11359	41.7021	APOC2;APOC4;APOE
regulation of JNK cascade (GO:0046328)	0.00618843	0.464406	0	0	4.30942	21.9137	UNC5CL;MINK1;TAOK2;PTK2B;AGER
sterol homeostasis (GO:0055092)	0.00678522	0.501811	0	0	5.31738	26.5497	EPHX2;APOC2;APOA2;APOE
post-Golgi vesicle-mediated transport (GO:0006892)	0.00678522	0.494642	0	0	5.31738	26.5497	AP4M1;VPS52;STX4;SORL1
cholesterol homeostasis (GO:0042632)	0.00678522	0.487676	0	0	5.31738	26.5497	EPHX2;APOC2;APOA2;APOE
integrin-mediated signaling pathway (GO:0007229)	0.00678522	0.480902	0	0	5.31738	26.5497	ZYX;ADAM10;PTK2B;FERMT2
positive regulation of amyloid-beta formation (GO:1902004)	0.00681117	0.476129	0	0	15.6863	78.2618	CLU;PICALM
positive regulation of natural killer cell mediated cytotoxicity directed against tumor cell target (GO:0002860)	0.00681117	0.469694	0	0	15.6863	78.2618	PVR;NECTIN2
hair cell differentiation (GO:0035315)	0.00681117	0.463432	0	0	15.6863	78.2618	ERCC3;ERCC2
UV protection (GO:0009650)	0.00681117	0.457334	0	0	15.6863	78.2618	SCARA3;ERCC2
very-low-density lipoprotein particle assembly (GO:0034379)	0.00681117	0.451395	0	0	15.6863	78.2618	APOC1;APOC4
positive regulation of natural killer cell mediated immune response to tumor cell (GO:0002857)	0.00681117	0.445607	0	0	15.6863	78.2618	PVR;NECTIN2
protein localization to lysosome (GO:0061462)	0.00707407	0.456949	0	0	7.59013	37.5812	AP4M1;LAMTOR4;SORL1
regulation of natural killer cell mediated cytotoxicity directed against tumor cell target (GO:0002858)	0.00825513	0.526574	0	0	14.2602	68.4053	PVR;NECTIN2
7-methylguanosine mRNA capping (GO:0006370)	0.00842774	0.530948	0	0	7.13012	34.0551	ERCC3;ERCC2;POLR2E
7-methylguanosine RNA capping (GO:0009452)	0.00842774	0.524473	0	0	7.13012	34.0551	ERCC3;ERCC2;POLR2E
diterpenoid metabolic process (GO:0016101)	0.00853709	0.524876	0	0	4.97977	23.7203	APOC2;APOA2;GPC2;APOE
negative regulation of protein oligomerization (GO:0032460)	0.00982339	0.596771	0	0	13.0719	60.4312	CLU;SORL1
negative regulation of metabolic process (GO:0009892)	0.00982339	0.58975	0	0	13.0719	60.4312	APOC2;APOC1
positive regulation of amyloid precursor protein catabolic process (GO:1902993)	0.00982339	0.582893	0	0	13.0719	60.4312	CLU;PICALM
regulation of interleukin-8 biosynthetic process (GO:0045414)	0.00982339	0.576193	0	0	13.0719	60.4312	BCL3;APOA2
membrane protein proteolysis (GO:0033619)	0.0107251	0.621934	0	0	6.53595	29.6416	APH1B;SPPL2A;ADAM10
negative regulation of protein serine/threonine kinase activity (GO:0071901)	0.0111116	0.637105	0	0	4.61361	20.7602	INCA1;CBLC;APOE;SORL1
positive regulation of synaptic transmission (GO:0050806)	0.0111116	0.630026	0	0	4.61361	20.7602	STX1B;PTK2B;STX4;AGER
regulation of protein localization to plasma membrane (GO:1903076)	0.0111116	0.623102	0	0	4.61361	20.7602	CNPY4;TREM2;STX4;PICALM
Notch receptor processing, ligand-dependent (GO:0035333)	0.0115126	0.638572	0	0	12.0664	53.8681	APH1B;ADAM10
positive regulation of cholesterol efflux (GO:0010875)	0.0115126	0.631706	0	0	12.0664	53.8681	ABCA7;APOE
leukocyte differentiation (GO:0002521)	0.0115126	0.624986	0	0	12.0664	53.8681	TREM2;RELB
regulation of blood circulation (GO:1903522)	0.0115634	0.621136	0	0	6.3593	28.3619	ACE;DMPK;TPM1
DNA-templated transcription, termination (GO:0006353)	0.0120192	0.638894	0	0	3.66502	16.204	ERCC3;ERCC2;CSTF1;POLR2E;CD3EAP
nucleotide-excision repair, DNA incision, 5'-to lesion (GO:0006296)	0.0124384	0.654361	0	0	6.19195	27.1639	ERCC3;ERCC1;ERCC2
DNA-templated transcription, elongation (GO:0006354)	0.012943	0.673959	0	0	3.59777	15.6402	ERCC3;ERCC2;POLR2E;CD3EAP;TAF6
Golgi to vacuole transport (GO:0006896)	0.0133193	0.686552	0	0	11.2045	48.387	AP4M1;VPS52
positive regulation of T cell mediated cytotoxicity (GO:0001916)	0.0133193	0.679686	0	0	11.2045	48.387	PVR;NECTIN2
lysosomal transport (GO:0007041)	0.0141395	0.714393	0	0	4.29761	18.3026	AP4M1;BIN1;VPS52;SORL1
regulation of neuron death (GO:1901214)	0.0141395	0.707389	0	0	4.29761	18.3026	APOE;CLU;SORL1;PICALM
negative regulation of cell cycle (GO:0045786)	0.0141395	0.700521	0	0	4.29761	18.3026	RNF167;INCA1;TRIM35;TAF6
regulation of ERK1 and ERK2 cascade (GO:0070372)	0.0145374	0.713313	0	0	2.53004	10.7047	STYX;PTK2B;ABCA7;TREM2;EPHA1;AGER;SCIMP;EPHB4
positive regulation of ERK1 and ERK2 cascade (GO:0070374)	0.0152118	0.739292	0	0	2.71792	11.3764	PTK2B;ABCA7;TREM2;EPHA1;AGER;SCIMP;EPHB4
regulation of protein homooligomerization (GO:0032462)	0.0152405	0.7337	0	0	10.4575	43.7522	APOE;CLU
negative regulation of lipid catabolic process (GO:0050995)	0.0152405	0.726843	0	0	10.4575	43.7522	APOC1;APOA2
nucleotide-excision repair, DNA incision (GO:0033683)	0.0152859	0.722257	0	0	5.73888	23.9933	ERCC3;ERCC1;ERCC2
retinoid metabolic process (GO:0001523)	0.016184	0.75768	0	0	4.12797	17.0226	APOC2;APOA2;GPC2;APOE
negative regulation of cell projection organization (GO:0031345)	0.0163098	0.756627	0	0	5.60224	23.0588	STX1B;ERCC2;APOE
cytokine-mediated signaling pathway (GO:0019221)	0.0164034	0.754115	0	0	1.85563	7.62714	HLA-DRB5;IL34;PSMB8;PSMB9;CNN2;INPP5D;ITGAX;HLA-DRA;PTK2B;STX4;HLA-DQA2;HLA-DQA1;HLA-DRB1;HLA-DQB2;HLA-DQB1
regulation of steroid metabolic process (GO:0019218)	0.0172728	0.786991	0	0	9.80392	39.7904	EPHX2;APOE
regulation of cell cycle phase transition (GO:1901987)	0.0172728	0.780026	0	0	9.80392	39.7904	ERCC3;ERCC2
positive regulation of protein localization to plasma membrane (GO:1903078)	0.0184707	0.826805	0	0	5.34759	21.3453	CNPY4;TREM2;STX4
positive regulation of cholesterol transport (GO:0032376)	0.0194131	0.861436	0	0	9.22722	36.3719	ABCA7;APOE
enzyme linked receptor protein signaling pathway (GO:0007167)	0.0195027	0.85795	0	0	3.24097	12.7603	CASS4;CD3EAP;PTK2B;PILRB;PILRA
adherens junction organization (GO:0034332)	0.0196077	0.855199	0	0	5.22876	20.5586	PVR;NECTIN2;RAB8B
protein catabolic process (GO:0030163)	0.0208065	0.899794	0	0	3.82592	14.8158	APOE;RNF5;PSMB8;PSMB9
neuron projection development (GO:0031175)	0.0209283	0.897456	0	0	2.80112	10.831	CNTNAP2;NYAP1;BLOC1S3;MINK1;APOE;AGER
regulation of cholesterol efflux (GO:0010874)	0.0216584	0.921025	0	0	8.7146	33.3975	ABCA7;APOE
membrane protein ectodomain proteolysis (GO:0006509)	0.0216584	0.913413	0	0	8.7146	33.3975	SPPL2A;ADAM10
positive regulation of natural killer cell mediated cytotoxicity (GO:0045954)	0.0216584	0.905926	0	0	8.7146	33.3975	PVR;NECTIN2
regulation of lipid catabolic process (GO:0050994)	0.0216584	0.898561	0	0	8.7146	33.3975	APOC1;APOA2
positive regulation of p38MAPK cascade (GO:1900745)	0.0216584	0.891314	0	0	8.7146	33.3975	MINK1;AGER
positive regulation of lipid catabolic process (GO:0050996)	0.0216584	0.884184	0	0	8.7146	33.3975	APOC2;APOA2
cell-substrate adherens junction assembly (GO:0007045)	0.0216584	0.877167	0	0	8.7146	33.3975	TAOK2;FERMT2
regulation of smooth muscle cell migration (GO:0014910)	0.0216584	0.87026	0	0	8.7146	33.3975	ACE;SORL1
positive regulation of natural killer cell mediated immunity (GO:0002717)	0.0216584	0.863461	0	0	8.7146	33.3975	PVR;NECTIN2
focal adhesion assembly (GO:0048041)	0.0216584	0.856767	0	0	8.7146	33.3975	TAOK2;FERMT2
positive regulation of protein localization to cell periphery (GO:1904377)	0.0219955	0.86341	0	0	5.00626	19.1085	CNPY4;TREM2;STX4
negative regulation of neuron death (GO:1901215)	0.0225095	0.876838	0	0	3.73483	14.1693	ERCC2;PTK2B;APOE;SORL1
cytoskeleton organization (GO:0007010)	0.0234754	0.907539	0	0	3.08785	11.585	CNN2;BIN1;TPM1;PTK2B;APOE
positive regulation of excitatory postsynaptic potential (GO:2000463)	0.0240057	0.921062	0	0	8.25593	30.7902	STX1B;PTK2B
regulation of platelet activation (GO:0010543)	0.0240057	0.914188	0	0	8.25593	30.7902	FCER1G;APOE
regulation of long-term synaptic potentiation (GO:1900271)	0.0240057	0.907417	0	0	8.25593	30.7902	APOE;AGER
cellular protein localization (GO:0034613)	0.0253377	0.950722	0	0	2.15208	7.90989	AP4M1;STX1B;CNTNAP2;GRIN3B;USP6;STX4;WIPI2;FERMT2;RAB8B
regulation of lipoprotein lipase activity (GO:0051004)	0.0264521	0.985291	0	0	7.84314	28.4896	APOC2;APOC1
immune response-activating cell surface receptor signaling pathway (GO:0002429)	0.0264521	0.978151	0	0	7.84314	28.4896	FCER1G;MICB
negative regulation of neuron projection development (GO:0010977)	0.0286279	1	0	0	4.52489	16.0786	STX1B;ERCC2;APOE
response to nicotine (GO:0035094)	0.0289945	1	0	0	7.46965	26.4474	CHRNA2;CHRNE
long-term synaptic potentiation (GO:0060291)	0.0289945	1	0	0	7.46965	26.4474	PTK2B;STX4
positive regulation of lipid metabolic process (GO:0045834)	0.0289945	1	0	0	7.46965	26.4474	APOA2;APOE
vesicle docking (GO:0048278)	0.0289945	1	0	0	7.46965	26.4474	STX1B;STX4
cell-matrix adhesion (GO:0007160)	0.0291251	1	0	0	3.44753	12.191	BCAM;TAOK2;ZYX;FERMT2
plasma membrane bounded cell projection morphogenesis (GO:0120039)	0.0300676	1	0	0	4.43951	15.5574	CNTNAP2;NYAP1;MINK1
regulation of cell-matrix adhesion (GO:0001952)	0.0300676	1	0	0	4.43951	15.5574	MINK1;PTK2B;EPHA1
phosphate-containing compound metabolic process (GO:0006796)	0.0308713	1	0	0	2.55754	8.89495	BCKDK;GPX4;INPP5D;EPHX2;PLCH1;AGPAT1
positive regulation of cellular metabolic process (GO:0031325)	0.0312053	1	0	0	3.37339	11.6961	APOC1;APOA2;APOE;AGPAT1
positive regulation of protein autophosphorylation (GO:0031954)	0.0316303	1	0	0	7.13012	24.6249	ACE;TAOK2
nucleotide-excision repair, DNA duplex unwinding (GO:0000717)	0.0316303	1	0	0	7.13012	24.6249	ERCC3;ERCC2
transmembrane receptor protein tyrosine kinase signaling pathway (GO:0007169)	0.0316968	1	0	0	1.9756	6.81887	APH1B;CASS4;POLR2E;CD3EAP;PTK2B;PILRB;PILRA;EPHA1;EPHB4;FGF22
DNA-templated transcription, initiation (GO:0006352)	0.0330276	1	0	0	2.51651	8.58235	ERCC3;NOTCH4;ERCC2;POLR2E;CD3EAP;TAF6
positive regulation of MAPK cascade (GO:0043410)	0.0330448	1	0	0	2.16362	7.37772	TAOK2;PTK2B;ABCA7;TREM2;EPHA1;AGER;SCIMP;EPHB4
regulation of primary metabolic process (GO:0080090)	0.0337814	1	0	0	2.80112	9.48976	LACTB;APOA2;APOE;PSMB8;PSMB9
regulation of natural killer cell mediated cytotoxicity (GO:0042269)	0.0343567	1	0	0	6.82012	22.9903	PVR;NECTIN2
regulation of protein oligomerization (GO:0032459)	0.0343567	1	0	0	6.82012	22.9903	APOE;SORL1
melanosome organization (GO:0032438)	0.0343567	1	0	0	6.82012	22.9903	TRAPPC6A;BLOC1S3
response to alkaloid (GO:0043279)	0.0343567	1	0	0	6.82012	22.9903	CHRNA2;CHRNE
transcription elongation from RNA polymerase II promoter (GO:0006368)	0.0344856	1	0	0	3.26797	11.004	ERCC3;ERCC2;POLR2E;TAF6
Notch signaling pathway (GO:0007219)	0.0346117	1	0	0	4.20168	14.1326	APH1B;NOTCH4;ADAM10
positive regulation of protein metabolic process (GO:0051247)	0.0356219	1	0	0	3.23428	10.7857	TFR2;APOE;CLU;SORL1
protein import (GO:0017038)	0.0362009	1	0	0	4.12797	13.6994	NUP88;APOE;CLU
positive regulation of cell death (GO:0010942)	0.0378271	1	0	0	4.0568	13.2849	MARK4;CLU;PICALM
response to UV (GO:0009411)	0.037959	1	0	0	3.16894	10.3664	SCARA3;ERCC3;BCL3;ERCC2
proteasomal ubiquitin-independent protein catabolic process (GO:0010499)	0.0400702	1	0	0	6.27451	20.1859	PSMB8;PSMB9
neuromuscular synaptic transmission (GO:0007274)	0.0400702	1	0	0	6.27451	20.1859	CHRNA2;CHRNE
positive regulation of endopeptidase activity (GO:0010950)	0.0400702	1	0	0	6.27451	20.1859	CR1;PICALM
mammary gland development (GO:0030879)	0.0400702	1	0	0	6.27451	20.1859	NOTCH4;PRL
transition metal ion homeostasis (GO:0055076)	0.0400702	1	0	0	6.27451	20.1859	TFR2;PICALM
regulation of lipid metabolic process (GO:0019216)	0.0403821	1	0	0	3.10619	9.96892	LACTB;APOC2;APOC1;APOA2
cellular divalent inorganic cation homeostasis (GO:0072503)	0.0416259	1	0	0	3.07574	9.77788	SLC24A4;DMPK;EPHX2;SLC39A13
regulation of protein ubiquitination involved in ubiquitin-dependent protein catabolic process (GO:2000058)	0.0430521	1	0	0	6.03318	18.9764	PTK2B;CLU
positive regulation of leukocyte mediated cytotoxicity (GO:0001912)	0.0430521	1	0	0	6.03318	18.9764	PVR;NECTIN2
modulation of excitatory postsynaptic potential (GO:0098815)	0.0430521	1	0	0	6.03318	18.9764	STX1B;PTK2B
negative regulation of MAP kinase activity (GO:0043407)	0.0446976	1	0	0	3.79507	11.7944	CBLC;APOE;SORL1
positive regulation of cellular amide metabolic process (GO:0034250)	0.0446976	1	0	0	3.79507	11.7944	BCL3;CLU;PICALM
regulation of p38MAPK cascade (GO:1900744)	0.0461139	1	0	0	5.80973	17.8745	MINK1;AGER
regulation of NF-kappaB import into nucleus (GO:0042345)	0.0461139	1	0	0	5.80973	17.8745	BCL3;AGER
regulation of T cell receptor signaling pathway (GO:0050856)	0.0461139	1	0	0	5.80973	17.8745	PVRIG;NECTIN2
cellular protein metabolic process (GO:0044267)	0.0474032	1	0	0	1.77886	5.42385	C4A;APH1B;USP6;NOTCH4;SPPL2A;APOA2;ADAM10;APOE;PRL;RNF5;SORL1
spermatogenesis (GO:0007283)	0.0476055	1	0	0	2.54647	7.75352	ZNF296;ACE;GPX4;STYX;DEDD
negative regulation of neuron apoptotic process (GO:0043524)	0.0483493	1	0	0	3.67647	11.1371	ERCC2;PTK2B;APOE
male gamete generation (GO:0048232)	0.0487038	1	0	0	2.53004	7.64579	ZNF296;ACE;GPX4;STYX;DEDD
protein targeting to vacuole (GO:0006623)	0.0492533	1	0	0	5.60224	16.8671	AP4M1;SORL1
regulation of blood vessel diameter (GO:0097746)	0.0492533	1	0	0	5.60224	16.8671	ACE;EPHX2
regulation of protein localization to cell surface (GO:2000008)	0.0492533	1	0	0	5.60224	16.8671	STX4;PICALM
negative regulation of neuron differentiation (GO:0045665)	0.0502285	1	0	0	3.61991	10.8278	STX1B;ERCC2;APOE
regulation of protein activation cascade (GO:2000257)	0.0509348	1	0	0	2.87822	8.56905	C4B;C4A;CR1;CLU
regulation of cell migration (GO:0030334)	0.0510584	1	0	0	1.97934	5.88811	ACE;MINK1;TPM1;ADAM10;PTK2B;STX4;EPHA1;SORL1
regulation of complement activation (GO:0030449)	0.0523503	1	0	0	2.85205	8.41297	C4B;C4A;CR1;CLU
positive regulation of phospholipid metabolic process (GO:1903727)	0.0524677	1	0	0	5.40906	15.9435	APOC2;PTK2B
negative regulation of homeostatic process (GO:0032845)	0.0524677	1	0	0	5.40906	15.9435	TSC22D4;ERCC1
antigen processing and presentation of peptide antigen via MHC class I (GO:0002474)	0.0524677	1	0	0	5.40906	15.9435	ACE;FCER1G
regulation of fatty acid biosynthetic process (GO:0042304)	0.0524677	1	0	0	5.40906	15.9435	APOC2;APOC1
positive regulation of lipid biosynthetic process (GO:0046889)	0.0524677	1	0	0	5.40906	15.9435	APOC2;APOE
protein export from nucleus (GO:0006611)	0.0524677	1	0	0	5.40906	15.9435	STYX;NUP88
transcription initiation from RNA polymerase II promoter (GO:0006367)	0.0556067	1	0	0	2.43576	7.038	ERCC3;NOTCH4;ERCC2;POLR2E;TAF6
nucleotide-excision repair, preincision complex assembly (GO:0006294)	0.0557547	1	0	0	5.22876	15.0943	ERCC3;ERCC2
regulation of endopeptidase activity (GO:0052548)	0.0580936	1	0	0	3.41006	9.70401	PSMB8;PSMB9;PICALM
regulation of humoral immune response (GO:0002920)	0.0582253	1	0	0	2.75198	7.82507	C4B;C4A;CR1;CLU
protein transport (GO:0015031)	0.0590802	1	0	0	1.91881	5.42804	AP4M1;STX1B;USP6;TFR2;STX4;APOE;CLU;RAB8B
regulation of developmental growth (GO:0048638)	0.059112	1	0	0	5.06009	14.3116	PRL;APOE
negative regulation of endothelial cell proliferation (GO:0001937)	0.059112	1	0	0	5.06009	14.3116	PRL;APOE
acylglycerol catabolic process (GO:0046464)	0.059112	1	0	0	5.06009	14.3116	APOA2;APOE
regulation of blood coagulation (GO:0030193)	0.059112	1	0	0	5.06009	14.3116	FCER1G;APOE
regulation of immune effector process (GO:0002697)	0.059747	1	0	0	2.72805	7.68665	C4B;C4A;CR1;CLU
regulation of endocytosis (GO:0030100)	0.0601455	1	0	0	3.36134	9.4487	TFR2;APOE;PICALM
regulation of mitotic cell cycle (GO:0007346)	0.061769	1	0	0	2.36239	6.57773	ERCC3;MINK1;ERCC2;TAOK2;TRIM35
phospholipid metabolic process (GO:0006644)	0.0622311	1	0	0	3.314	9.20265	GPX4;APOA2;AGPAT1
secondary alcohol metabolic process (GO:1902652)	0.0625373	1	0	0	4.90196	13.5882	APOA2;APOE
regulation of glutamate receptor signaling pathway (GO:1900449)	0.0660282	1	0	0	4.75342	12.9182	MINK1;PTK2B
phosphatidylcholine biosynthetic process (GO:0006656)	0.0660282	1	0	0	4.75342	12.9182	PHOSPHO1;APOA2
substrate adhesion-dependent cell spreading (GO:0034446)	0.0660282	1	0	0	4.75342	12.9182	EPHA1;FERMT2
plasma membrane bounded cell projection organization (GO:0120036)	0.0660433	1	0	0	2.63635	7.16413	CNTNAP2;TPM1;BLOC1S3;AGER
cell-cell junction organization (GO:0045216)	0.0665019	1	0	0	3.22321	8.73658	PVR;NECTIN2;RAB8B
regulation of neuron projection development (GO:0010975)	0.0676693	1	0	0	2.61438	7.04084	STX1B;ERCC2;PTK2B;APOE
nucleic acid phosphodiester bond hydrolysis (GO:0090305)	0.0686864	1	0	0	3.17965	8.51575	ERCC3;ERCC1;ERCC2
regulation of T cell differentiation (GO:0045580)	0.0695826	1	0	0	4.61361	12.2964	CR1;CLPTM1
positive regulation of cell-matrix adhesion (GO:0001954)	0.0695826	1	0	0	4.61361	12.2964	PTK2B;EPHA1
regulation of neurotransmitter receptor activity (GO:0099601)	0.0695826	1	0	0	4.61361	12.2964	MINK1;PTK2B
regulation of acute inflammatory response (GO:0002673)	0.0709833	1	0	0	2.57152	6.80247	C4B;C4A;CR1;CLU
stimulatory C-type lectin receptor signaling pathway (GO:0002223)	0.0709833	1	0	0	2.57152	6.80247	FCER1G;PSMB8;RELB;PSMB9
positive regulation of protein kinase activity (GO:0045860)	0.0710198	1	0	0	2.2668	5.99523	ACE;MINK1;TAOK2;PTK2B;CLU
gland development (GO:0048732)	0.0731519	1	0	0	3.09598	8.09665	NOTCH4;HESX1;PRL
regulation of axon extension (GO:0030516)	0.0731984	1	0	0	4.48179	11.718	ERCC2;APOE
cellular macromolecular complex assembly (GO:0034622)	0.0731984	1	0	0	4.48179	11.718	BIN1;PICALM
regulation of protein localization to early endosome (GO:1902965)	0.0741113	1	0	0	13.0719	34.0155	SORL1
vocal learning (GO:0042297)	0.0741113	1	0	0	13.0719	34.0155	CNTNAP2
negative regulation of chromosome organization (GO:2001251)	0.0741113	1	0	0	13.0719	34.0155	ERCC1
ribosomal small subunit export from nucleus (GO:0000056)	0.0741113	1	0	0	13.0719	34.0155	NUP88
B cell chemotaxis (GO:0035754)	0.0741113	1	0	0	13.0719	34.0155	HSD3B7
galactosylceramide metabolic process (GO:0006681)	0.0741113	1	0	0	13.0719	34.0155	B4GALT3
positive regulation of protein localization to endosome (GO:1905668)	0.0741113	1	0	0	13.0719	34.0155	SORL1
regulation of extent of cell growth (GO:0061387)	0.0741113	1	0	0	13.0719	34.0155	APOE
positive regulation of aspartic-type peptidase activity (GO:1905247)	0.0741113	1	0	0	13.0719	34.0155	PICALM
cellular response to iron ion (GO:0071281)	0.0741113	1	0	0	13.0719	34.0155	TFR2
positive regulation of microglial cell activation (GO:1903980)	0.0741113	1	0	0	13.0719	34.0155	AGER
positive regulation of protein localization to early endosome (GO:1902966)	0.0741113	1	0	0	13.0719	34.0155	SORL1
activation of transmembrane receptor protein tyrosine kinase activity (GO:0007171)	0.0741113	1	0	0	13.0719	34.0155	PILRB
snRNA modification (GO:0040031)	0.0741113	1	0	0	13.0719	34.0155	MEPCE
vesicle fusion with endoplasmic reticulum-Golgi intermediate compartment (ERGIC) membrane (GO:1990668)	0.0741113	1	0	0	13.0719	34.0155	STX4
positive regulation of clathrin-dependent endocytosis (GO:2000370)	0.0741113	1	0	0	13.0719	34.0155	PICALM
lipoprotein catabolic process (GO:0042159)	0.0741113	1	0	0	13.0719	34.0155	APOE
regulation of inositol phosphate biosynthetic process (GO:0010919)	0.0741113	1	0	0	13.0719	34.0155	PTK2B
imitative learning (GO:0098596)	0.0741113	1	0	0	13.0719	34.0155	CNTNAP2
positive regulation of cGMP biosynthetic process (GO:0030828)	0.0741113	1	0	0	13.0719	34.0155	APOE
regulation of skeletal muscle contraction (GO:0014819)	0.0741113	1	0	0	13.0719	34.0155	DMPK
negative regulation of phospholipid metabolic process (GO:1903726)	0.0741113	1	0	0	13.0719	34.0155	APOC1
peroxisomal membrane transport (GO:0015919)	0.0741113	1	0	0	13.0719	34.0155	RAB8B
iron ion import across plasma membrane (GO:0098711)	0.0741113	1	0	0	13.0719	34.0155	PICALM
hematopoietic stem cell differentiation (GO:0060218)	0.0741113	1	0	0	13.0719	34.0155	ACE
platelet dense granule organization (GO:0060155)	0.0741113	1	0	0	13.0719	34.0155	BLOC1S3
negative regulation of complement activation (GO:0045916)	0.0741113	1	0	0	13.0719	34.0155	CR1
aromatic compound catabolic process (GO:0019439)	0.0741113	1	0	0	13.0719	34.0155	EPHX2
regulation of t-circle formation (GO:1904429)	0.0741113	1	0	0	13.0719	34.0155	ERCC1
regulation of microtubule nucleation (GO:0010968)	0.0741113	1	0	0	13.0719	34.0155	EML2
positive regulation of aspartic-type endopeptidase activity involved in amyloid precursor protein catabolic process (GO:1902961)	0.0741113	1	0	0	13.0719	34.0155	PICALM
protein autophosphorylation (GO:0046777)	0.0752055	1	0	0	2.22816	5.76544	MINK1;TAOK2;PTK2B;EPHA1;EPHB4
innate immune response activating cell surface receptor signaling pathway (GO:0002220)	0.0761074	1	0	0	2.5098	6.46427	FCER1G;PSMB8;RELB;PSMB9
intracellular protein transport (GO:0006886)	0.0783959	1	0	0	1.80302	4.59046	AP4M1;STX1B;USP6;BCL3;NUP88;STX4;SORL1;RAB8B
antigen processing and presentation of exogenous peptide antigen via MHC class I (GO:0042590)	0.0800861	1	0	0	2.97841	7.51944	FCER1G;PSMB8;PSMB9
acylglycerol metabolic process (GO:0006639)	0.0806053	1	0	0	4.23953	10.676	APOA2;APOE
glutamate receptor signaling pathway (GO:0007215)	0.0806053	1	0	0	4.23953	10.676	GRIN3B;PTK2B
vesicle-mediated transport (GO:0016192)	0.0814493	1	0	0	1.71748	4.30704	STX1B;RABEP1;BIN1;VPS52;KIF1C;RIN3;STX4;AGFG2;PICALM
regulation of protein processing (GO:0070613)	0.0832209	1	0	0	2.43198	6.04653	C4B;C4A;CR1;CLU
positive regulation of stress fiber assembly (GO:0051496)	0.0843923	1	0	0	4.12797	10.2055	TPM1;EPHA1
NIK/NF-kappaB signaling (GO:0038061)	0.0848616	1	0	0	2.90487	7.16553	PSMB8;RELB;PSMB9
negative regulation of MAPK cascade (GO:0043409)	0.0848616	1	0	0	2.90487	7.16553	CBLC;APOE;SORL1
substrate-dependent cell migration, cell extension (GO:0006930)	0.0859199	1	0	0	11.2045	27.4996	CD2AP
protein localization to basolateral plasma membrane (GO:1903361)	0.0859199	1	0	0	11.2045	27.4996	AP4M1
regulation of immunoglobulin mediated immune response (GO:0002889)	0.0859199	1	0	0	11.2045	27.4996	NECTIN2
positive regulation of lipid transport (GO:0032370)	0.0859199	1	0	0	11.2045	27.4996	APOE
positive regulation of triglyceride catabolic process (GO:0010898)	0.0859199	1	0	0	11.2045	27.4996	APOC2
response to misfolded protein (GO:0051788)	0.0859199	1	0	0	11.2045	27.4996	CLU
regulation of dendritic cell differentiation (GO:2001198)	0.0859199	1	0	0	11.2045	27.4996	AGER
regulation of endocytic recycling (GO:2001135)	0.0859199	1	0	0	11.2045	27.4996	SORL1
regulation of dendritic spine maintenance (GO:1902950)	0.0859199	1	0	0	11.2045	27.4996	APOE
regulation of ER to Golgi vesicle-mediated transport (GO:0060628)	0.0859199	1	0	0	11.2045	27.4996	SORL1
positive regulation of sequestering of triglyceride (GO:0010890)	0.0859199	1	0	0	11.2045	27.4996	APOC4
regulation of tube diameter (GO:0035296)	0.0859199	1	0	0	11.2045	27.4996	ACE
negative regulation of transporter activity (GO:0032410)	0.0859199	1	0	0	11.2045	27.4996	APOA2
negative regulation of telomere capping (GO:1904354)	0.0859199	1	0	0	11.2045	27.4996	ERCC1
negative regulation of synapse organization (GO:1905809)	0.0859199	1	0	0	11.2045	27.4996	APOE
negative regulation of glycoprotein biosynthetic process (GO:0010561)	0.0859199	1	0	0	11.2045	27.4996	ABCA7
regulation of microglial cell activation (GO:1903978)	0.0859199	1	0	0	11.2045	27.4996	AGER
detection of molecule of bacterial origin (GO:0032490)	0.0859199	1	0	0	11.2045	27.4996	C4B
regulation of systemic arterial blood pressure by renin-angiotensin (GO:0003081)	0.0859199	1	0	0	11.2045	27.4996	ACE
marginal zone B cell differentiation (GO:0002315)	0.0859199	1	0	0	11.2045	27.4996	PTK2B
pituitary gland development (GO:0021983)	0.0859199	1	0	0	11.2045	27.4996	HESX1
negative regulation of nitrogen compound metabolic process (GO:0051172)	0.0859199	1	0	0	11.2045	27.4996	APOC1
microglial cell activation (GO:0001774)	0.0859199	1	0	0	11.2045	27.4996	CLU
regulation of Cdc42 protein signal transduction (GO:0032489)	0.0859199	1	0	0	11.2045	27.4996	APOE
negative regulation of cell death (GO:0060548)	0.0872941	1	0	0	2.86944	6.99705	APOE;CLU;SORL1
positive regulation of neuron death (GO:1901216)	0.0882324	1	0	0	4.02212	9.76483	CLU;PICALM
post-translational protein modification (GO:0043687)	0.0887811	1	0	0	1.75266	4.2442	C4A;COPS6;FBXL19;APOA2;ADAM10;APOE;PSMB8;PSMB9
ephrin receptor signaling pathway (GO:0048013)	0.0897558	1	0	0	2.83487	6.83391	APH1B;EPHA1;EPHB4
negative regulation of endopeptidase activity (GO:0010951)	0.0922465	1	0	0	2.80112	6.67589	CR1;BIN1;SORL1
protein targeting (GO:0006605)	0.0925542	1	0	0	2.34124	5.57205	AP4M1;TOMM40;TAOK2;SORL1
positive regulation of supramolecular fiber organization (GO:1902905)	0.0947655	1	0	0	2.76817	6.52277	PTK2B;APOE;CLU
receptor-mediated endocytosis (GO:0006898)	0.0948454	1	0	0	2.0749	4.88745	FCER1G;TFR2;APOE;SORL1;PICALM
detection of chemical stimulus involved in sensory perception of bitter taste (GO:0001580)	0.0960641	1	0	0	3.82592	8.96314	TAS2R60;AZGP1
negative regulation of catabolic process (GO:0009895)	0.0960641	1	0	0	3.82592	8.96314	APOC1;APOA2
positive regulation of monocyte differentiation (GO:0045657)	0.0975785	1	0	0	9.80392	22.8147	IL34
membrane fusion involved in viral entry into host cell (GO:0039663)	0.0975785	1	0	0	9.80392	22.8147	NECTIN2
regulation of vascular associated smooth muscle cell migration (GO:1904752)	0.0975785	1	0	0	9.80392	22.8147	TPM1
exocyst localization (GO:0051601)	0.0975785	1	0	0	9.80392	22.8147	EXOC3L2
Golgi to lysosome transport (GO:0090160)	0.0975785	1	0	0	9.80392	22.8147	AP4M1
positive regulation of macrophage differentiation (GO:0045651)	0.0975785	1	0	0	9.80392	22.8147	IL34
regulation of nitrogen compound metabolic process (GO:0051171)	0.0975785	1	0	0	9.80392	22.8147	APOE
cardiac muscle hypertrophy (GO:0003300)	0.0975785	1	0	0	9.80392	22.8147	CAMTA2
ribosomal large subunit export from nucleus (GO:0000055)	0.0975785	1	0	0	9.80392	22.8147	NUP88
cGMP-mediated signaling (GO:0019934)	0.0975785	1	0	0	9.80392	22.8147	APOE
regulation of amyloid precursor protein catabolic process (GO:1902991)	0.0975785	1	0	0	9.80392	22.8147	PICALM
myelin maintenance (GO:0043217)	0.0975785	1	0	0	9.80392	22.8147	CLU
negative regulation of protein homooligomerization (GO:0032463)	0.0975785	1	0	0	9.80392	22.8147	CLU
positive regulation of interleukin-8 biosynthetic process (GO:0045416)	0.0975785	1	0	0	9.80392	22.8147	APOA2
organophosphate catabolic process (GO:0046434)	0.0975785	1	0	0	9.80392	22.8147	APOA2
response to hydroperoxide (GO:0033194)	0.0975785	1	0	0	9.80392	22.8147	STX4
monocyte activation (GO:0042117)	0.0975785	1	0	0	9.80392	22.8147	ADAM10
regulation of T cell mediated immunity (GO:0002709)	0.0975785	1	0	0	9.80392	22.8147	AGER
fusion of virus membrane with host plasma membrane (GO:0019064)	0.0975785	1	0	0	9.80392	22.8147	NECTIN2
arachidonic acid secretion (GO:0050482)	0.0975785	1	0	0	9.80392	22.8147	ACE
bone resorption (GO:0045453)	0.0975785	1	0	0	9.80392	22.8147	PTK2B
regulation of long term synaptic depression (GO:1900452)	0.0975785	1	0	0	9.80392	22.8147	AGER
positive regulation of lipoprotein lipase activity (GO:0051006)	0.0975785	1	0	0	9.80392	22.8147	APOC2
regulation of striated muscle cell differentiation (GO:0051153)	0.0975785	1	0	0	9.80392	22.8147	DMPK
central nervous system myelination (GO:0022010)	0.0975785	1	0	0	9.80392	22.8147	CLU
positive regulation of protein localization to cell surface (GO:2000010)	0.0975785	1	0	0	9.80392	22.8147	STX4
negative regulation of mRNA polyadenylation (GO:1900364)	0.0975785	1	0	0	9.80392	22.8147	RNF40
B cell mediated immunity (GO:0019724)	0.0975785	1	0	0	9.80392	22.8147	FCER1G
arachidonate transport (GO:1903963)	0.0975785	1	0	0	9.80392	22.8147	ACE
regulation of phagocytosis (GO:0050764)	0.100052	1	0	0	3.73483	8.59782	FCER1G;ABCA7
regulation of cholesterol metabolic process (GO:0090181)	0.100052	1	0	0	3.73483	8.59782	EPHX2;APOE
DNA duplex unwinding (GO:0032508)	0.100052	1	0	0	3.73483	8.59782	ERCC3;ERCC2
regulation of stress-activated MAPK cascade (GO:0032872)	0.100052	1	0	0	3.73483	8.59782	TAOK2;AGER
positive regulation of receptor-mediated endocytosis (GO:0048260)	0.100052	1	0	0	3.73483	8.59782	CLU;PICALM
sensory perception of bitter taste (GO:0050913)	0.100052	1	0	0	3.73483	8.59782	TAS2R60;AZGP1
regulation of vesicle-mediated transport (GO:0060627)	0.102363	1	0	0	2.25702	5.14427	USP6;STX4;PICALM;RAB8B
calcium ion homeostasis (GO:0055074)	0.102489	1	0	0	2.6738	6.0909	SLC24A4;DMPK;EPHX2
positive regulation of protein ubiquitination involved in ubiquitin-dependent protein catabolic process (GO:2000060)	0.102489	1	0	0	2.6738	6.0909	CLU;PSMB8;PSMB9
regulation of MAP kinase activity (GO:0043405)	0.102489	1	0	0	2.6738	6.0909	CBLC;APOE;SORL1
positive regulation of protein complex assembly (GO:0031334)	0.105118	1	0	0	2.64375	5.9555	ERCC3;ERCC1;ERCC2
regulation of neuron apoptotic process (GO:0043523)	0.107773	1	0	0	2.61438	5.82411	ERCC2;PTK2B;APOE
negative regulation of protein metabolic process (GO:0051248)	0.108162	1	0	0	3.56506	7.92915	APOE;CLU
protein transmembrane import into intracellular organelle (GO:0044743)	0.108162	1	0	0	3.56506	7.92915	TOMM40;RAB8B
myeloid leukocyte mediated immunity (GO:0002444)	0.109089	1	0	0	8.7146	19.308	ACE
secretory granule organization (GO:0033363)	0.109089	1	0	0	8.7146	19.308	BLOC1S3
negative regulation of serine-type endopeptidase activity (GO:1900004)	0.109089	1	0	0	8.7146	19.308	CR1
regulation of immunoglobulin secretion (GO:0051023)	0.109089	1	0	0	8.7146	19.308	STX4
negative regulation of alcohol biosynthetic process (GO:1902931)	0.109089	1	0	0	8.7146	19.308	APOE
response to UV-C (GO:0010225)	0.109089	1	0	0	8.7146	19.308	BCL3
integrin activation (GO:0033622)	0.109089	1	0	0	8.7146	19.308	FERMT2
regulation of sequestering of calcium ion (GO:0051282)	0.109089	1	0	0	8.7146	19.308	PTK2B
positive regulation of protein maturation (GO:1903319)	0.109089	1	0	0	8.7146	19.308	TFR2
actin filament reorganization (GO:0090527)	0.109089	1	0	0	8.7146	19.308	CASS4
positive regulation of cell activation (GO:0050867)	0.109089	1	0	0	8.7146	19.308	AGER
neuronal ion channel clustering (GO:0045161)	0.109089	1	0	0	8.7146	19.308	CNTNAP2
regulation of amyloid precursor protein biosynthetic process (GO:0042984)	0.109089	1	0	0	8.7146	19.308	ABCA7
negative regulation of T cell apoptotic process (GO:0070233)	0.109089	1	0	0	8.7146	19.308	TSC22D4
sterol catabolic process (GO:0016127)	0.109089	1	0	0	8.7146	19.308	APOE
regulation of muscle system process (GO:0090257)	0.109089	1	0	0	8.7146	19.308	TPM1
positive regulation of myeloid leukocyte mediated immunity (GO:0002888)	0.109089	1	0	0	8.7146	19.308	STX4
negative regulation of interferon-beta production (GO:0032688)	0.109089	1	0	0	8.7146	19.308	RELB
regulation of endothelial cell differentiation (GO:0045601)	0.109089	1	0	0	8.7146	19.308	NOTCH4
mature B cell differentiation involved in immune response (GO:0002313)	0.109089	1	0	0	8.7146	19.308	PTK2B
regulation of leukocyte mediated cytotoxicity (GO:0001910)	0.109089	1	0	0	8.7146	19.308	AGER
negative regulation of mRNA 3'-end processing (GO:0031441)	0.109089	1	0	0	8.7146	19.308	RNF40
cholesterol catabolic process (GO:0006707)	0.109089	1	0	0	8.7146	19.308	APOE
positive regulation of immunoglobulin secretion (GO:0051024)	0.109089	1	0	0	8.7146	19.308	STX4
ATP synthesis coupled electron transport (GO:0042773)	0.109089	1	0	0	8.7146	19.308	NDUFS2
endosome to melanosome transport (GO:0035646)	0.109089	1	0	0	8.7146	19.308	BLOC1S3
endosome to pigment granule transport (GO:0043485)	0.109089	1	0	0	8.7146	19.308	BLOC1S3
positive regulation of protein homooligomerization (GO:0032464)	0.109089	1	0	0	8.7146	19.308	CLU
negative regulation of microtubule polymerization (GO:0031115)	0.109089	1	0	0	8.7146	19.308	EML2
maturation of LSU-rRNA from tricistronic rRNA transcript (SSU-rRNA, 5.8S rRNA, LSU-rRNA) (GO:0000463)	0.109089	1	0	0	8.7146	19.308	WDR12
negative regulation of serine-type peptidase activity (GO:1902572)	0.109089	1	0	0	8.7146	19.308	CR1
positive regulation of T cell chemotaxis (GO:0010820)	0.109089	1	0	0	8.7146	19.308	ADAM10
lipoprotein biosynthetic process (GO:0042158)	0.109089	1	0	0	8.7146	19.308	WIPI2
fatty acid homeostasis (GO:0055089)	0.109089	1	0	0	8.7146	19.308	APOE
DNA topological change (GO:0006265)	0.109089	1	0	0	8.7146	19.308	ERCC3
peptidyl-amino acid modification (GO:0018193)	0.109089	1	0	0	8.7146	19.308	APOA2
regulation of cytokine secretion involved in immune response (GO:0002739)	0.109089	1	0	0	8.7146	19.308	APOA2
positive regulation of triglyceride lipase activity (GO:0061365)	0.109089	1	0	0	8.7146	19.308	APOC2
protein localization to vacuole (GO:0072665)	0.109089	1	0	0	8.7146	19.308	LAMTOR4
positive regulation of immunoglobulin mediated immune response (GO:0002891)	0.109089	1	0	0	8.7146	19.308	NECTIN2
positive regulation of transport (GO:0051050)	0.112281	1	0	0	3.48584	7.62267	TFR2;APOE
heart contraction (GO:0060047)	0.112281	1	0	0	3.48584	7.62267	ACE;TPM1
sprouting angiogenesis (GO:0002040)	0.112281	1	0	0	3.48584	7.62267	PTK2B;EPHB4
detection of chemical stimulus involved in sensory perception of taste (GO:0050912)	0.112281	1	0	0	3.48584	7.62267	TAS2R60;AZGP1
positive regulation of actin filament bundle assembly (GO:0032233)	0.112281	1	0	0	3.48584	7.62267	TPM1;EPHA1
positive regulation of viral process (GO:0048524)	0.112281	1	0	0	3.48584	7.62267	POLR2E;APOE
cellular protein complex assembly (GO:0043623)	0.114734	1	0	0	2.16362	4.68455	GPX4;PILRB;CLU;PICALM
nucleus organization (GO:0006997)	0.11644	1	0	0	3.41006	7.33293	DMPK;BIN1
positive regulation of multicellular organismal process (GO:0051240)	0.11862	1	0	0	1.93181	4.11828	APOC2;ABCA7;PRL;AGPAT1;PICALM
cardiovascular system development (GO:0072358)	0.120453	1	0	0	7.84314	16.6	NOTCH4
protein deneddylation (GO:0000338)	0.120453	1	0	0	7.84314	16.6	COPS6
positive regulation of protein exit from endoplasmic reticulum (GO:0070863)	0.120453	1	0	0	7.84314	16.6	SORL1
neuron projection regeneration (GO:0031102)	0.120453	1	0	0	7.84314	16.6	APOE
maintenance of apical/basal cell polarity (GO:0035090)	0.120453	1	0	0	7.84314	16.6	LRCH4
positive regulation of cytoplasmic transport (GO:1903651)	0.120453	1	0	0	7.84314	16.6	SORL1
chloride ion homeostasis (GO:0055064)	0.120453	1	0	0	7.84314	16.6	SLC12A9
telomere maintenance via recombination (GO:0000722)	0.120453	1	0	0	7.84314	16.6	ERCC1
contractile actin filament bundle assembly (GO:0030038)	0.120453	1	0	0	7.84314	16.6	ZYX
positive regulation of insulin secretion involved in cellular response to glucose stimulus (GO:0035774)	0.120453	1	0	0	7.84314	16.6	STX4
regulation of phospholipase activity (GO:0010517)	0.120453	1	0	0	7.84314	16.6	APOC2
regulation of mast cell activation (GO:0033003)	0.120453	1	0	0	7.84314	16.6	NECTIN2
regulation of triglyceride catabolic process (GO:0010896)	0.120453	1	0	0	7.84314	16.6	APOC2
negative regulation of inclusion body assembly (GO:0090084)	0.120453	1	0	0	7.84314	16.6	SORL1
positive regulation of glial cell differentiation (GO:0045687)	0.120453	1	0	0	7.84314	16.6	BIN1
regulation of protein exit from endoplasmic reticulum (GO:0070861)	0.120453	1	0	0	7.84314	16.6	SORL1
stress fiber assembly (GO:0043149)	0.120453	1	0	0	7.84314	16.6	ZYX
regulation of astrocyte differentiation (GO:0048710)	0.120453	1	0	0	7.84314	16.6	BIN1
positive regulation of lipase activity (GO:0060193)	0.120453	1	0	0	7.84314	16.6	APOC2
creatine metabolic process (GO:0006600)	0.120453	1	0	0	7.84314	16.6	CKM
chaperone-mediated protein transport (GO:0072321)	0.120453	1	0	0	7.84314	16.6	CLU
negative regulation of cell activation (GO:0050866)	0.120453	1	0	0	7.84314	16.6	APOE
virion attachment to host cell (GO:0019062)	0.120453	1	0	0	7.84314	16.6	NECTIN2
histone H2B ubiquitination (GO:0033523)	0.120453	1	0	0	7.84314	16.6	RNF40
maintenance of epithelial cell apical/basal polarity (GO:0045199)	0.120453	1	0	0	7.84314	16.6	LRCH4
regulation of T cell chemotaxis (GO:0010819)	0.120453	1	0	0	7.84314	16.6	ADAM10
vesicle fusion (GO:0006906)	0.121431	1	0	0	2.47678	5.22207	STX1B;STX4;RAB8B
endocytosis (GO:0006897)	0.122526	1	0	0	1.78253	3.7423	BIN1;TFR2;RIN3;APOE;SORL1;PICALM
positive regulation of protein localization to membrane (GO:1905477)	0.124235	1	0	0	2.45098	5.11171	CNPY4;TREM2;STX4
positive regulation of gene expression, epigenetic (GO:0045815)	0.124872	1	0	0	3.26797	6.79892	POLR2E;CD3EAP
polyol metabolic process (GO:0019751)	0.124872	1	0	0	3.26797	6.79892	INPP5D;PLCH1
heterophilic cell-cell adhesion via plasma membrane cell adhesion molecules (GO:0007157)	0.124872	1	0	0	3.26797	6.79892	PVR;NECTIN2
inositol phosphate metabolic process (GO:0043647)	0.124872	1	0	0	3.26797	6.79892	INPP5D;PLCH1
protein localization to nucleus (GO:0034504)	0.127063	1	0	0	2.42571	5.00441	BCL3;NUP88;ABCA7
cellular metal ion homeostasis (GO:0006875)	0.127063	1	0	0	2.42571	5.00441	SLC24A4;DMPK;EPHX2
formation of extrachromosomal circular DNA (GO:0001325)	0.131673	1	0	0	7.13012	14.4559	ERCC1
positive regulation of T cell receptor signaling pathway (GO:0050862)	0.131673	1	0	0	7.13012	14.4559	NECTIN2
positive regulation of fatty acid biosynthetic process (GO:0045723)	0.131673	1	0	0	7.13012	14.4559	APOC2
negative regulation of defense response to virus (GO:0050687)	0.131673	1	0	0	7.13012	14.4559	MICB
negative regulation of potassium ion transport (GO:0043267)	0.131673	1	0	0	7.13012	14.4559	PTK2B
positive regulation by host of viral process (GO:0044794)	0.131673	1	0	0	7.13012	14.4559	APOE
immune response-regulating cell surface receptor signaling pathway (GO:0002768)	0.131673	1	0	0	7.13012	14.4559	MICB
t-circle formation (GO:0090656)	0.131673	1	0	0	7.13012	14.4559	ERCC1
UV-damage excision repair (GO:0070914)	0.131673	1	0	0	7.13012	14.4559	ERCC1
protein localization to pre-autophagosomal structure (GO:0034497)	0.131673	1	0	0	7.13012	14.4559	WIPI2
negative regulation of bone mineralization (GO:0030502)	0.131673	1	0	0	7.13012	14.4559	PTK2B
positive regulation of leukocyte degranulation (GO:0043302)	0.131673	1	0	0	7.13012	14.4559	STX4
heart process (GO:0003015)	0.131673	1	0	0	7.13012	14.4559	ACE
negative regulation of fatty acid biosynthetic process (GO:0045717)	0.131673	1	0	0	7.13012	14.4559	APOC1
angiotensin maturation (GO:0002003)	0.131673	1	0	0	7.13012	14.4559	ACE
modulation by host of viral process (GO:0044788)	0.131673	1	0	0	7.13012	14.4559	APOE
low-density lipoprotein particle remodeling (GO:0034374)	0.131673	1	0	0	7.13012	14.4559	APOA2
myeloid cell activation involved in immune response (GO:0002275)	0.131673	1	0	0	7.13012	14.4559	FCER1G
regulation of serine-type endopeptidase activity (GO:1900003)	0.131673	1	0	0	7.13012	14.4559	CR1
icosanoid secretion (GO:0032309)	0.131673	1	0	0	7.13012	14.4559	ACE
regulation of hemopoiesis (GO:1903706)	0.131673	1	0	0	7.13012	14.4559	ACE
organic cyclic compound catabolic process (GO:1901361)	0.131673	1	0	0	7.13012	14.4559	EPHX2
telomere maintenance via telomere trimming (GO:0090737)	0.131673	1	0	0	7.13012	14.4559	ERCC1
synaptonemal complex assembly (GO:0007130)	0.131673	1	0	0	7.13012	14.4559	STAG3
transcytosis (GO:0045056)	0.131673	1	0	0	7.13012	14.4559	PICALM
regulation of mRNA polyadenylation (GO:1900363)	0.131673	1	0	0	7.13012	14.4559	RNF40
negative regulation of protein localization to cell surface (GO:2000009)	0.131673	1	0	0	7.13012	14.4559	PICALM
cellular response to interleukin-2 (GO:0071352)	0.131673	1	0	0	7.13012	14.4559	PTK2B
synaptonemal complex organization (GO:0070193)	0.131673	1	0	0	7.13012	14.4559	STAG3
alcohol catabolic process (GO:0046164)	0.131673	1	0	0	7.13012	14.4559	APOE
RNA polymerase II transcriptional preinitiation complex assembly (GO:0051123)	0.131673	1	0	0	7.13012	14.4559	TAF6
receptor internalization (GO:0031623)	0.13778	1	0	0	3.07574	6.09642	FCER1G;PICALM
peptidyl-tyrosine modification (GO:0018212)	0.142146	1	0	0	3.01659	5.88507	PTK2B;EPHA1
regulation of cellular amine metabolic process (GO:0033238)	0.142146	1	0	0	3.01659	5.88507	PSMB8;PSMB9
regulation of exocytosis (GO:0017157)	0.142146	1	0	0	3.01659	5.88507	STX4;RAB8B
regulation of cellular amino acid metabolic process (GO:0006521)	0.142146	1	0	0	3.01659	5.88507	PSMB8;PSMB9
regulation of DNA-dependent DNA replication (GO:0090329)	0.14275	1	0	0	6.53595	12.7233	WDR18
interleukin-2-mediated signaling pathway (GO:0038110)	0.14275	1	0	0	6.53595	12.7233	PTK2B
negative regulation of vascular smooth muscle cell proliferation (GO:1904706)	0.14275	1	0	0	6.53595	12.7233	TPM1
regulation of sequestering of triglyceride (GO:0010889)	0.14275	1	0	0	6.53595	12.7233	APOC4
iron ion transport (GO:0006826)	0.14275	1	0	0	6.53595	12.7233	TFR2
negative regulation of epithelial cell differentiation (GO:0030857)	0.14275	1	0	0	6.53595	12.7233	NOTCH4
protein insertion into membrane (GO:0051205)	0.14275	1	0	0	6.53595	12.7233	GRIN3B
ribosomal subunit export from nucleus (GO:0000054)	0.14275	1	0	0	6.53595	12.7233	NUP88
regulation of angiotensin levels in blood (GO:0002002)	0.14275	1	0	0	6.53595	12.7233	ACE
regulation of blood vessel size (GO:0050880)	0.14275	1	0	0	6.53595	12.7233	ACE
peptidyl-methionine modification (GO:0018206)	0.14275	1	0	0	6.53595	12.7233	APOA2
regulation of T cell differentiation in thymus (GO:0033081)	0.14275	1	0	0	6.53595	12.7233	CLPTM1
somatic hypermutation of immunoglobulin genes (GO:0016446)	0.14275	1	0	0	6.53595	12.7233	PMS2P1
negative regulation of fatty acid metabolic process (GO:0045922)	0.14275	1	0	0	6.53595	12.7233	APOC1
positive regulation of cell-substrate adhesion (GO:0010811)	0.146541	1	0	0	2.95967	5.6839	PTK2B;EPHA1
triglyceride metabolic process (GO:0006641)	0.146541	1	0	0	2.95967	5.6839	APOA2;APOE
ubiquitin-dependent protein catabolic process (GO:0006511)	0.14847	1	0	0	1.60532	3.06195	FBXL19;CBLC;RNF5;RNF111;PSMB8;RNF40;PSMB9
DNA-templated transcriptional preinitiation complex assembly (GO:0070897)	0.153687	1	0	0	6.03318	11.2992	TAF6
response to iron ion (GO:0010039)	0.153687	1	0	0	6.03318	11.2992	TFR2
cellular response to low-density lipoprotein particle stimulus (GO:0071404)	0.153687	1	0	0	6.03318	11.2992	FCER1G
negative regulation of hemostasis (GO:1900047)	0.153687	1	0	0	6.03318	11.2992	APOE
positive regulation of sodium ion transport (GO:0010765)	0.153687	1	0	0	6.03318	11.2992	PRSS8
regulation of NMDA receptor activity (GO:2000310)	0.153687	1	0	0	6.03318	11.2992	PTK2B
regulation of viral life cycle (GO:1903900)	0.153687	1	0	0	6.03318	11.2992	NECTIN2
diacylglycerol metabolic process (GO:0046339)	0.153687	1	0	0	6.03318	11.2992	APOA2
negative regulation of epidermal growth factor-activated receptor activity (GO:0007175)	0.153687	1	0	0	6.03318	11.2992	CBLC
regulation of macrophage differentiation (GO:0045649)	0.153687	1	0	0	6.03318	11.2992	IL34
amyloid precursor protein metabolic process (GO:0042982)	0.153687	1	0	0	6.03318	11.2992	APOE
negative regulation of viral release from host cell (GO:1902187)	0.153687	1	0	0	6.03318	11.2992	TRIM35
negative regulation of interleukin-10 production (GO:0032693)	0.153687	1	0	0	6.03318	11.2992	AGER
ER-associated misfolded protein catabolic process (GO:0071712)	0.153687	1	0	0	6.03318	11.2992	RNF5
sensory perception of taste (GO:0050909)	0.153687	1	0	0	6.03318	11.2992	TAS2R60
cell morphogenesis involved in differentiation (GO:0000904)	0.155413	1	0	0	2.85205	5.30956	EPHA1;FERMT2
negative regulation of supramolecular fiber organization (GO:1902904)	0.155413	1	0	0	2.85205	5.30956	CLU;EML2
protein polyubiquitination (GO:0000209)	0.156163	1	0	0	1.657	3.07681	RNF167;FBXL19;RNF5;RNF111;PSMB8;PSMB9
positive regulation of cellular component organization (GO:0051130)	0.156537	1	0	0	2.19901	4.07799	TFR2;APOC2;APOE
neuron projection morphogenesis (GO:0048812)	0.157836	1	0	0	1.91296	3.5317	CNTNAP2;NYAP1;MINK1;TAOK2
regulation of axonogenesis (GO:0050770)	0.159888	1	0	0	2.80112	5.13525	ERCC2;APOE
regulation of gene silencing by RNA (GO:0060966)	0.159888	1	0	0	2.80112	5.13525	POLR2E;NUP88
regulation of posttranscriptional gene silencing (GO:0060147)	0.159888	1	0	0	2.80112	5.13525	POLR2E;NUP88
glycerophospholipid biosynthetic process (GO:0046474)	0.160255	1	0	0	1.90137	3.48139	PHOSPHO1;INPP5D;APOA2;AGPAT1
negative regulation of hydrolase activity (GO:0051346)	0.162669	1	0	0	2.15866	3.92021	PPP1R37;PPP1R35;APOA2
regulation of secretion by cell (GO:1903530)	0.164385	1	0	0	2.75198	4.96881	STX4;RAB8B
phosphatidylinositol-mediated signaling (GO:0048015)	0.164385	1	0	0	2.75198	4.96881	NYAP1;PLCH1
organonitrogen compound catabolic process (GO:1901565)	0.164385	1	0	0	2.75198	4.96881	BCKDK;ACE
branching involved in blood vessel morphogenesis (GO:0001569)	0.164484	1	0	0	5.60224	10.1117	NOTCH4
ncRNA transcription (GO:0098781)	0.164484	1	0	0	5.60224	10.1117	CD3EAP
neutrophil activation (GO:0042119)	0.164484	1	0	0	5.60224	10.1117	FCER1G
clathrin coat assembly (GO:0048268)	0.164484	1	0	0	5.60224	10.1117	PICALM
regulation of lipase activity (GO:0060191)	0.164484	1	0	0	5.60224	10.1117	APOA2
fatty acid transport (GO:0015908)	0.164484	1	0	0	5.60224	10.1117	APOE
regulation of phosphate metabolic process (GO:0019220)	0.164484	1	0	0	5.60224	10.1117	MCM7
positive regulation of response to cytokine stimulus (GO:0060760)	0.164484	1	0	0	5.60224	10.1117	AGPAT1
regulation of monocyte differentiation (GO:0045655)	0.164484	1	0	0	5.60224	10.1117	IL34
negative regulation of smooth muscle cell migration (GO:0014912)	0.164484	1	0	0	5.60224	10.1117	TPM1
negative regulation of hemopoiesis (GO:1903707)	0.164484	1	0	0	5.60224	10.1117	PTK2B
positive regulation of heart rate (GO:0010460)	0.164484	1	0	0	5.60224	10.1117	TPM1
histone H4-K16 acetylation (GO:0043984)	0.164484	1	0	0	5.60224	10.1117	KAT8
negative regulation of T cell receptor signaling pathway (GO:0050860)	0.164484	1	0	0	5.60224	10.1117	PVRIG
negative regulation of biomineral tissue development (GO:0070168)	0.164484	1	0	0	5.60224	10.1117	PTK2B
cell migration involved in sprouting angiogenesis (GO:0002042)	0.164484	1	0	0	5.60224	10.1117	EPHB4
amyloid-beta metabolic process (GO:0050435)	0.164484	1	0	0	5.60224	10.1117	ACE
positive regulation of blood vessel diameter (GO:0097755)	0.164484	1	0	0	5.60224	10.1117	EPHX2
I-kappaB kinase/NF-kappaB signaling (GO:0007249)	0.168905	1	0	0	2.70453	4.80978	BCL3;RELB
regulation of neurogenesis (GO:0050767)	0.168905	1	0	0	2.70453	4.80978	BIN1;SORL1
regulation of Rho protein signal transduction (GO:0035023)	0.168905	1	0	0	2.70453	4.80978	GPR17;APOE
response to retinoic acid (GO:0032526)	0.168905	1	0	0	2.70453	4.80978	PTK2B;MICB
endosomal transport (GO:0016197)	0.171363	1	0	0	1.70503	3.00762	AP4M1;BIN1;BLOC1S3;VPS52;PICALM
neutrophil mediated immunity (GO:0002446)	0.17278	1	0	0	1.44648	2.53964	CNN2;ACE;FCER1G;MS4A3;CR1;TCN1;ITGAX;ADAM10;CD33
receptor metabolic process (GO:0043112)	0.173446	1	0	0	2.65869	4.65773	FCER1G;PICALM
regulation of mRNA metabolic process (GO:1903311)	0.175144	1	0	0	5.22876	9.10925	SLTM
vasculature development (GO:0001944)	0.175144	1	0	0	5.22876	9.10925	NOTCH4
maintenance of protein location in nucleus (GO:0051457)	0.175144	1	0	0	5.22876	9.10925	BCL3
positive regulation of membrane protein ectodomain proteolysis (GO:0051044)	0.175144	1	0	0	5.22876	9.10925	APOE
histone H4-K8 acetylation (GO:0043982)	0.175144	1	0	0	5.22876	9.10925	KAT8
phosphatidylethanolamine biosynthetic process (GO:0006646)	0.175144	1	0	0	5.22876	9.10925	PHOSPHO1
regulation of macrophage chemotaxis (GO:0010758)	0.175144	1	0	0	5.22876	9.10925	PTK2B
negative regulation of platelet activation (GO:0010544)	0.175144	1	0	0	5.22876	9.10925	APOE
negative regulation of cytokine production involved in immune response (GO:0002719)	0.175144	1	0	0	5.22876	9.10925	APOA2
substrate-dependent cell migration (GO:0006929)	0.175144	1	0	0	5.22876	9.10925	CD2AP
positive regulation of NF-kappaB import into nucleus (GO:0042346)	0.175144	1	0	0	5.22876	9.10925	AGER
positive regulation of stress-activated protein kinase signaling cascade (GO:0070304)	0.175144	1	0	0	5.22876	9.10925	TAOK2
lipoxygenase pathway (GO:0019372)	0.175144	1	0	0	5.22876	9.10925	GPX4
monovalent inorganic anion homeostasis (GO:0055083)	0.175144	1	0	0	5.22876	9.10925	SLC12A9
anterograde synaptic vesicle transport (GO:0048490)	0.175144	1	0	0	5.22876	9.10925	BLOC1S3
regulation of establishment of cell polarity (GO:2000114)	0.175144	1	0	0	5.22876	9.10925	PTK2B
JAK-STAT cascade involved in growth hormone signaling pathway (GO:0060397)	0.175144	1	0	0	5.22876	9.10925	PRL
negative regulation of coagulation (GO:0050819)	0.175144	1	0	0	5.22876	9.10925	APOE
regulation of T cell mediated cytotoxicity (GO:0001914)	0.175144	1	0	0	5.22876	9.10925	AGER
protein targeting to peroxisome (GO:0006625)	0.175144	1	0	0	5.22876	9.10925	RAB8B
synaptic vesicle transport along microtubule (GO:0099517)	0.175144	1	0	0	5.22876	9.10925	BLOC1S3
regulation of clathrin-dependent endocytosis (GO:2000369)	0.175144	1	0	0	5.22876	9.10925	PICALM
nitric oxide mediated signal transduction (GO:0007263)	0.175144	1	0	0	5.22876	9.10925	APOE
histone H4-K5 acetylation (GO:0043981)	0.175144	1	0	0	5.22876	9.10925	KAT8
negative regulation of release of cytochrome c from mitochondria (GO:0090201)	0.175144	1	0	0	5.22876	9.10925	CLU
apoptotic process (GO:0006915)	0.17559	1	0	0	1.69033	2.94051	DMPK;ERCC3;TAOK2;ERCC2;PTK2B
regulation of protein metabolic process (GO:0051246)	0.178007	1	0	0	2.61438	4.51225	ACE;APOE
sterol metabolic process (GO:0016125)	0.178007	1	0	0	2.61438	4.51225	APOA2;APOE
positive regulation of kinase activity (GO:0033674)	0.178304	1	0	0	2.06398	3.55886	PTK2B;EPHA1;EPHB4
regulation of stress fiber assembly (GO:0051492)	0.182586	1	0	0	2.57152	4.37296	TPM1;EPHA1
response to reactive oxygen species (GO:0000302)	0.182586	1	0	0	2.57152	4.37296	TPM1;APOE
rRNA transcription (GO:0009303)	0.185669	1	0	0	4.90196	8.25386	CD3EAP
postsynaptic membrane organization (GO:0001941)	0.185669	1	0	0	4.90196	8.25386	APOE
regulation of systemic arterial blood pressure by hormone (GO:0001990)	0.185669	1	0	0	4.90196	8.25386	ACE
positive regulation of triglyceride metabolic process (GO:0090208)	0.185669	1	0	0	4.90196	8.25386	APOC2
positive regulation of secretion (GO:0051047)	0.185669	1	0	0	4.90196	8.25386	PRL
positive regulation of nitric-oxide synthase activity (GO:0051000)	0.185669	1	0	0	4.90196	8.25386	APOE
regulation of stem cell proliferation (GO:0072091)	0.185669	1	0	0	4.90196	8.25386	ACE
negative regulation of steroid biosynthetic process (GO:0010894)	0.185669	1	0	0	4.90196	8.25386	APOE
ruffle organization (GO:0031529)	0.185669	1	0	0	4.90196	8.25386	TPM1
regulation of intrinsic apoptotic signaling pathway in response to DNA damage (GO:1902229)	0.185669	1	0	0	4.90196	8.25386	CLU
actin cytoskeleton reorganization (GO:0031532)	0.187182	1	0	0	2.53004	4.23953	MINK1;CASS4
positive regulation of leukocyte chemotaxis (GO:0002690)	0.187182	1	0	0	2.53004	4.23953	ADAM10;PTK2B
regulation of cellular ketone metabolic process (GO:0010565)	0.187182	1	0	0	2.53004	4.23953	PSMB8;PSMB9
protein targeting to membrane (GO:0006612)	0.187182	1	0	0	2.53004	4.23953	TAOK2;RAB8B
positive regulation of peptidyl-tyrosine phosphorylation (GO:0050731)	0.187876	1	0	0	2.01106	3.36244	ACE;PTK2B;TREM2
proteasomal protein catabolic process (GO:0010498)	0.188505	1	0	0	1.64772	2.74943	FBXL19;RNF5;RNF111;PSMB8;PSMB9
stress-activated MAPK cascade (GO:0051403)	0.191794	1	0	0	2.48988	4.11163	MINK1;TAOK2
negative regulation of G2/M transition of mitotic cell cycle (GO:0010972)	0.191794	1	0	0	2.48988	4.11163	PSMB8;PSMB9
positive regulation of catabolic process (GO:0009896)	0.191794	1	0	0	2.48988	4.11163	APOA2;SORL1
regulation of actin filament-based process (GO:0032970)	0.191794	1	0	0	2.48988	4.11163	CNN2;TAOK2
negative regulation of antigen receptor-mediated signaling pathway (GO:0050858)	0.19606	1	0	0	4.61361	7.51711	PVRIG
phospholipid catabolic process (GO:0009395)	0.19606	1	0	0	4.61361	7.51711	APOA2
positive regulation of lymphocyte migration (GO:2000403)	0.19606	1	0	0	4.61361	7.51711	PTK2B
positive regulation of macrophage activation (GO:0043032)	0.19606	1	0	0	4.61361	7.51711	AGER
positive regulation of fatty acid metabolic process (GO:0045923)	0.19606	1	0	0	4.61361	7.51711	APOC2
long-term memory (GO:0007616)	0.19606	1	0	0	4.61361	7.51711	APOE
macrophage activation (GO:0042116)	0.19606	1	0	0	4.61361	7.51711	CLU
virion assembly (GO:0019068)	0.19606	1	0	0	4.61361	7.51711	APOE
regulation of synaptic vesicle exocytosis (GO:2000300)	0.19606	1	0	0	4.61361	7.51711	STX1B
negative regulation of telomere maintenance (GO:0032205)	0.19606	1	0	0	4.61361	7.51711	ERCC1
negative regulation of lipid biosynthetic process (GO:0051055)	0.19606	1	0	0	4.61361	7.51711	APOC1
chaperone-mediated protein complex assembly (GO:0051131)	0.19606	1	0	0	4.61361	7.51711	CLU
positive regulation of antigen receptor-mediated signaling pathway (GO:0050857)	0.19606	1	0	0	4.61361	7.51711	NECTIN2
pigment granule transport (GO:0051904)	0.19606	1	0	0	4.61361	7.51711	BLOC1S3
negative regulation of cell development (GO:0010721)	0.19606	1	0	0	4.61361	7.51711	SORL1
negative regulation of interleukin-8 production (GO:0032717)	0.19606	1	0	0	4.61361	7.51711	BCL3
regulation of establishment or maintenance of cell polarity (GO:0032878)	0.19606	1	0	0	4.61361	7.51711	PTK2B
melanosome transport (GO:0032402)	0.19606	1	0	0	4.61361	7.51711	BLOC1S3
positive regulation of leukocyte activation (GO:0002696)	0.19606	1	0	0	4.61361	7.51711	NECTIN2
positive regulation of hormone secretion (GO:0046887)	0.19606	1	0	0	4.61361	7.51711	TFR2
positive regulation of transcription of Notch receptor target (GO:0007221)	0.19606	1	0	0	4.61361	7.51711	NOTCH4
maturation of 5.8S rRNA (GO:0000460)	0.19606	1	0	0	4.61361	7.51711	WDR12
positive regulation of cellular protein catabolic process (GO:1903364)	0.19606	1	0	0	4.61361	7.51711	APOE
mitotic G2 DNA damage checkpoint (GO:0007095)	0.19606	1	0	0	4.61361	7.51711	TAOK2
ribosomal large subunit biogenesis (GO:0042273)	0.196422	1	0	0	2.45098	3.98895	WDR18;WDR12
iron ion homeostasis (GO:0055072)	0.196422	1	0	0	2.45098	3.98895	TFR2;PICALM
negative regulation of dephosphorylation (GO:0035305)	0.196422	1	0	0	2.45098	3.98895	PPP1R37;PPP1R35
positive regulation of cell projection organization (GO:0031346)	0.196422	1	0	0	2.45098	3.98895	PTK2B;APOE
positive regulation of cell motility (GO:2000147)	0.198048	1	0	0	1.74292	2.82221	ADAM10;PTK2B;STX4;EPHA1
protein ubiquitination (GO:0016567)	0.200664	1	0	0	1.39227	2.23616	RNF167;FBXL19;CBLC;FBXO24;RNF5;RNF111;PSMB8;RNF40;PSMB9
actin filament organization (GO:0007015)	0.200839	1	0	0	1.94458	3.12154	TPM1;CASS4;CD2AP
macromolecular complex assembly (GO:0065003)	0.200839	1	0	0	1.94458	3.12154	PTK2B;CD2AP;PICALM
homophilic cell adhesion via plasma membrane adhesion molecules (GO:0007156)	0.201063	1	0	0	2.41327	3.87122	PVR;NECTIN2
positive regulation of JAK-STAT cascade (GO:0046427)	0.201063	1	0	0	2.41327	3.87122	PTK2B;PRL
positive regulation of cell adhesion (GO:0045785)	0.201063	1	0	0	2.41327	3.87122	TPM1;STX4
regulation of JAK-STAT cascade (GO:0046425)	0.205716	1	0	0	2.37671	3.75819	BCL3;PRL
Fc-epsilon receptor signaling pathway (GO:0038095)	0.205915	1	0	0	1.71435	2.70917	FCER1G;MS4A2;PSMB8;PSMB9
regulation of multicellular organism growth (GO:0040014)	0.206319	1	0	0	4.3573	6.87726	PRL
establishment of melanosome localization (GO:0032401)	0.206319	1	0	0	4.3573	6.87726	BLOC1S3
positive regulation of synaptic transmission, glutamatergic (GO:0051968)	0.206319	1	0	0	4.3573	6.87726	PTK2B
mitotic recombination (GO:0006312)	0.206319	1	0	0	4.3573	6.87726	ERCC1
response to nutrient levels (GO:0031667)	0.206319	1	0	0	4.3573	6.87726	PRL
release of cytochrome c from mitochondria (GO:0001836)	0.206319	1	0	0	4.3573	6.87726	CLU
maintenance of protein localization in organelle (GO:0072595)	0.206319	1	0	0	4.3573	6.87726	BCL3
DNA conformation change (GO:0071103)	0.206319	1	0	0	4.3573	6.87726	ERCC3
positive regulation of cyclic nucleotide biosynthetic process (GO:0030804)	0.206319	1	0	0	4.3573	6.87726	APOE
blood vessel endothelial cell migration (GO:0043534)	0.206319	1	0	0	4.3573	6.87726	EPHB4
regulation of peptidase activity (GO:0052547)	0.206319	1	0	0	4.3573	6.87726	PSMB8
positive regulation of metabolic process (GO:0009893)	0.206319	1	0	0	4.3573	6.87726	AGPAT1
anion homeostasis (GO:0055081)	0.206319	1	0	0	4.3573	6.87726	APOE
snRNA metabolic process (GO:0016073)	0.206319	1	0	0	4.3573	6.87726	MEPCE
Fc receptor signaling pathway (GO:0038093)	0.208557	1	0	0	1.70503	2.67271	FCER1G;MS4A2;PSMB8;PSMB9
negative regulation of epithelial cell proliferation (GO:0050680)	0.210382	1	0	0	2.34124	3.64959	PRL;APOE
cellular calcium ion homeostasis (GO:0006874)	0.210696	1	0	0	1.89753	2.9551	SLC24A4;DMPK;EPHX2
tumor necrosis factor-mediated signaling pathway (GO:0033209)	0.210696	1	0	0	1.89753	2.9551	PTK2B;PSMB8;PSMB9
transmembrane transport (GO:0055085)	0.211053	1	0	0	1.4486	2.25351	AZGP1;CHRNA2;CHRNE;ABCA7;RNF5;PSMB8;PSMB9
regulation of mitotic cell cycle phase transition (GO:1901990)	0.211209	1	0	0	1.69581	2.63683	ERCC3;ERCC2;PSMB8;PSMB9
epidermal cell differentiation (GO:0009913)	0.215058	1	0	0	2.30681	3.54521	ERCC3;ERCC2
regulation of gene silencing by miRNA (GO:0060964)	0.215058	1	0	0	2.30681	3.54521	POLR2E;NUP88
positive regulation of transforming growth factor beta receptor signaling pathway (GO:0030511)	0.216448	1	0	0	4.12797	6.31747	RNF111
protein import into mitochondrial matrix (GO:0030150)	0.216448	1	0	0	4.12797	6.31747	TOMM40
negative regulation of cell junction assembly (GO:1901889)	0.216448	1	0	0	4.12797	6.31747	ACE
negative regulation of protein localization to plasma membrane (GO:1903077)	0.216448	1	0	0	4.12797	6.31747	PICALM
organelle fusion (GO:0048284)	0.216448	1	0	0	4.12797	6.31747	STX4
negative regulation of protein localization to cell periphery (GO:1904376)	0.216448	1	0	0	4.12797	6.31747	PICALM
positive regulation of immunoglobulin production (GO:0002639)	0.216448	1	0	0	4.12797	6.31747	STX4
positive regulation of phospholipase activity (GO:0010518)	0.216448	1	0	0	4.12797	6.31747	APOC2
positive regulation of STAT cascade (GO:1904894)	0.216448	1	0	0	4.12797	6.31747	PRL
positive regulation of pri-miRNA transcription from RNA polymerase II promoter (GO:1902895)	0.216448	1	0	0	4.12797	6.31747	PRL
positive regulation of activated T cell proliferation (GO:0042104)	0.216448	1	0	0	4.12797	6.31747	AGER
maturation of 5.8S rRNA from tricistronic rRNA transcript (SSU-rRNA, 5.8S rRNA, LSU-rRNA) (GO:0000466)	0.216448	1	0	0	4.12797	6.31747	WDR12
regulation of myotube differentiation (GO:0010830)	0.216448	1	0	0	4.12797	6.31747	DMPK
positive regulation of lipid storage (GO:0010884)	0.216448	1	0	0	4.12797	6.31747	APOC4
regulation of transcription factor import into nucleus (GO:0042990)	0.216448	1	0	0	4.12797	6.31747	BCL3
positive regulation of cellular response to transforming growth factor beta stimulus (GO:1903846)	0.216448	1	0	0	4.12797	6.31747	RNF111
negative regulation of phosphatase activity (GO:0010923)	0.219743	1	0	0	2.27337	3.44483	PPP1R37;PPP1R35
cholesterol metabolic process (GO:0008203)	0.219743	1	0	0	2.27337	3.44483	APOA2;APOE
vesicle organization (GO:0016050)	0.224	1	0	0	1.83824	2.7502	STX1B;STX4;PICALM
negative regulation of response to stimulus (GO:0048585)	0.224	1	0	0	1.83824	2.7502	EPHA1;CLU;EPHB4
response to organic cyclic compound (GO:0014070)	0.224437	1	0	0	2.2409	3.34826	CHRNA2;CHRNE
negative regulation of cell cycle G2/M phase transition (GO:1902750)	0.224437	1	0	0	2.2409	3.34826	PSMB8;PSMB9
negative regulation of innate immune response (GO:0045824)	0.226448	1	0	0	3.92157	5.82448	CR1
Golgi to endosome transport (GO:0006895)	0.226448	1	0	0	3.92157	5.82448	AP4M1
proteoglycan metabolic process (GO:0006029)	0.226448	1	0	0	3.92157	5.82448	GAL3ST4
positive regulation of dendritic spine development (GO:0060999)	0.226448	1	0	0	3.92157	5.82448	APOE
regulation of regulatory T cell differentiation (GO:0045589)	0.226448	1	0	0	3.92157	5.82448	CR1
positive regulation of T cell migration (GO:2000406)	0.226448	1	0	0	3.92157	5.82448	ADAM10
synapsis (GO:0007129)	0.226448	1	0	0	3.92157	5.82448	STAG3
negative regulation of ion transport (GO:0043271)	0.226448	1	0	0	3.92157	5.82448	PTK2B
endoplasmic reticulum mannose trimming (GO:1904380)	0.226448	1	0	0	3.92157	5.82448	RNF5
melanosome localization (GO:0032400)	0.226448	1	0	0	3.92157	5.82448	BLOC1S3
phosphatidylethanolamine metabolic process (GO:0046337)	0.226448	1	0	0	3.92157	5.82448	PHOSPHO1
regulation of calcium ion transmembrane transport (GO:1903169)	0.226448	1	0	0	3.92157	5.82448	PTK2B
autophagy of nucleus (GO:0044804)	0.226448	1	0	0	3.92157	5.82448	WIPI2
growth hormone receptor signaling pathway (GO:0060396)	0.226448	1	0	0	3.92157	5.82448	PRL
regulation of transport (GO:0051049)	0.226448	1	0	0	3.92157	5.82448	USP6
stress-activated protein kinase signaling cascade (GO:0031098)	0.229139	1	0	0	2.20933	3.25529	MINK1;TAOK2
snRNA transcription (GO:0009301)	0.229139	1	0	0	2.20933	3.25529	POLR2E;TAF6
snRNA transcription from RNA polymerase II promoter (GO:0042795)	0.229139	1	0	0	2.20933	3.25529	POLR2E;TAF6
protein deubiquitination (GO:0016579)	0.2338	1	0	0	1.51999	2.20898	USP6;MINDY2;DMWD;PSMB8;PSMB9
positive regulation of programmed cell death (GO:0043068)	0.2338	1	0	0	1.51999	2.20898	APH1B;ERCC3;BIN1;TRIM35;MARK4
regulation of cation channel activity (GO:2001257)	0.233847	1	0	0	2.17865	3.16577	MINK1;PTK2B
actomyosin structure organization (GO:0031032)	0.233847	1	0	0	2.17865	3.16577	TPM1;ZYX
phosphatidylcholine metabolic process (GO:0046470)	0.233847	1	0	0	2.17865	3.16577	PHOSPHO1;APOA2
organelle membrane fusion (GO:0090174)	0.233847	1	0	0	2.17865	3.16577	STX1B;STX4
negative regulation of ubiquitin-protein ligase activity involved in mitotic cell cycle (GO:0051436)	0.233847	1	0	0	2.17865	3.16577	PSMB8;PSMB9
nuclear import (GO:0051170)	0.233847	1	0	0	2.17865	3.16577	NUP88;GEMIN7
cobalamin metabolic process (GO:0009235)	0.23632	1	0	0	3.73483	5.38774	TCN1
negative regulation of protein tyrosine kinase activity (GO:0061099)	0.23632	1	0	0	3.73483	5.38774	CBLC
epoxygenase P450 pathway (GO:0019373)	0.23632	1	0	0	3.73483	5.38774	EPHX2
dendritic cell differentiation (GO:0097028)	0.23632	1	0	0	3.73483	5.38774	TREM2
meiosis I (GO:0007127)	0.23632	1	0	0	3.73483	5.38774	SCIMP
cellular response to misfolded protein (GO:0071218)	0.23632	1	0	0	3.73483	5.38774	RNF5
cellular protein complex localization (GO:0034629)	0.23632	1	0	0	3.73483	5.38774	EXOC3L2
histone ubiquitination (GO:0016574)	0.23632	1	0	0	3.73483	5.38774	RNF40
ventricular cardiac muscle tissue development (GO:0003229)	0.23632	1	0	0	3.73483	5.38774	TPM1
tetrapyrrole metabolic process (GO:0033013)	0.23632	1	0	0	3.73483	5.38774	TCN1
negative regulation of cyclin-dependent protein kinase activity (GO:1904030)	0.23632	1	0	0	3.73483	5.38774	INCA1
intrinsic apoptotic signaling pathway in response to DNA damage by p53 class mediator (GO:0042771)	0.23632	1	0	0	3.73483	5.38774	BCL3
phospholipid translocation (GO:0045332)	0.23632	1	0	0	3.73483	5.38774	ABCA7
zinc II ion transport (GO:0006829)	0.23632	1	0	0	3.73483	5.38774	SLC39A13
negative regulation of cytokine biosynthetic process (GO:0042036)	0.23632	1	0	0	3.73483	5.38774	BCL3
branched-chain amino acid catabolic process (GO:0009083)	0.23632	1	0	0	3.73483	5.38774	BCKDK
regulation of phosphatase activity (GO:0010921)	0.238561	1	0	0	2.1488	3.07952	PPP1R37;PPP1R35
SCF-dependent proteasomal ubiquitin-dependent protein catabolic process (GO:0031146)	0.238561	1	0	0	2.1488	3.07952	PSMB8;PSMB9
regulation of ubiquitin-protein ligase activity involved in mitotic cell cycle (GO:0051439)	0.238561	1	0	0	2.1488	3.07952	PSMB8;PSMB9
protein modification by small protein removal (GO:0070646)	0.243214	1	0	0	1.49678	2.11617	COPS6;USP6;DMWD;PSMB8;PSMB9
negative regulation of cellular process (GO:0048523)	0.244878	1	0	0	1.31941	1.8564	RNF167;AZGP1;NOTCH4;INCA1;ADAM10;PTK2B;TAF6;CLU;CD33
regulation of calcium ion transport into cytosol (GO:0010522)	0.246067	1	0	0	3.56506	4.99875	PTK2B
branched-chain amino acid metabolic process (GO:0009081)	0.246067	1	0	0	3.56506	4.99875	BCKDK
regulation of membrane protein ectodomain proteolysis (GO:0051043)	0.246067	1	0	0	3.56506	4.99875	APOE
negative regulation of protein polymerization (GO:0032272)	0.246067	1	0	0	3.56506	4.99875	EML2
positive regulation of biosynthetic process (GO:0009891)	0.246067	1	0	0	3.56506	4.99875	APOE
positive regulation of proteolysis involved in cellular protein catabolic process (GO:1903052)	0.246067	1	0	0	3.56506	4.99875	CLU
sterol transport (GO:0015918)	0.246067	1	0	0	3.56506	4.99875	APOA2
lipid translocation (GO:0034204)	0.246067	1	0	0	3.56506	4.99875	ABCA7
hematopoietic progenitor cell differentiation (GO:0002244)	0.246067	1	0	0	3.56506	4.99875	ACE
negative regulation of nervous system development (GO:0051961)	0.246067	1	0	0	3.56506	4.99875	SORL1
negative regulation of response to endoplasmic reticulum stress (GO:1903573)	0.246067	1	0	0	3.56506	4.99875	CLU
negative regulation of myeloid cell differentiation (GO:0045638)	0.246067	1	0	0	3.56506	4.99875	PTK2B
regulation of insulin secretion involved in cellular response to glucose stimulus (GO:0061178)	0.246067	1	0	0	3.56506	4.99875	STX4
triglyceride catabolic process (GO:0019433)	0.246067	1	0	0	3.56506	4.99875	APOE
regulation of gene expression, epigenetic (GO:0040029)	0.248002	1	0	0	2.0915	2.91622	POLR2E;CD3EAP
antigen processing and presentation of exogenous peptide antigen via MHC class I, TAP-dependent (GO:0002479)	0.252728	1	0	0	2.06398	2.83889	PSMB8;PSMB9
regulation of actin cytoskeleton organization (GO:0032956)	0.252728	1	0	0	2.06398	2.83889	TAOK2;PTK2B
protein phosphorylation (GO:0006468)	0.254181	1	0	0	1.33217	1.82468	DMPK;MINK1;TAOK2;ADAM10;PTK2B;EPHA1;MARK4;EPHB4
mitotic G2/M transition checkpoint (GO:0044818)	0.255691	1	0	0	3.41006	4.6506	TAOK2
regulation of proteolysis involved in cellular protein catabolic process (GO:1903050)	0.255691	1	0	0	3.41006	4.6506	PTK2B
positive regulation of protein oligomerization (GO:0032461)	0.255691	1	0	0	3.41006	4.6506	CLU
cellular amino acid catabolic process (GO:0009063)	0.255691	1	0	0	3.41006	4.6506	BCKDK
zinc II ion transmembrane transport (GO:0071577)	0.255691	1	0	0	3.41006	4.6506	SLC39A13
protein localization to Golgi apparatus (GO:0034067)	0.255691	1	0	0	3.41006	4.6506	SORL1
maturation of LSU-rRNA (GO:0000470)	0.255691	1	0	0	3.41006	4.6506	WDR12
negative regulation of axonogenesis (GO:0050771)	0.255691	1	0	0	3.41006	4.6506	ERCC2
protein K48-linked deubiquitination (GO:0071108)	0.255691	1	0	0	3.41006	4.6506	MINDY2
nucleotide-excision repair, DNA damage recognition (GO:0000715)	0.255691	1	0	0	3.41006	4.6506	COPS6
cellular response to amyloid-beta (GO:1904646)	0.255691	1	0	0	3.41006	4.6506	AGER
positive regulation of monooxygenase activity (GO:0032770)	0.255691	1	0	0	3.41006	4.6506	APOE
regulation of cell size (GO:0008361)	0.255691	1	0	0	3.41006	4.6506	LAMTOR4
negative regulation of axon extension (GO:0030517)	0.255691	1	0	0	3.41006	4.6506	ERCC2
transforming growth factor beta receptor signaling pathway (GO:0007179)	0.257456	1	0	0	2.03718	2.76426	ZYX;FERMT2
regulation of hematopoietic stem cell differentiation (GO:1902036)	0.257456	1	0	0	2.03718	2.76426	PSMB8;PSMB9
nucleic acid-templated transcription (GO:0097659)	0.257456	1	0	0	2.03718	2.76426	BCL3;POLR2E
positive regulation of ubiquitin-protein ligase activity involved in regulation of mitotic cell cycle transition (GO:0051437)	0.257456	1	0	0	2.03718	2.76426	PSMB8;PSMB9
hemopoiesis (GO:0030097)	0.257456	1	0	0	2.03718	2.76426	NOTCH4;KAT8
positive regulation of transferase activity (GO:0051347)	0.257906	1	0	0	1.70503	2.31059	EPHA1;SORL1;EPHB4
regulation of programmed cell death (GO:0043067)	0.259925	1	0	0	1.45783	1.96423	MINK1;TAOK2;BCL3;MARK4;CLU
regulation of hematopoietic progenitor cell differentiation (GO:1901532)	0.262185	1	0	0	2.01106	2.69221	PSMB8;PSMB9
negative regulation of ubiquitin protein ligase activity (GO:1904667)	0.262185	1	0	0	2.01106	2.69221	PSMB8;PSMB9
phospholipid dephosphorylation (GO:0046839)	0.265191	1	0	0	3.26797	4.33759	EPHX2
fibroblast growth factor receptor signaling pathway (GO:0008543)	0.266915	1	0	0	1.9856	2.62263	POLR2E;FGF22
sensory perception of mechanical stimulus (GO:0050954)	0.266915	1	0	0	1.9856	2.62263	CEACAM16;EML2
regulation of transcription from RNA polymerase II promoter in response to hypoxia (GO:0061418)	0.266915	1	0	0	1.9856	2.62263	PSMB8;PSMB9
negative regulation of cell communication (GO:0010648)	0.266915	1	0	0	1.9856	2.62263	EPHA1;EPHB4
extracellular matrix disassembly (GO:0022617)	0.266915	1	0	0	1.9856	2.62263	ADAMTS4;ADAM10
neutrophil degranulation (GO:0043312)	0.270358	1	0	0	1.30719	1.70981	CNN2;FCER1G;MS4A3;CR1;TCN1;ITGAX;ADAM10;CD33
positive regulation of signal transduction (GO:0009967)	0.27162	1	0	0	1.51558	1.97534	STX1B;PTK2B;TREM2;AGPAT1
negative regulation of mitotic cell cycle phase transition (GO:1901991)	0.271645	1	0	0	1.96078	2.55541	PSMB8;PSMB9
regulation of endothelial cell proliferation (GO:0001936)	0.271645	1	0	0	1.96078	2.55541	PRL;APOE
peptidyl-tyrosine phosphorylation (GO:0018108)	0.271645	1	0	0	1.96078	2.55541	PTK2B;EPHA1
anaphase-promoting complex-dependent catabolic process (GO:0031145)	0.271645	1	0	0	1.96078	2.55541	PSMB8;PSMB9
cellular lipid catabolic process (GO:0044242)	0.274571	1	0	0	3.13725	4.05504	APOA2
negative regulation of protein localization to membrane (GO:1905476)	0.274571	1	0	0	3.13725	4.05504	PICALM
histone monoubiquitination (GO:0010390)	0.274571	1	0	0	3.13725	4.05504	RNF40
positive regulation of purine nucleotide biosynthetic process (GO:1900373)	0.274571	1	0	0	3.13725	4.05504	APOE
negative regulation of developmental growth (GO:0048640)	0.274571	1	0	0	3.13725	4.05504	ERCC2
regulation of neuronal synaptic plasticity (GO:0048168)	0.274571	1	0	0	3.13725	4.05504	APOE
negative regulation of cyclin-dependent protein serine/threonine kinase activity (GO:0045736)	0.274571	1	0	0	3.13725	4.05504	INCA1
regulation of epidermal growth factor-activated receptor activity (GO:0007176)	0.274571	1	0	0	3.13725	4.05504	CBLC
protein alpha-1,2-demannosylation (GO:0036508)	0.274571	1	0	0	3.13725	4.05504	RNF5
regulation of chemotaxis (GO:0050920)	0.274571	1	0	0	3.13725	4.05504	STX4
proteoglycan biosynthetic process (GO:0030166)	0.274571	1	0	0	3.13725	4.05504	GAL3ST4
negative regulation of intrinsic apoptotic signaling pathway in response to DNA damage (GO:1902230)	0.274571	1	0	0	3.13725	4.05504	CLU
regulation of AMPA receptor activity (GO:2000311)	0.274571	1	0	0	3.13725	4.05504	MINK1
cell-cell adhesion via plasma-membrane adhesion molecules (GO:0098742)	0.275117	1	0	0	1.64541	2.1235	ERCC2;PVR;NECTIN2
positive regulation of protein phosphorylation (GO:0001934)	0.275679	1	0	0	1.32935	1.71288	IL34;TAOK2;PTK2B;TREM2;EPHA1;AGER;EPHB4
positive regulation of phosphorylation (GO:0042327)	0.277267	1	0	0	1.50108	1.92554	IL34;EPHA1;AGER;EPHB4
neutrophil activation involved in immune response (GO:0002283)	0.277643	1	0	0	1.29639	1.66122	CNN2;FCER1G;MS4A3;CR1;TCN1;ITGAX;ADAM10;CD33
sensory perception of sound (GO:0007605)	0.281101	1	0	0	1.91296	2.42763	CEACAM16;EML2
positive regulation of protein catabolic process (GO:0045732)	0.281101	1	0	0	1.91296	2.42763	APOE;SORL1
neuron development (GO:0048666)	0.282036	1	0	0	1.62272	2.05391	CNTNAP2;BLOC1S3;AGER
transmembrane receptor protein serine/threonine kinase signaling pathway (GO:0007178)	0.282036	1	0	0	1.62272	2.05391	ZYX;RNF111;FERMT2
heterotypic cell-cell adhesion (GO:0034113)	0.283832	1	0	0	3.01659	3.79901	ITGAX
negative regulation of wound healing (GO:0061045)	0.283832	1	0	0	3.01659	3.79901	APOE
signal peptide processing (GO:0006465)	0.283832	1	0	0	3.01659	3.79901	SPPL2A
regulation of viral release from host cell (GO:1902186)	0.283832	1	0	0	3.01659	3.79901	TRIM35
long-chain fatty acid transport (GO:0015909)	0.283832	1	0	0	3.01659	3.79901	APOE
regulation of telomere maintenance (GO:0032204)	0.283832	1	0	0	3.01659	3.79901	ERCC1
positive regulation of phosphatidylinositol 3-kinase activity (GO:0043552)	0.283832	1	0	0	3.01659	3.79901	PTK2B
protein import into nucleus, translocation (GO:0000060)	0.283832	1	0	0	3.01659	3.79901	BCL3
inorganic cation import across plasma membrane (GO:0098659)	0.283832	1	0	0	3.01659	3.79901	PICALM
potassium ion homeostasis (GO:0055075)	0.283832	1	0	0	3.01659	3.79901	SLC12A9
positive regulation of interleukin-12 production (GO:0032735)	0.283832	1	0	0	3.01659	3.79901	AGER
misfolded or incompletely synthesized protein catabolic process (GO:0006515)	0.283832	1	0	0	3.01659	3.79901	RNF5
positive regulation of Rho protein signal transduction (GO:0035025)	0.283832	1	0	0	3.01659	3.79901	GPR17
peptide catabolic process (GO:0043171)	0.283832	1	0	0	3.01659	3.79901	ACE
in utero embryonic development (GO:0001701)	0.283832	1	0	0	3.01659	3.79901	ADAM10
response to amyloid-beta (GO:1904645)	0.283832	1	0	0	3.01659	3.79901	AGER
negative regulation of locomotion (GO:0040013)	0.283832	1	0	0	3.01659	3.79901	TRIM35
regulation of interleukin-10 production (GO:0032653)	0.283832	1	0	0	3.01659	3.79901	AGER
regulation of vascular smooth muscle cell proliferation (GO:1904705)	0.283832	1	0	0	3.01659	3.79901	TPM1
positive regulation of nitric oxide biosynthetic process (GO:0045429)	0.283832	1	0	0	3.01659	3.79901	CLU
signal transduction in response to DNA damage (GO:0042770)	0.283832	1	0	0	3.01659	3.79901	BCL3
positive regulation of nitric oxide metabolic process (GO:1904407)	0.283832	1	0	0	3.01659	3.79901	CLU
negative regulation of cellular protein localization (GO:1903828)	0.283832	1	0	0	3.01659	3.79901	PICALM
MAPK cascade (GO:0000165)	0.284243	1	0	0	1.40558	1.76811	MINK1;TAOK2;PSMB8;FGF22;PSMB9
positive regulation of ubiquitin protein ligase activity (GO:1904668)	0.285825	1	0	0	1.88991	2.36688	PSMB8;PSMB9
negative regulation of signaling (GO:0023057)	0.290547	1	0	0	1.86741	2.30811	EPHA1;EPHB4
establishment of protein localization to membrane (GO:0090150)	0.290547	1	0	0	1.86741	2.30811	GRIN3B;TAOK2
protein maturation (GO:0051604)	0.290547	1	0	0	1.86741	2.30811	APH1B;SORL1
internal peptidyl-lysine acetylation (GO:0018393)	0.292975	1	0	0	2.90487	3.56621	KAT8
bile acid biosynthetic process (GO:0006699)	0.292975	1	0	0	2.90487	3.56621	HSD3B7
cytoskeleton-dependent intracellular transport (GO:0030705)	0.292975	1	0	0	2.90487	3.56621	KIF1C
regulation of muscle contraction (GO:0006937)	0.292975	1	0	0	2.90487	3.56621	TPM1
monovalent inorganic cation homeostasis (GO:0055067)	0.292975	1	0	0	2.90487	3.56621	SLC12A9
regulation of viral entry into host cell (GO:0046596)	0.292975	1	0	0	2.90487	3.56621	NECTIN2
lipid modification (GO:0030258)	0.292975	1	0	0	2.90487	3.56621	EPHX2
regulation of pri-miRNA transcription from RNA polymerase II promoter (GO:1902893)	0.292975	1	0	0	2.90487	3.56621	PRL
T cell activation involved in immune response (GO:0002286)	0.292975	1	0	0	2.90487	3.56621	FCER1G
endocrine system development (GO:0035270)	0.292975	1	0	0	2.90487	3.56621	HESX1
RNA biosynthetic process (GO:0032774)	0.292975	1	0	0	2.90487	3.56621	TAF6
regulation of supramolecular fiber organization (GO:1902903)	0.292975	1	0	0	2.90487	3.56621	APOE
activation of GTPase activity (GO:0090630)	0.295264	1	0	0	1.84544	2.25123	USP6;EPHA1
negative regulation of canonical Wnt signaling pathway (GO:0090090)	0.295917	1	0	0	1.57916	1.9229	APOE;PSMB8;PSMB9
mRNA processing (GO:0006397)	0.296565	1	0	0	1.38083	1.67839	ERCC3;ERCC2;CSTF1;POLR2E;GEMIN7
regulation of cell cycle (GO:0051726)	0.297175	1	0	0	1.45243	1.76243	RNF167;MINK1;TAOK2;TAF6
cellular protein modification process (GO:0006464)	0.29811	1	0	0	1.17412	1.42103	USP6;DMPK;FBXL19;MINK1;APOA2;ADAM10;ABCA7;WIPI2;PSMB8;PSMB9;C4A;COPS6;PTK2B;APOE;MARK4
regulation of peptidyl-tyrosine phosphorylation (GO:0050730)	0.299977	1	0	0	1.82399	2.19617	PTK2B;TREM2
positive regulation of lipid kinase activity (GO:0090218)	0.302002	1	0	0	2.80112	3.35384	PTK2B
response to hexose (GO:0009746)	0.302002	1	0	0	2.80112	3.35384	APOA2
negative regulation of smooth muscle cell proliferation (GO:0048662)	0.302002	1	0	0	2.80112	3.35384	TPM1
extrinsic apoptotic signaling pathway via death domain receptors (GO:0008625)	0.302002	1	0	0	2.80112	3.35384	DEDD
endocytic recycling (GO:0032456)	0.302002	1	0	0	2.80112	3.35384	VPS52
negative regulation of microtubule polymerization or depolymerization (GO:0031111)	0.302002	1	0	0	2.80112	3.35384	EML2
negative regulation of small GTPase mediated signal transduction (GO:0051058)	0.302002	1	0	0	2.80112	3.35384	CD2AP
regulation of neurotransmitter secretion (GO:0046928)	0.302002	1	0	0	2.80112	3.35384	STX1B
cargo loading into vesicle (GO:0035459)	0.302002	1	0	0	2.80112	3.35384	PICALM
transition metal ion transport (GO:0000041)	0.302002	1	0	0	2.80112	3.35384	TFR2
cellular response to glucose stimulus (GO:0071333)	0.302002	1	0	0	2.80112	3.35384	AGER
regulation of NIK/NF-kappaB signaling (GO:1901222)	0.310914	1	0	0	2.70453	3.15954	AGER
carboxylic acid catabolic process (GO:0046395)	0.310914	1	0	0	2.70453	3.15954	BCKDK
positive regulation of calcium-mediated signaling (GO:0050850)	0.310914	1	0	0	2.70453	3.15954	TREM2
regulation of lipid biosynthetic process (GO:0046890)	0.310914	1	0	0	2.70453	3.15954	APOE
negative regulation of response to DNA damage stimulus (GO:2001021)	0.310914	1	0	0	2.70453	3.15954	CLU
regulation of mRNA processing (GO:0050684)	0.310914	1	0	0	2.70453	3.15954	SLTM
positive regulation of cytosolic calcium ion concentration involved in phospholipase C-activating G-protein coupled signaling pathway (GO:0051482)	0.310914	1	0	0	2.70453	3.15954	GPR17
positive regulation of protein tyrosine kinase activity (GO:0061098)	0.310914	1	0	0	2.70453	3.15954	ACE
regulation of stem cell differentiation (GO:2000736)	0.314083	1	0	0	1.7625	2.04115	PSMB8;PSMB9
Wnt signaling pathway, planar cell polarity pathway (GO:0060071)	0.314083	1	0	0	1.7625	2.04115	PSMB8;PSMB9
positive regulation of cell migration (GO:0030335)	0.314377	1	0	0	1.41318	1.63528	ADAM10;PTK2B;STX4;EPHA1
regulation of establishment of planar polarity (GO:0090175)	0.318772	1	0	0	1.74292	1.99264	PSMB8;PSMB9
keratan sulfate biosynthetic process (GO:0018146)	0.319712	1	0	0	2.61438	2.98126	B4GALT3
regulation of vasoconstriction (GO:0019229)	0.319712	1	0	0	2.61438	2.98126	ACE
vacuolar transport (GO:0007034)	0.319712	1	0	0	2.61438	2.98126	VPS52
regulation of activated T cell proliferation (GO:0046006)	0.319712	1	0	0	2.61438	2.98126	AGER
regulation of cytokine-mediated signaling pathway (GO:0001959)	0.323453	1	0	0	1.72377	1.94562	SPPL2A;AGPAT1
lipid transport (GO:0006869)	0.328127	1	0	0	1.70503	1.90001	ABCA7;APOE
protein-DNA complex assembly (GO:0065004)	0.328127	1	0	0	1.70503	1.90001	ERCC3;ERCC2
cellular response to acid chemical (GO:0071229)	0.328127	1	0	0	1.70503	1.90001	PTK2B;LAMTOR4
regulation of actin cytoskeleton reorganization (GO:2000249)	0.328399	1	0	0	2.53004	2.81727	PTK2B
ribosomal large subunit assembly (GO:0000027)	0.328399	1	0	0	2.53004	2.81727	WDR18
regulation of defense response to virus by host (GO:0050691)	0.328399	1	0	0	2.53004	2.81727	MICB
connective tissue development (GO:0061448)	0.328399	1	0	0	2.53004	2.81727	SLC39A13
aminoglycan metabolic process (GO:0006022)	0.328399	1	0	0	2.53004	2.81727	GPC2
phosphatidylinositol 3-kinase signaling (GO:0014065)	0.328399	1	0	0	2.53004	2.81727	NYAP1
regulation of leukocyte chemotaxis (GO:0002688)	0.328399	1	0	0	2.53004	2.81727	PTK2B
nuclear envelope organization (GO:0006998)	0.328399	1	0	0	2.53004	2.81727	DMPK
bile acid metabolic process (GO:0008206)	0.328399	1	0	0	2.53004	2.81727	HSD3B7
negative regulation of cell morphogenesis involved in differentiation (GO:0010771)	0.328399	1	0	0	2.53004	2.81727	ERCC2
regulation of ARF protein signal transduction (GO:0032012)	0.328399	1	0	0	2.53004	2.81727	AGFG2
positive regulation of reactive oxygen species biosynthetic process (GO:1903428)	0.328399	1	0	0	2.53004	2.81727	CLU
positive regulation of cellular biosynthetic process (GO:0031328)	0.334243	1	0	0	1.47059	1.6116	APOC2;BCL3;CLU
cellular zinc ion homeostasis (GO:0006882)	0.336975	1	0	0	2.45098	2.66604	SLC39A13
regulation of dendritic spine development (GO:0060998)	0.336975	1	0	0	2.45098	2.66604	APOE
positive regulation of insulin secretion (GO:0032024)	0.336975	1	0	0	2.45098	2.66604	STX4
negative regulation of blood vessel endothelial cell migration (GO:0043537)	0.336975	1	0	0	2.45098	2.66604	APOE
alpha-amino acid metabolic process (GO:1901605)	0.336975	1	0	0	2.45098	2.66604	CKM
regulation of protein tyrosine kinase activity (GO:0061097)	0.336975	1	0	0	2.45098	2.66604	ACE
sarcomere organization (GO:0045214)	0.336975	1	0	0	2.45098	2.66604	TPM1
zinc ion homeostasis (GO:0055069)	0.336975	1	0	0	2.45098	2.66604	SLC39A13
anterograde axonal transport (GO:0008089)	0.336975	1	0	0	2.45098	2.66604	BLOC1S3
regulation of protein autophosphorylation (GO:0031952)	0.336975	1	0	0	2.45098	2.66604	TAOK2
cellular transition metal ion homeostasis (GO:0046916)	0.337446	1	0	0	1.66875	1.81285	TFR2;SLC39A13
regulation of transcription from RNA polymerase II promoter in response to stress (GO:0043618)	0.337446	1	0	0	1.66875	1.81285	PSMB8;PSMB9
proteolysis involved in cellular protein catabolic process (GO:0051603)	0.337446	1	0	0	1.66875	1.81285	PSMB8;PSMB9
protein localization to membrane (GO:0072657)	0.337728	1	0	0	1.46145	1.58643	AP4M1;FERMT2;RAB8B
cellular response to fibroblast growth factor stimulus (GO:0044344)	0.342092	1	0	0	1.65119	1.77119	POLR2E;FGF22
positive regulation of cellular process (GO:0048522)	0.345223	1	0	0	1.20664	1.28334	IL34;ADAM10;PTK2B;STX4;PRL;EPHA1;AGPAT1;SORL1
positive regulation of TOR signaling (GO:0032008)	0.345442	1	0	0	2.37671	2.52627	LAMTOR4
dendrite morphogenesis (GO:0048813)	0.345442	1	0	0	2.37671	2.52627	MINK1
cellular response to amino acid stimulus (GO:0071230)	0.345442	1	0	0	2.37671	2.52627	LAMTOR4
positive regulation of dendrite development (GO:1900006)	0.345442	1	0	0	2.37671	2.52627	APOE
regulation of cell-cell adhesion (GO:0022407)	0.345442	1	0	0	2.37671	2.52627	MINK1
G2 DNA damage checkpoint (GO:0031572)	0.345442	1	0	0	2.37671	2.52627	TAOK2
positive regulation of transcription factor import into nucleus (GO:0042993)	0.345442	1	0	0	2.37671	2.52627	AGER
protein trimerization (GO:0070206)	0.345442	1	0	0	2.37671	2.52627	TRIM4
positive regulation of telomere maintenance (GO:0032206)	0.345442	1	0	0	2.37671	2.52627	ERCC1
regulation of nitric oxide biosynthetic process (GO:0045428)	0.345442	1	0	0	2.37671	2.52627	CLU
mismatch repair (GO:0006298)	0.345442	1	0	0	2.37671	2.52627	PMS2P1
microtubule bundle formation (GO:0001578)	0.345442	1	0	0	2.37671	2.52627	MARK4
cyclic-nucleotide-mediated signaling (GO:0019935)	0.345442	1	0	0	2.37671	2.52627	APOE
negative regulation of receptor activity (GO:2000272)	0.345442	1	0	0	2.37671	2.52627	CBLC
aminoglycan catabolic process (GO:0006026)	0.345442	1	0	0	2.37671	2.52627	GPC2
positive regulation of myeloid leukocyte differentiation (GO:0002763)	0.345442	1	0	0	2.37671	2.52627	IL34
positive regulation of tumor necrosis factor superfamily cytokine production (GO:1903557)	0.345442	1	0	0	2.37671	2.52627	CLU
regulation of heart contraction (GO:0008016)	0.346727	1	0	0	1.63399	1.73075	DMPK;TPM1
interleukin-1-mediated signaling pathway (GO:0070498)	0.346727	1	0	0	1.63399	1.73075	PSMB8;PSMB9
positive regulation of protein modification process (GO:0031401)	0.348178	1	0	0	1.43472	1.51369	ACE;IL34;AGER
activation of protein kinase activity (GO:0032147)	0.349002	1	0	0	1.34071	1.41133	MINK1;TAOK2;PTK2B;PILRB
activation of MAPKK activity (GO:0000186)	0.353802	1	0	0	2.30681	2.39681	TAOK2
regulation of phosphatidylinositol 3-kinase activity (GO:0043551)	0.353802	1	0	0	2.30681	2.39681	PTK2B
positive regulation of cytokine-mediated signaling pathway (GO:0001961)	0.353802	1	0	0	2.30681	2.39681	AGPAT1
negative regulation of neurogenesis (GO:0050768)	0.353802	1	0	0	2.30681	2.39681	SORL1
negative regulation of mitochondrion organization (GO:0010823)	0.353802	1	0	0	2.30681	2.39681	CLU
stem cell differentiation (GO:0048863)	0.353802	1	0	0	2.30681	2.39681	ACE
tRNA-containing ribonucleoprotein complex export from nucleus (GO:0071431)	0.353802	1	0	0	2.30681	2.39681	NUP88
regulation of cell-substrate adhesion (GO:0010810)	0.353802	1	0	0	2.30681	2.39681	MINK1
tRNA export from nucleus (GO:0006409)	0.353802	1	0	0	2.30681	2.39681	NUP88
positive regulation of locomotion (GO:0040017)	0.353802	1	0	0	2.30681	2.39681	STX4
regulation of interleukin-12 production (GO:0032655)	0.353802	1	0	0	2.30681	2.39681	AGER
positive regulation of catalytic activity (GO:0043085)	0.353802	1	0	0	2.30681	2.39681	STX4
establishment or maintenance of epithelial cell apical/basal polarity (GO:0045197)	0.353802	1	0	0	2.30681	2.39681	LRCH4
cell morphogenesis involved in neuron differentiation (GO:0048667)	0.355965	1	0	0	1.60064	1.65334	MINK1;TAOK2
positive regulation of neuron projection development (GO:0010976)	0.355965	1	0	0	1.60064	1.65334	PTK2B;APOE
negative regulation of cell motility (GO:2000146)	0.355965	1	0	0	1.60064	1.65334	TPM1;EPHA1
protein localization to organelle (GO:0033365)	0.355965	1	0	0	1.60064	1.65334	ABCA7;SORL1
positive regulation of neuron differentiation (GO:0045666)	0.360566	1	0	0	1.58447	1.61629	PTK2B;APOE
apoptotic mitochondrial changes (GO:0008637)	0.362055	1	0	0	2.2409	2.27666	CLU
negative regulation of cellular metabolic process (GO:0031324)	0.362055	1	0	0	2.2409	2.27666	APOE
ventricular cardiac muscle tissue morphogenesis (GO:0055010)	0.362055	1	0	0	2.2409	2.27666	TPM1
ncRNA metabolic process (GO:0034660)	0.362055	1	0	0	2.2409	2.27666	MEPCE
keratan sulfate metabolic process (GO:0042339)	0.362055	1	0	0	2.2409	2.27666	B4GALT3
response to amino acid (GO:0043200)	0.362055	1	0	0	2.2409	2.27666	LAMTOR4
negative regulation of endothelial cell migration (GO:0010596)	0.362055	1	0	0	2.2409	2.27666	APOE
regulation of interferon-beta production (GO:0032648)	0.362055	1	0	0	2.2409	2.27666	RELB
response to peptide (GO:1901652)	0.362055	1	0	0	2.2409	2.27666	AGER
glycosaminoglycan biosynthetic process (GO:0006024)	0.365156	1	0	0	1.56863	1.58028	B4GALT3;GPC2
cellular response to transforming growth factor beta stimulus (GO:0071560)	0.369733	1	0	0	1.5531	1.54529	ZYX;FERMT2
positive regulation of NIK/NF-kappaB signaling (GO:1901224)	0.370203	1	0	0	2.17865	2.16493	AGER
positive regulation of peptide secretion (GO:0002793)	0.370203	1	0	0	2.17865	2.16493	TFR2
regulation of microtubule polymerization (GO:0031113)	0.370203	1	0	0	2.17865	2.16493	EML2
negative regulation of protein complex assembly (GO:0031333)	0.370203	1	0	0	2.17865	2.16493	SORL1
positive regulation of ATPase activity (GO:0032781)	0.370203	1	0	0	2.17865	2.16493	TPM1
tRNA transport (GO:0051031)	0.370203	1	0	0	2.17865	2.16493	NUP88
cholesterol biosynthetic process (GO:0006695)	0.370203	1	0	0	2.17865	2.16493	APOE
regulation of sodium ion transport (GO:0002028)	0.370203	1	0	0	2.17865	2.16493	PRSS8
phosphorylation (GO:0016310)	0.372285	1	0	0	1.21599	1.20152	BCKDK;DMPK;MINK1;ADAM10;PTK2B;MARK4
protein processing (GO:0016485)	0.374297	1	0	0	1.53787	1.51128	APH1B;SPPL2A
regulation of kinase activity (GO:0043549)	0.374297	1	0	0	1.53787	1.51128	EPHA1;EPHB4
regulation of potassium ion transport (GO:0043266)	0.378247	1	0	0	2.11977	2.06085	PTK2B
ferric iron transport (GO:0015682)	0.378247	1	0	0	2.11977	2.06085	TFR2
regulation of nitric-oxide synthase activity (GO:0050999)	0.378247	1	0	0	2.11977	2.06085	APOE
transferrin transport (GO:0033572)	0.378247	1	0	0	2.11977	2.06085	TFR2
cardiac muscle contraction (GO:0060048)	0.378247	1	0	0	2.11977	2.06085	TPM1
cardiac muscle tissue morphogenesis (GO:0055008)	0.378247	1	0	0	2.11977	2.06085	TPM1
axonal transport (GO:0098930)	0.378247	1	0	0	2.11977	2.06085	BLOC1S3
negative regulation of blood coagulation (GO:0030195)	0.378247	1	0	0	2.11977	2.06085	APOE
regulation of cysteine-type endopeptidase activity (GO:2000116)	0.378247	1	0	0	2.11977	2.06085	PSMB9
spermatid development (GO:0007286)	0.378247	1	0	0	2.11977	2.06085	NECTIN2
secondary alcohol biosynthetic process (GO:1902653)	0.378247	1	0	0	2.11977	2.06085	APOE
protein import into nucleus (GO:0006606)	0.383384	1	0	0	1.5083	1.44603	BCL3;NUP88
protein monoubiquitination (GO:0006513)	0.386189	1	0	0	2.06398	1.96373	RNF40
spliceosomal snRNP assembly (GO:0000387)	0.386189	1	0	0	2.06398	1.96373	GEMIN7
regulation of carbohydrate catabolic process (GO:0043470)	0.386189	1	0	0	2.06398	1.96373	NUP88
regulation of metal ion transport (GO:0010959)	0.386189	1	0	0	2.06398	1.96373	GRIN3B
protein K63-linked ubiquitination (GO:0070534)	0.386189	1	0	0	2.06398	1.96373	RNF5
negative regulation of Wnt signaling pathway (GO:0030178)	0.386304	1	0	0	1.34454	1.27883	APOE;PSMB8;PSMB9
peptide metabolic process (GO:0006518)	0.387906	1	0	0	1.49393	1.41474	ACE;SPPL2A
potassium ion import (GO:0010107)	0.39403	1	0	0	2.01106	1.87296	SLC12A9
T cell differentiation (GO:0030217)	0.39403	1	0	0	2.01106	1.87296	FCER1G
actin-myosin filament sliding (GO:0033275)	0.39403	1	0	0	2.01106	1.87296	TPM1
DNA damage checkpoint (GO:0000077)	0.39403	1	0	0	2.01106	1.87296	TAOK2
muscle filament sliding (GO:0030049)	0.39403	1	0	0	2.01106	1.87296	TPM1
mitochondrion disassembly (GO:0061726)	0.39403	1	0	0	2.01106	1.87296	WIPI2
retina homeostasis (GO:0001895)	0.39403	1	0	0	2.01106	1.87296	AZGP1
positive regulation of gene expression (GO:0010628)	0.396756	1	0	0	1.11755	1.0331	TFR2;NOTCH4;EPHX2;BCL3;ERCC2;POLR2E;KAT8;CD3EAP;CLU;RNF111;PICALM
positive regulation of cellular catabolic process (GO:0031331)	0.396907	1	0	0	1.46601	1.35467	APOC2;APOE
viral life cycle (GO:0019058)	0.401384	1	0	0	1.45243	1.32583	NUP88;APOE
signal transduction by p53 class mediator (GO:0072331)	0.401772	1	0	0	1.96078	1.78798	BCL3
regulation of extrinsic apoptotic signaling pathway via death domain receptors (GO:1902041)	0.401772	1	0	0	1.96078	1.78798	STX4
inositol lipid-mediated signaling (GO:0048017)	0.401772	1	0	0	1.96078	1.78798	PLCH1
clathrin-dependent endocytosis (GO:0072583)	0.401772	1	0	0	1.96078	1.78798	PICALM
mitotic DNA damage checkpoint (GO:0044773)	0.401772	1	0	0	1.96078	1.78798	TAOK2
positive regulation of peptide hormone secretion (GO:0090277)	0.401772	1	0	0	1.96078	1.78798	TFR2
regulation of coenzyme metabolic process (GO:0051196)	0.401772	1	0	0	1.96078	1.78798	NUP88
regulation of cytokine production (GO:0001817)	0.405846	1	0	0	1.43911	1.29776	BTNL2;AGPAT1
phosphatidic acid biosynthetic process (GO:0006654)	0.409414	1	0	0	1.91296	1.70833	AGPAT1
regulation of release of cytochrome c from mitochondria (GO:0090199)	0.409414	1	0	0	1.91296	1.70833	CLU
negative regulation of epidermal growth factor receptor signaling pathway (GO:0042059)	0.409414	1	0	0	1.91296	1.70833	CBLC
cognition (GO:0050890)	0.409414	1	0	0	1.91296	1.70833	HLA-DRA
sensory organ development (GO:0007423)	0.409414	1	0	0	1.91296	1.70833	BLOC1S3
autophagy of mitochondrion (GO:0000422)	0.409414	1	0	0	1.91296	1.70833	WIPI2
regulation of cholesterol biosynthetic process (GO:0045540)	0.409414	1	0	0	1.91296	1.70833	APOE
positive regulation of cytokine biosynthetic process (GO:0042108)	0.409414	1	0	0	1.91296	1.70833	APOA2
regulation of viral transcription (GO:0046782)	0.409414	1	0	0	1.91296	1.70833	POLR2E
regulation of ATPase activity (GO:0043462)	0.409414	1	0	0	1.91296	1.70833	TPM1
positive regulation of Ras protein signal transduction (GO:0046579)	0.409414	1	0	0	1.91296	1.70833	GPR17
sterol biosynthetic process (GO:0016126)	0.409414	1	0	0	1.91296	1.70833	APOE
JAK-STAT cascade (GO:0007259)	0.409414	1	0	0	1.91296	1.70833	PRL
negative regulation of cytokine secretion (GO:0050710)	0.409414	1	0	0	1.91296	1.70833	APOA2
negative regulation of protein kinase activity (GO:0006469)	0.410292	1	0	0	1.42602	1.27042	EPHA1;SORL1
cellular response to DNA damage stimulus (GO:0006974)	0.412201	1	0	0	1.18835	1.05317	MCM7;ERCC3;ERCC1;TAOK2;BCL3
positive regulation of intracellular signal transduction (GO:1902533)	0.413289	1	0	0	1.14379	1.01066	UNC5CL;TREM2;EPHA1;LAMTOR4;AGER;EPHB4;FGF22
macroautophagy (GO:0016236)	0.414722	1	0	0	1.41318	1.2438	TOMM40;WIPI2
phosphatidic acid metabolic process (GO:0046473)	0.41696	1	0	0	1.86741	1.63355	AGPAT1
cellular response to peptide (GO:1901653)	0.41696	1	0	0	1.86741	1.63355	AGER
regulation of calcium-mediated signaling (GO:0050848)	0.41696	1	0	0	1.86741	1.63355	TREM2
positive regulation of viral transcription (GO:0050434)	0.41696	1	0	0	1.86741	1.63355	POLR2E
negative regulation of STAT cascade (GO:1904893)	0.41696	1	0	0	1.86741	1.63355	BCL3
regulation of cellular metabolic process (GO:0031323)	0.41696	1	0	0	1.86741	1.63355	AGPAT1
regulation of protein localization (GO:0032880)	0.41696	1	0	0	1.86741	1.63355	PICALM
cellular response to retinoic acid (GO:0071300)	0.424409	1	0	0	1.82399	1.56326	PTK2B
positive regulation of canonical Wnt signaling pathway (GO:0090263)	0.427911	1	0	0	1.37599	1.168	PSMB8;PSMB9
regulation of ATP metabolic process (GO:1903578)	0.431764	1	0	0	1.78253	1.49711	NUP88
cardiac ventricle morphogenesis (GO:0003208)	0.431764	1	0	0	1.78253	1.49711	TPM1
negative regulation of ERBB signaling pathway (GO:1901185)	0.431764	1	0	0	1.78253	1.49711	CBLC
eye development (GO:0001654)	0.431764	1	0	0	1.78253	1.49711	BLOC1S3
intrinsic apoptotic signaling pathway by p53 class mediator (GO:0072332)	0.431764	1	0	0	1.78253	1.49711	BCL3
negative regulation of DNA metabolic process (GO:0051053)	0.431764	1	0	0	1.78253	1.49711	ERCC1
branching morphogenesis of an epithelial tube (GO:0048754)	0.431764	1	0	0	1.78253	1.49711	NOTCH4
negative regulation of type I interferon production (GO:0032480)	0.439025	1	0	0	1.74292	1.43477	RELB
lymphocyte chemotaxis (GO:0048247)	0.439025	1	0	0	1.74292	1.43477	HSD3B7
mitotic nuclear envelope disassembly (GO:0007077)	0.439025	1	0	0	1.74292	1.43477	NUP88
negative regulation of immune system process (GO:0002683)	0.439025	1	0	0	1.74292	1.43477	TSC22D4
positive regulation of interleukin-8 production (GO:0032757)	0.439025	1	0	0	1.74292	1.43477	APOA2
positive regulation of intracellular transport (GO:0032388)	0.439025	1	0	0	1.74292	1.43477	SORL1
myeloid cell differentiation (GO:0030099)	0.439025	1	0	0	1.74292	1.43477	KAT8
protein localization to cell periphery (GO:1990778)	0.44525	1	0	0	1.32935	1.0756	AP4M1;RAB8B
regulation of synaptic transmission, glutamatergic (GO:0051966)	0.446193	1	0	0	1.70503	1.37596	PTK2B
protein polymerization (GO:0051258)	0.446193	1	0	0	1.70503	1.37596	GPX4
metal ion homeostasis (GO:0055065)	0.446193	1	0	0	1.70503	1.37596	SLC12A9
peptidyl-tyrosine autophosphorylation (GO:0038083)	0.446193	1	0	0	1.70503	1.37596	PTK2B
negative regulation of ossification (GO:0030279)	0.446193	1	0	0	1.70503	1.37596	PTK2B
positive regulation of GTPase activity (GO:0043547)	0.447407	1	0	0	1.21914	0.980538	USP6;EPHA1;PICALM
cytosolic transport (GO:0016482)	0.449539	1	0	0	1.31817	1.05392	AP4M1;VPS52
nucleocytoplasmic transport (GO:0006913)	0.45327	1	0	0	1.66875	1.32043	GEMIN7
interleukin-12-mediated signaling pathway (GO:0035722)	0.45327	1	0	0	1.66875	1.32043	CNN2
nuclear envelope disassembly (GO:0051081)	0.45327	1	0	0	1.66875	1.32043	NUP88
icosanoid metabolic process (GO:0006690)	0.45327	1	0	0	1.66875	1.32043	GPX4
aminoglycan biosynthetic process (GO:0006023)	0.45327	1	0	0	1.66875	1.32043	GPC2
mitochondrial electron transport, NADH to ubiquinone (GO:0006120)	0.45327	1	0	0	1.66875	1.32043	NDUFS2
cellular response to interleukin-12 (GO:0071349)	0.45327	1	0	0	1.66875	1.32043	CNN2
regulation of generation of precursor metabolites and energy (GO:0043467)	0.45327	1	0	0	1.66875	1.32043	NUP88
positive regulation of ion transport (GO:0043270)	0.45327	1	0	0	1.66875	1.32043	PRSS8
brain development (GO:0007420)	0.453809	1	0	0	1.30719	1.03278	CNTNAP2;HESX1
regulation of phosphorylation (GO:0042325)	0.453809	1	0	0	1.30719	1.03278	MCM7;NUP88
cellular response to tumor necrosis factor (GO:0071356)	0.454056	1	0	0	1.20664	0.952681	PTK2B;PSMB8;PSMB9
Golgi vesicle transport (GO:0048193)	0.457775	1	0	0	1.1534	0.901243	TRAPPC6A;STX4;SORL1;RAB8B
positive regulation of cell proliferation (GO:0008284)	0.458323	1	0	0	1.10727	0.863869	IL34;ADAM10;PTK2B;STX4;PRL;EPHA1
response to glucose (GO:0009749)	0.460258	1	0	0	1.63399	1.26792	APOA2
myofibril assembly (GO:0030239)	0.460258	1	0	0	1.63399	1.26792	TPM1
peptide cross-linking (GO:0018149)	0.460258	1	0	0	1.63399	1.26792	ABCA7
histone H4 acetylation (GO:0043967)	0.460258	1	0	0	1.63399	1.26792	KAT8
negative regulation of cellular biosynthetic process (GO:0031327)	0.460258	1	0	0	1.63399	1.26792	APOC1
positive regulation of tumor necrosis factor production (GO:0032760)	0.460258	1	0	0	1.63399	1.26792	CLU
negative regulation of JAK-STAT cascade (GO:0046426)	0.460258	1	0	0	1.63399	1.26792	BCL3
negative regulation of cell migration (GO:0030336)	0.462294	1	0	0	1.28576	0.992035	TPM1;EPHA1
negative regulation of mitotic cell cycle (GO:0045930)	0.467156	1	0	0	1.60064	1.21823	TRIM35
endosome to lysosome transport (GO:0008333)	0.467156	1	0	0	1.60064	1.21823	BIN1
intrinsic apoptotic signaling pathway in response to DNA damage (GO:0008630)	0.467156	1	0	0	1.60064	1.21823	BCL3
protein K48-linked ubiquitination (GO:0070936)	0.467156	1	0	0	1.60064	1.21823	RNF5
regulation of cell cycle arrest (GO:0071156)	0.467156	1	0	0	1.60064	1.21823	BIN1
positive regulation of chemotaxis (GO:0050921)	0.467156	1	0	0	1.60064	1.21823	STX4
glycoprotein metabolic process (GO:0009100)	0.467156	1	0	0	1.60064	1.21823	GAL3ST4
cellular macromolecule catabolic process (GO:0044265)	0.467156	1	0	0	1.60064	1.21823	RNF5
interstrand cross-link repair (GO:0036297)	0.467156	1	0	0	1.60064	1.21823	ERCC1
cellular response to mechanical stimulus (GO:0071260)	0.467156	1	0	0	1.60064	1.21823	CNN2
regulation of apoptotic process (GO:0042981)	0.468701	1	0	0	1.05729	0.8012	APH1B;ERCC3;BIN1;MINK1;TAOK2;BCL3;TRIM35;PTK2B;EPHA1;CLU;EPHB4
rRNA metabolic process (GO:0016072)	0.4738	1	0	0	1.17062	0.874416	WDR18;CD3EAP;WDR12
non-recombinational repair (GO:0000726)	0.473966	1	0	0	1.56863	1.17117	ERCC1
RNA methylation (GO:0001510)	0.473966	1	0	0	1.56863	1.17117	MEPCE
organic hydroxy compound biosynthetic process (GO:1901617)	0.473966	1	0	0	1.56863	1.17117	HSD3B7
establishment of protein localization to mitochondrion (GO:0072655)	0.473966	1	0	0	1.56863	1.17117	TOMM40
lipid homeostasis (GO:0055088)	0.473966	1	0	0	1.56863	1.17117	APOE
regulation of release of sequestered calcium ion into cytosol (GO:0051279)	0.473966	1	0	0	1.56863	1.17117	PTK2B
transcription, DNA-templated (GO:0006351)	0.479277	1	0	0	1.09848	0.807904	ERCC3;BCL3;ERCC2;POLR2E;TAF6
regulation of bone mineralization (GO:0030500)	0.48069	1	0	0	1.53787	1.12654	PTK2B
regulation of cellular protein metabolic process (GO:0032268)	0.48069	1	0	0	1.53787	1.12654	APOE
heart morphogenesis (GO:0003007)	0.48069	1	0	0	1.53787	1.12654	EPHB4
blood circulation (GO:0008015)	0.48069	1	0	0	1.53787	1.12654	ACE
regulation of blood vessel endothelial cell migration (GO:0043535)	0.48069	1	0	0	1.53787	1.12654	APOE
wound healing (GO:0042060)	0.48069	1	0	0	1.53787	1.12654	TPM1
double-strand break repair via nonhomologous end joining (GO:0006303)	0.48069	1	0	0	1.53787	1.12654	ERCC1
regulation of MAPK cascade (GO:0043408)	0.48355	1	0	0	1.1534	0.838063	STYX;EPHA1;EPHB4
non-canonical Wnt signaling pathway (GO:0035567)	0.487276	1	0	0	1.22549	0.881036	PSMB8;PSMB9
arachidonic acid metabolic process (GO:0019369)	0.487328	1	0	0	1.5083	1.08419	EPHX2
response to organonitrogen compound (GO:0010243)	0.487328	1	0	0	1.5083	1.08419	RNF5
positive regulation of actin filament polymerization (GO:0030838)	0.487328	1	0	0	1.5083	1.08419	PTK2B
regulation of mRNA stability (GO:0043488)	0.491369	1	0	0	1.21599	0.864034	PSMB8;PSMB9
positive regulation of NF-kappaB transcription factor activity (GO:0051092)	0.491369	1	0	0	1.21599	0.864034	CLU;AGER
positive regulation of proteolysis (GO:0045862)	0.493882	1	0	0	1.47984	1.04396	APOE
chemokine-mediated signaling pathway (GO:0070098)	0.493882	1	0	0	1.47984	1.04396	PTK2B
regulation of DNA binding (GO:0051101)	0.493882	1	0	0	1.47984	1.04396	BCL3
regulation of calcium ion transport (GO:0051924)	0.493882	1	0	0	1.47984	1.04396	GRIN3B
positive regulation of secretion by cell (GO:1903532)	0.493882	1	0	0	1.47984	1.04396	STX1B
regulation of macromolecule metabolic process (GO:0060255)	0.495442	1	0	0	1.20664	0.847427	STX1B;APOE
neutrophil chemotaxis (GO:0030593)	0.500352	1	0	0	1.45243	1.00573	FCER1G
DNA repair (GO:0006281)	0.504608	1	0	0	1.08556	0.74249	ERCC3;ERCC1;ERCC2;PMS2P1
protein targeting to mitochondrion (GO:0006626)	0.50674	1	0	0	1.42602	0.969352	TOMM40
membrane fusion (GO:0061025)	0.50674	1	0	0	1.42602	0.969352	RABEP1
RNA modification (GO:0009451)	0.50674	1	0	0	1.42602	0.969352	MEPCE
intracellular transport of virus (GO:0075733)	0.50674	1	0	0	1.42602	0.969352	NUP88
transport of virus (GO:0046794)	0.50674	1	0	0	1.42602	0.969352	NUP88
negative regulation of cellular component organization (GO:0051129)	0.50674	1	0	0	1.42602	0.969352	APOA2
positive regulation of immune response (GO:0050778)	0.50674	1	0	0	1.42602	0.969352	STX4
positive regulation of response to stimulus (GO:0048584)	0.50674	1	0	0	1.42602	0.969352	STX4
chemical synaptic transmission (GO:0007268)	0.50731	1	0	0	1.08181	0.734154	CHRNA2;CHRNE;MINK1;APOE
cellular response to hypoxia (GO:0071456)	0.507535	1	0	0	1.17942	0.799869	PSMB8;PSMB9
proteasome-mediated ubiquitin-dependent protein catabolic process (GO:0043161)	0.512693	1	0	0	1.0744	0.717786	FBXL19;RNF111;PSMB8;PSMB9
proteolysis (GO:0006508)	0.512693	1	0	0	1.0744	0.717786	LACTB;APH1B;ACE;SPPL2A
regulation of cellular catabolic process (GO:0031329)	0.513046	1	0	0	1.40056	0.93472	KAT8
fat cell differentiation (GO:0045444)	0.513046	1	0	0	1.40056	0.93472	PSMB8
DNA recombination (GO:0006310)	0.513046	1	0	0	1.40056	0.93472	ERCC1
regulation of canonical Wnt signaling pathway (GO:0060828)	0.515409	1	0	0	1.09951	0.728746	APOE;PSMB8;PSMB9
regulation of translation (GO:0006417)	0.515409	1	0	0	1.09951	0.728746	BCL3;POLR2E;NUP88
chromosome organization (GO:0051276)	0.519272	1	0	0	1.37599	0.901723	COPS6
ribosome assembly (GO:0042255)	0.519272	1	0	0	1.37599	0.901723	WDR18
regulation of tumor necrosis factor-mediated signaling pathway (GO:0010803)	0.519272	1	0	0	1.37599	0.901723	SPPL2A
granulocyte chemotaxis (GO:0071621)	0.519272	1	0	0	1.37599	0.901723	FCER1G
chordate embryonic development (GO:0043009)	0.519272	1	0	0	1.37599	0.901723	ADAM10
cellular defense response (GO:0006968)	0.519272	1	0	0	1.37599	0.901723	PTK2B
negative regulation of cellular catabolic process (GO:0031330)	0.519272	1	0	0	1.37599	0.901723	APOC1
cellular iron ion homeostasis (GO:0006879)	0.519272	1	0	0	1.37599	0.901723	TFR2
autophagosome organization (GO:1905037)	0.519272	1	0	0	1.37599	0.901723	WIPI2
glycosaminoglycan catabolic process (GO:0006027)	0.519272	1	0	0	1.37599	0.901723	GPC2
regulation of glycolytic process (GO:0006110)	0.525419	1	0	0	1.35227	0.870263	NUP88
chloride transmembrane transport (GO:1902476)	0.525419	1	0	0	1.35227	0.870263	SLC12A9
epidermal growth factor receptor signaling pathway (GO:0007173)	0.525419	1	0	0	1.35227	0.870263	PTK2B
muscle contraction (GO:0006936)	0.527268	1	0	0	1.13669	0.727531	CHRNE;TPM1
response to cytokine (GO:0034097)	0.531151	1	0	0	1.12851	0.714019	ADAM10;RELB
neutrophil migration (GO:1990266)	0.531487	1	0	0	1.32935	0.840247	FCER1G
response to light stimulus (GO:0009416)	0.531487	1	0	0	1.32935	0.840247	ERCC3
regulation of epidermal growth factor receptor signaling pathway (GO:0042058)	0.531487	1	0	0	1.32935	0.840247	CBLC
autophagosome assembly (GO:0000045)	0.531487	1	0	0	1.32935	0.840247	WIPI2
neuron differentiation (GO:0030182)	0.535011	1	0	0	1.12045	0.700804	ERCC3;ERCC2
positive regulation of cytokine production (GO:0001819)	0.537078	1	0	0	1.06468	0.661817	POLR2E;AGPAT1;AGER
renal system development (GO:0072001)	0.537479	1	0	0	1.30719	0.81159	ACE
cell junction assembly (GO:0034329)	0.537479	1	0	0	1.30719	0.81159	FERMT2
cell morphogenesis (GO:0000902)	0.537479	1	0	0	1.30719	0.81159	CLU
regulation of extrinsic apoptotic signaling pathway (GO:2001236)	0.537479	1	0	0	1.30719	0.81159	STX4
regulation of cellular component organization (GO:0051128)	0.53885	1	0	0	1.1125	0.68788	TAOK2;PICALM
positive regulation of Wnt signaling pathway (GO:0030177)	0.53885	1	0	0	1.1125	0.68788	PSMB8;PSMB9
inorganic cation transmembrane transport (GO:0098662)	0.53885	1	0	0	1.1125	0.68788	SLC24A4;SLC39A13
modification-dependent protein catabolic process (GO:0019941)	0.542667	1	0	0	1.10467	0.675239	CBLC;RNF40
positive regulation of protein binding (GO:0032092)	0.543393	1	0	0	1.28576	0.784213	APOE
striated muscle contraction (GO:0006941)	0.549233	1	0	0	1.26502	0.758042	TPM1
regulation of vesicle fusion (GO:0031338)	0.549233	1	0	0	1.26502	0.758042	USP6
positive regulation of T cell proliferation (GO:0042102)	0.549233	1	0	0	1.26502	0.758042	AGER
glycosaminoglycan metabolic process (GO:0030203)	0.549233	1	0	0	1.26502	0.758042	GPC2
negative regulation of viral life cycle (GO:1903901)	0.549233	1	0	0	1.26502	0.758042	TRIM35
regulation of tumor necrosis factor production (GO:0032680)	0.549233	1	0	0	1.26502	0.758042	CLU
RNA 3'-end processing (GO:0031123)	0.549233	1	0	0	1.26502	0.758042	CSTF1
positive regulation of apoptotic process (GO:0043065)	0.554743	1	0	0	1.01859	0.600205	APH1B;ERCC3;BIN1;TRIM35
positive regulation of type I interferon production (GO:0032481)	0.554998	1	0	0	1.24494	0.73301	POLR2E
establishment of protein localization to organelle (GO:0072594)	0.554998	1	0	0	1.24494	0.73301	NUP88
second-messenger-mediated signaling (GO:0019932)	0.554998	1	0	0	1.24494	0.73301	APOE
negative regulation of intrinsic apoptotic signaling pathway (GO:2001243)	0.554998	1	0	0	1.24494	0.73301	CLU
cellular protein catabolic process (GO:0044257)	0.554998	1	0	0	1.24494	0.73301	RNF5
kidney development (GO:0001822)	0.56069	1	0	0	1.22549	0.709053	ACE
vesicle coating (GO:0006901)	0.56069	1	0	0	1.22549	0.709053	TRAPPC6A
COPII vesicle coating (GO:0048208)	0.56069	1	0	0	1.22549	0.709053	TRAPPC6A
oligosaccharide metabolic process (GO:0009311)	0.56069	1	0	0	1.22549	0.709053	GAL3ST4
vesicle targeting, rough ER to cis-Golgi (GO:0048207)	0.56069	1	0	0	1.22549	0.709053	TRAPPC6A
extracellular matrix organization (GO:0030198)	0.564114	1	0	0	1.02302	0.585676	ADAMTS4;ITGAX;ADAM10
regulation of protein kinase activity (GO:0045859)	0.565106	1	0	0	1.05988	0.604919	PTK2B;EPHA1
positive regulation of protein polymerization (GO:0032273)	0.566309	1	0	0	1.20664	0.686112	PTK2B
inorganic anion transmembrane transport (GO:0098661)	0.566309	1	0	0	1.20664	0.686112	SLC12A9
NADH dehydrogenase complex assembly (GO:0010257)	0.566309	1	0	0	1.20664	0.686112	NDUFS2
mitochondrial respiratory chain complex I biogenesis (GO:0097031)	0.566309	1	0	0	1.20664	0.686112	NDUFS2
mitochondrial respiratory chain complex I assembly (GO:0032981)	0.566309	1	0	0	1.20664	0.686112	NDUFS2
cellular response to type I interferon (GO:0071357)	0.571857	1	0	0	1.18835	0.664132	PSMB8
regulation of myeloid cell differentiation (GO:0045637)	0.571857	1	0	0	1.18835	0.664132	PTK2B
cellular response to reactive oxygen species (GO:0034614)	0.571857	1	0	0	1.18835	0.664132	TPM1
negative regulation of apoptotic signaling pathway (GO:2001234)	0.571857	1	0	0	1.18835	0.664132	CLU
type I interferon signaling pathway (GO:0060337)	0.571857	1	0	0	1.18835	0.664132	PSMB8
negative regulation of cell adhesion (GO:0007162)	0.571857	1	0	0	1.18835	0.664132	ADAM10
negative regulation of blood vessel morphogenesis (GO:2000181)	0.571857	1	0	0	1.18835	0.664132	PRL
regulation of G2/M transition of mitotic cell cycle (GO:0010389)	0.572409	1	0	0	1.04575	0.583427	PSMB8;PSMB9
regulation of signal transduction (GO:0009966)	0.575819	1	0	0	1.00553	0.555014	EPHA1;CLU;EPHB4
negative regulation of cell differentiation (GO:0045596)	0.576027	1	0	0	1.03883	0.573018	NOTCH4;PTK2B
cellular response to interleukin-1 (GO:0071347)	0.576027	1	0	0	1.03883	0.573018	PSMB8;PSMB9
positive regulation of cellular protein localization (GO:1903829)	0.577333	1	0	0	1.17062	0.643062	STX4
JNK cascade (GO:0007254)	0.577333	1	0	0	1.17062	0.643062	MINK1
protein modification by small protein conjugation (GO:0032446)	0.577761	1	0	0	0.982849	0.539185	CBLC;NUP88;FBXO24;RNF111;RNF40
extrinsic apoptotic signaling pathway (GO:0097191)	0.582741	1	0	0	1.1534	0.622853	DEDD
regulation of cyclin-dependent protein serine/threonine kinase activity (GO:0000079)	0.582741	1	0	0	1.1534	0.622853	INCA1
negative regulation of protein binding (GO:0032091)	0.582741	1	0	0	1.1534	0.622853	SORL1
regulation of cardiac conduction (GO:1903779)	0.582741	1	0	0	1.1534	0.622853	DMPK
cellular response to UV (GO:0034644)	0.582741	1	0	0	1.1534	0.622853	ERCC1
regulation of TOR signaling (GO:0032006)	0.582741	1	0	0	1.1534	0.622853	LAMTOR4
positive regulation of intracellular protein transport (GO:0090316)	0.583196	1	0	0	1.02525	0.552846	ITGAX;SORL1
RNA splicing, via transesterification reactions with bulged adenosine as nucleophile (GO:0000377)	0.584469	1	0	0	0.992802	0.533186	CSTF1;POLR2E;GEMIN7
protein sumoylation (GO:0016925)	0.588079	1	0	0	1.13669	0.603461	NUP88
monocarboxylic acid biosynthetic process (GO:0072330)	0.588079	1	0	0	1.13669	0.603461	HSD3B7
COPII-coated vesicle budding (GO:0090114)	0.588079	1	0	0	1.13669	0.603461	TRAPPC6A
regulation of actin filament polymerization (GO:0030833)	0.588079	1	0	0	1.13669	0.603461	PTK2B
termination of RNA polymerase II transcription (GO:0006369)	0.588079	1	0	0	1.13669	0.603461	CSTF1
transcription from RNA polymerase II promoter (GO:0006366)	0.588809	1	0	0	0.968289	0.512857	ERCC3;NOTCH4;ERCC2;CSTF1;POLR2E;TAF6
negative regulation of apoptotic process (GO:0043066)	0.588809	1	0	0	0.968289	0.512857	BCL3;ERCC2;PTK2B;APOE;EPHA1;EPHB4
regulation of endothelial cell migration (GO:0010594)	0.593349	1	0	0	1.12045	0.584843	PTK2B
negative regulation of angiogenesis (GO:0016525)	0.593349	1	0	0	1.12045	0.584843	PRL
anterograde trans-synaptic signaling (GO:0098916)	0.595827	1	0	0	0.976324	0.505546	CHRNA2;CHRNE;MINK1
ribonucleoprotein complex assembly (GO:0022618)	0.597265	1	0	0	0.999126	0.514943	WDR18;GEMIN7
positive regulation of endothelial cell migration (GO:0010595)	0.598552	1	0	0	1.10467	0.566962	PTK2B
Rab protein signal transduction (GO:0032482)	0.598552	1	0	0	1.10467	0.566962	RAB8B
negative regulation of developmental process (GO:0051093)	0.598552	1	0	0	1.10467	0.566962	NOTCH4
vascular endothelial growth factor receptor signaling pathway (GO:0048010)	0.598552	1	0	0	1.10467	0.566962	PTK2B
calcium-mediated signaling (GO:0019722)	0.598552	1	0	0	1.10467	0.566962	DMPK
positive regulation of proteasomal ubiquitin-dependent protein catabolic process (GO:0032436)	0.598552	1	0	0	1.10467	0.566962	CLU
protein ubiquitination involved in ubiquitin-dependent protein catabolic process (GO:0042787)	0.598552	1	0	0	1.10467	0.566962	RNF5
histone acetylation (GO:0016573)	0.603689	1	0	0	1.08932	0.549779	KAT8
positive regulation of growth (GO:0045927)	0.603689	1	0	0	1.08932	0.549779	ADAM10
response to insulin (GO:0032868)	0.603689	1	0	0	1.08932	0.549779	RAB8B
regulation of cell proliferation (GO:0042127)	0.606262	1	0	0	0.952608	0.476725	AZGP1;IL34;INCA1;ADAM10;PTK2B;STX4;PRL;EPHA1;CD33
response to metal ion (GO:0010038)	0.60876	1	0	0	1.0744	0.53326	TFR2
glycoprotein biosynthetic process (GO:0009101)	0.60876	1	0	0	1.0744	0.53326	GAL3ST4
lymphocyte differentiation (GO:0030098)	0.613766	1	0	0	1.05988	0.517373	RELB
regulation of peptide hormone secretion (GO:0090276)	0.613766	1	0	0	1.05988	0.517373	TFR2
regulation of protein complex assembly (GO:0043254)	0.613766	1	0	0	1.05988	0.517373	STX1B
chloride transport (GO:0006821)	0.613766	1	0	0	1.05988	0.517373	SLC12A9
positive regulation of proteasomal protein catabolic process (GO:1901800)	0.613766	1	0	0	1.05988	0.517373	CLU
positive regulation of epithelial cell migration (GO:0010634)	0.618709	1	0	0	1.04575	0.502086	PTK2B
mRNA 3'-end processing (GO:0031124)	0.618709	1	0	0	1.04575	0.502086	CSTF1
positive regulation of I-kappaB kinase/NF-kappaB signaling (GO:0043123)	0.621026	1	0	0	0.95648	0.45565	UNC5CL;AGER
positive regulation of nucleic acid-templated transcription (GO:1903508)	0.622231	1	0	0	0.935563	0.443872	NOTCH4;BCL3;ERCC2;KAT8;RNF111;PICALM
regulation of defense response (GO:0031347)	0.623589	1	0	0	1.03199	0.487373	APOE
ERAD pathway (GO:0036503)	0.633162	1	0	0	1.00553	0.459556	RNF5
positive regulation of cytoskeleton organization (GO:0051495)	0.633162	1	0	0	1.00553	0.459556	PTK2B
water-soluble vitamin metabolic process (GO:0006767)	0.633162	1	0	0	1.00553	0.459556	TCN1
positive regulation of translation (GO:0045727)	0.637858	1	0	0	0.992802	0.446403	BCL3
visual perception (GO:0007601)	0.637858	1	0	0	0.992802	0.446403	EML2
negative regulation of inflammatory response (GO:0050728)	0.637858	1	0	0	0.992802	0.446403	APOE
regulation of cellular response to heat (GO:1900034)	0.637858	1	0	0	0.992802	0.446403	NUP88
steroid biosynthetic process (GO:0006694)	0.642494	1	0	0	0.980392	0.433724	HSD3B7
regulation of transforming growth factor beta receptor signaling pathway (GO:0017015)	0.642494	1	0	0	0.980392	0.433724	RNF111
positive regulation of transcription from RNA polymerase II promoter (GO:0045944)	0.64592	1	0	0	0.923809	0.403779	ERCC3;TFR2;NOTCH4;ZSCAN21;ERCC2;PBX2;CAMTA2;PRL;RNF111;RELB
regulation of hydrolase activity (GO:0051336)	0.64707	1	0	0	0.968289	0.421497	EPHA1
ERBB signaling pathway (GO:0038127)	0.64707	1	0	0	0.968289	0.421497	PTK2B
nucleic acid metabolic process (GO:0090304)	0.64707	1	0	0	0.968289	0.421497	POLR2E
negative regulation of defense response (GO:0031348)	0.64707	1	0	0	0.968289	0.421497	APOE
positive regulation of hydrolase activity (GO:0051345)	0.649974	1	0	0	0.906721	0.390637	TPM1;PICALM
positive regulation of binding (GO:0051099)	0.651588	1	0	0	0.95648	0.409701	APOE
positive regulation of protein targeting to mitochondrion (GO:1903955)	0.651588	1	0	0	0.95648	0.409701	ITGAX
sensory perception of light stimulus (GO:0050953)	0.651588	1	0	0	0.95648	0.409701	EML2
mRNA splicing, via spliceosome (GO:0000398)	0.65208	1	0	0	0.898069	0.384003	CSTF1;POLR2E;GEMIN7
positive regulation of protein secretion (GO:0050714)	0.656049	1	0	0	0.944956	0.398318	STX4
DNA damage response, signal transduction by p53 class mediator (GO:0030330)	0.656049	1	0	0	0.944956	0.398318	BCL3
modulation of chemical synaptic transmission (GO:0050804)	0.656049	1	0	0	0.944956	0.398318	STX1B
retrograde transport, endosome to Golgi (GO:0042147)	0.656049	1	0	0	0.944956	0.398318	VPS52
positive regulation of transmembrane receptor protein serine/threonine kinase signaling pathway (GO:0090100)	0.656049	1	0	0	0.944956	0.398318	RNF111
negative regulation of binding (GO:0051100)	0.656049	1	0	0	0.944956	0.398318	SORL1
positive regulation of protein ubiquitination (GO:0031398)	0.660452	1	0	0	0.933707	0.38733	CLU
positive regulation of homeostatic process (GO:0032846)	0.660452	1	0	0	0.933707	0.38733	STX4
regulation of neuron differentiation (GO:0045664)	0.6648	1	0	0	0.922722	0.376719	BIN1
protein modification process (GO:0036211)	0.6648	1	0	0	0.922722	0.376719	USP6
regulation of angiogenesis (GO:0045765)	0.665285	1	0	0	0.881251	0.359145	PRL;EPHA1
mitochondrial ATP synthesis coupled electron transport (GO:0042775)	0.669092	1	0	0	0.911993	0.36647	NDUFS2
regulation of type I interferon production (GO:0032479)	0.669092	1	0	0	0.911993	0.36647	POLR2E
calcium ion transmembrane transport (GO:0070588)	0.673329	1	0	0	0.90151	0.356566	SLC24A4
organonitrogen compound biosynthetic process (GO:1901566)	0.677144	1	0	0	0.861883	0.336024	PHOSPHO1;APOA2
positive regulation of cellular component biogenesis (GO:0044089)	0.677512	1	0	0	0.891266	0.346994	ERCC1
organic substance transport (GO:0071702)	0.677512	1	0	0	0.891266	0.346994	ABCA7
T cell activation (GO:0042110)	0.681642	1	0	0	0.881251	0.33774	MICB
regulation of proteasomal ubiquitin-dependent protein catabolic process (GO:0032434)	0.681642	1	0	0	0.881251	0.33774	CLU
regulation of protein targeting to mitochondrion (GO:1903214)	0.681642	1	0	0	0.881251	0.33774	ITGAX
cellular response to oxygen-containing compound (GO:1901701)	0.684005	1	0	0	0.855615	0.324954	TPM1;PTK2B;LAMTOR4
negative regulation of cell proliferation (GO:0008285)	0.685039	1	0	0	0.861883	0.326033	AZGP1;INCA1;PTK2B;CD33
negative regulation of cellular protein metabolic process (GO:0032269)	0.685719	1	0	0	0.87146	0.32879	APOE
regulation of cell cycle process (GO:0010564)	0.689745	1	0	0	0.861883	0.320133	BIN1
positive regulation of response to external stimulus (GO:0032103)	0.689745	1	0	0	0.861883	0.320133	STX4
regulation of Ras protein signal transduction (GO:0046578)	0.689745	1	0	0	0.861883	0.320133	AGFG2
positive regulation of cellular protein metabolic process (GO:0032270)	0.693718	1	0	0	0.852515	0.311755	BCL3
regulation of protein catabolic process (GO:0042176)	0.693718	1	0	0	0.852515	0.311755	SORL1
negative regulation of kinase activity (GO:0033673)	0.693718	1	0	0	0.852515	0.311755	EPHA1
phospholipase C-activating G-protein coupled receptor signaling pathway (GO:0007200)	0.693718	1	0	0	0.852515	0.311755	GPR17
regulation of GTPase activity (GO:0043087)	0.697073	1	0	0	0.829962	0.299504	EPHA1;PICALM
nuclear export (GO:0051168)	0.697642	1	0	0	0.843348	0.303647	NUP88
cell cycle G1/S phase transition (GO:0044843)	0.697642	1	0	0	0.843348	0.303647	MCM7
protein complex assembly (GO:0006461)	0.699836	1	0	0	0.825593	0.294662	TRAPPC6A;FERMT2
axon development (GO:0061564)	0.705338	1	0	0	0.825593	0.288196	TAOK2
respiratory electron transport chain (GO:0022904)	0.705338	1	0	0	0.825593	0.288196	NDUFS2
regulation of cytoskeleton organization (GO:0051493)	0.709113	1	0	0	0.816993	0.280834	TAOK2
regulation of cell death (GO:0010941)	0.71284	1	0	0	0.808571	0.2737	CLU
ciliary basal body-plasma membrane docking (GO:0097711)	0.71284	1	0	0	0.808571	0.2737	MARK4
response to tumor necrosis factor (GO:0034612)	0.716519	1	0	0	0.80032	0.266787	ADAM10
cellular response to organonitrogen compound (GO:0071417)	0.716519	1	0	0	0.80032	0.266787	LAMTOR4
mitochondrial respiratory chain complex assembly (GO:0033108)	0.716519	1	0	0	0.80032	0.266787	NDUFS2
ion transport (GO:0006811)	0.718079	1	0	0	0.811359	0.268702	SLC24A4;CHRNA2;CHRNE
phosphatidylinositol biosynthetic process (GO:0006661)	0.720151	1	0	0	0.792236	0.260087	INPP5D
positive regulation of cell growth (GO:0030307)	0.720151	1	0	0	0.792236	0.260087	ADAM10
histone modification (GO:0016570)	0.720151	1	0	0	0.792236	0.260087	KAT8
response to molecule of bacterial origin (GO:0002237)	0.720151	1	0	0	0.792236	0.260087	C4B
cellular response to metal ion (GO:0071248)	0.727277	1	0	0	0.776548	0.24729	TFR2
mRNA-containing ribonucleoprotein complex export from nucleus (GO:0071427)	0.727277	1	0	0	0.776548	0.24729	NUP88
regulation of protein ubiquitination (GO:0031396)	0.730772	1	0	0	0.768935	0.24118	PTK2B
regulation of cell growth (GO:0001558)	0.731386	1	0	0	0.776548	0.242915	TAOK2;ADAM10
rRNA processing (GO:0006364)	0.733885	1	0	0	0.772723	0.239083	WDR18;WDR12
detection of chemical stimulus involved in sensory perception (GO:0050907)	0.734222	1	0	0	0.76147	0.235251	OR2A7
regulation of autophagy (GO:0010506)	0.736363	1	0	0	0.768935	0.235319	KAT8;LAMTOR4
positive regulation of angiogenesis (GO:0045766)	0.737628	1	0	0	0.754148	0.229499	EPHA1
regulation of I-kappaB kinase/NF-kappaB signaling (GO:0043122)	0.738822	1	0	0	0.765184	0.23162	UNC5CL;BCL3
regulation of cellular response to stress (GO:0080135)	0.740991	1	0	0	0.746965	0.223916	NUP88
positive regulation of vasculature development (GO:1904018)	0.740991	1	0	0	0.746965	0.223916	EPHA1
mRNA transport (GO:0051028)	0.740991	1	0	0	0.746965	0.223916	NUP88
G1/S transition of mitotic cell cycle (GO:0000082)	0.744311	1	0	0	0.739919	0.218496	MCM7
mRNA export from nucleus (GO:0006406)	0.744311	1	0	0	0.739919	0.218496	NUP88
response to endoplasmic reticulum stress (GO:0034976)	0.747588	1	0	0	0.733003	0.213233	RNF5
fatty acid metabolic process (GO:0006631)	0.747588	1	0	0	0.733003	0.213233	GPX4
negative regulation of response to external stimulus (GO:0032102)	0.750824	1	0	0	0.726216	0.208122	APOE
regulation of cell motility (GO:2000145)	0.757171	1	0	0	0.713012	0.198336	MINK1
Wnt signaling pathway (GO:0016055)	0.757171	1	0	0	0.713012	0.198336	FERMT2
viral gene expression (GO:0019080)	0.760284	1	0	0	0.706589	0.19365	NUP88
negative regulation of cytokine production (GO:0001818)	0.760284	1	0	0	0.706589	0.19365	AGER
cellular response to insulin stimulus (GO:0032869)	0.760284	1	0	0	0.706589	0.19365	RAB8B
positive regulation of establishment of protein localization to mitochondrion (GO:1903749)	0.760284	1	0	0	0.706589	0.19365	ITGAX
cellular response to peptide hormone stimulus (GO:0071375)	0.760284	1	0	0	0.706589	0.19365	RAB8B
regulation of protein binding (GO:0043393)	0.763358	1	0	0	0.70028	0.189095	SORL1
positive regulation of sequence-specific DNA binding transcription factor activity (GO:0051091)	0.764603	1	0	0	0.726216	0.194915	CLU;AGER
phosphatidylinositol metabolic process (GO:0046488)	0.766392	1	0	0	0.694083	0.184669	INPP5D
DNA metabolic process (GO:0006259)	0.76846	1	0	0	0.746965	0.196726	MCM7;ERCC3;ERCC1
negative regulation of programmed cell death (GO:0043069)	0.768585	1	0	0	0.767055	0.201892	BCL3;PTK2B;EPHA1;EPHB4
central nervous system development (GO:0007417)	0.769047	1	0	0	0.719554	0.188957	CNTNAP2;HESX1
protein oligomerization (GO:0051259)	0.769047	1	0	0	0.719554	0.188957	FCER1G;TRIM4
viral transcription (GO:0019083)	0.769387	1	0	0	0.687994	0.180365	NUP88
regulation of organelle organization (GO:0033043)	0.769387	1	0	0	0.687994	0.180365	USP6
positive regulation of developmental process (GO:0051094)	0.769387	1	0	0	0.687994	0.180365	PRL
positive regulation of transcription, DNA-templated (GO:0045893)	0.773045	1	0	0	0.839587	0.216124	ERCC3;TFR2;NOTCH4;ZSCAN21; BCL3;ERCC2;KAT8;PBX2;CAMTA2;RNF111;RELB;PICALM
ion transmembrane transport (GO:0034220)	0.773418	1	0	0	0.713012	0.183199	CHRNA2;CHRNE
gene expression (GO:0010467)	0.773485	1	0	0	0.76147	0.195583	BCL3;POLR2E;NUP88;SORL1
peptidyl-lysine modification (GO:0018205)	0.775264	1	0	0	0.676133	0.172111	NUP88
negative regulation of cell growth (GO:0030308)	0.775264	1	0	0	0.676133	0.172111	ERCC2
cellular response to oxidative stress (GO:0034599)	0.775264	1	0	0	0.676133	0.172111	TPM1
viral process (GO:0016032)	0.775576	1	0	0	0.709786	0.180392	NUP88;APOE
regulation of gene expression (GO:0010468)	0.776581	1	0	0	0.831161	0.210163	STX1B;SLTM;ZFP3;EPHX2; ZSCAN21;ZNF668;ZNF225;CLU;ZNF223;ZKSCAN1;PICALM
regulation of macroautophagy (GO:0016241)	0.778146	1	0	0	0.670354	0.168152	LAMTOR4
activation of MAPK activity (GO:0000187)	0.780991	1	0	0	0.664673	0.164301	TAOK2
axonogenesis (GO:0007409)	0.781944	1	0	0	0.70028	0.172249	ENAH;TAOK2
calcium ion transport (GO:0006816)	0.7838	1	0	0	0.659087	0.160554	SLC24A4
RNA export from nucleus (GO:0006405)	0.786573	1	0	0	0.653595	0.156908	NUP88
ribosome biogenesis (GO:0042254)	0.788153	1	0	0	0.691025	0.164507	WDR18;WDR12
DNA replication (GO:0006260)	0.789311	1	0	0	0.648193	0.153359	MCM7
ncRNA processing (GO:0034470)	0.790188	1	0	0	0.687994	0.162012	WDR18;WDR12
regulation of nucleic acid-templated transcription (GO:1903506)	0.790985	1	0	0	0.773994	0.181483	ZFP3;ZSCAN21;ZNF668;ZNF225;ZNF223;ZKSCAN1
regulation of cell differentiation (GO:0045595)	0.792013	1	0	0	0.64288	0.149905	NOTCH4
sulfur compound biosynthetic process (GO:0044272)	0.794682	1	0	0	0.637653	0.146542	B4GALT3
platelet degranulation (GO:0002576)	0.799916	1	0	0	0.627451	0.140078	CLU
dephosphorylation (GO:0016311)	0.799916	1	0	0	0.627451	0.140078	EPHX2
negative regulation of macromolecule metabolic process (GO:0010605)	0.799916	1	0	0	0.627451	0.140078	PICALM
negative regulation of multicellular organismal process (GO:0051241)	0.802483	1	0	0	0.622471	0.136971	APOA2
humoral immune response mediated by circulating immunoglobulin (GO:0002455)	0.802483	1	0	0	0.622471	0.136971	HLA-DQB1
positive regulation of protein kinase B signaling (GO:0051897)	0.807519	1	0	0	0.612745	0.130998	FGF22
protein lipidation (GO:0006497)	0.807519	1	0	0	0.612745	0.130998	WIPI2
positive regulation of mitochondrion organization (GO:0010822)	0.809989	1	0	0	0.607995	0.128126	ITGAX
protein localization to plasma membrane (GO:0072659)	0.814835	1	0	0	0.598713	0.122599	RAB8B
regulation of cellular macromolecule biosynthetic process (GO:2000112)	0.820146	1	0	0	0.744602	0.147635	ZFP3;ZSCAN21;ZNF668;ZNF225; ZNF223;ZKSCAN1
positive regulation of cytosolic calcium ion concentration (GO:0007204)	0.821873	1	0	0	0.585309	0.11482	GPR17
Fc-gamma receptor signaling pathway (GO:0038094)	0.824159	1	0	0	0.580973	0.112355	FCER1G
Fc receptor mediated stimulatory signaling pathway (GO:0002431)	0.826417	1	0	0	0.576701	0.109952	FCER1G
mitochondrial transport (GO:0006839)	0.826417	1	0	0	0.576701	0.109952	TOMM40
regulation of signal transduction by p53 class mediator (GO:1901796)	0.833016	1	0	0	0.564254	0.10309	TAF6
inflammatory response (GO:0006954)	0.835753	1	0	0	0.620011	0.111244	EPHX2;RELB
response to lipid (GO:0033993)	0.837277	1	0	0	0.556251	0.0987904	MICB
regulation of small GTPase mediated signal transduction (GO:0051056)	0.837277	1	0	0	0.556251	0.0987904	CD2AP
cellular response to cytokine stimulus (GO:0071345)	0.837561	1	0	0	0.686489	0.121687	INPP5D;IL34;ITGAX;STX4
double-strand break repair (GO:0006302)	0.839366	1	0	0	0.552334	0.0967181	ERCC1
positive regulation of macromolecule biosynthetic process (GO:0010557)	0.841429	1	0	0	0.548471	0.0946955	BCL3
peptidyl-serine phosphorylation (GO:0018105)	0.84746	1	0	0	0.537201	0.088913	DMPK
skeletal system development (GO:0001501)	0.849419	1	0	0	0.533547	0.0870761	ADAMTS4
regulation of protein phosphorylation (GO:0001932)	0.849843	1	0	0	0.598713	0.0974126	IL34;AGER
cellular macromolecule biosynthetic process (GO:0034645)	0.851132	1	0	0	0.639386	0.103062	MCM7;BCL3;POLR2E
regulated exocytosis (GO:0045055)	0.853263	1	0	0	0.526385	0.0835309	CLU
heart development (GO:0007507)	0.855148	1	0	0	0.522876	0.0818202	EPHB4
protein stabilization (GO:0050821)	0.860659	1	0	0	0.512623	0.0769227	CLU
positive regulation of macromolecule metabolic process (GO:0010604)	0.870907	1	0	0	0.566291	0.0782731	EPHX2;CLU
axon guidance (GO:0007411)	0.871063	1	0	0	0.493279	0.0680929	ENAH
regulation of transcription, DNA-templated (GO:0006355)	0.874461	1	0	0	0.784804	0.105279	TSC22D4;ZFP3;NOTCH4;SLTM; ZSCAN21;BCL3;ERCC2;KAT8;ZNF668;CAMTA2;APOE;ZNF225;RNF111;ZNF223;ZKSCAN1;PICALM
negative regulation of intracellular signal transduction (GO:1902532)	0.875971	1	0	0	0.484144	0.0641117	CD2AP
regulation of protein kinase B signaling (GO:0051896)	0.879139	1	0	0	0.47824	0.0616033	FGF22
negative regulation of signal transduction (GO:0009968)	0.879779	1	0	0	0.552334	0.0707453	EPHA1;EPHB4
regulation of inflammatory response (GO:0050727)	0.88374	1	0	0	0.469649	0.0580448	APOE
mitochondrion organization (GO:0007005)	0.885235	1	0	0	0.466853	0.0569103	TOMM40
peptidyl-serine modification (GO:0018209)	0.889606	1	0	0	0.458663	0.0536531	DMPK
positive regulation of MAP kinase activity (GO:0043406)	0.899169	1	0	0	0.440626	0.0468315	TAOK2
cellular response to lipid (GO:0071396)	0.900466	1	0	0	0.438164	0.0459382	PTK2B
negative regulation of protein phosphorylation (GO:0001933)	0.900466	1	0	0	0.438164	0.0459382	EPHA1
ER to Golgi vesicle-mediated transport (GO:0006888)	0.903011	1	0	0	0.433323	0.0442079	TRAPPC6A
protein homooligomerization (GO:0051260)	0.914794	1	0	0	0.410635	0.0365697	FCER1G
RNA metabolic process (GO:0016070)	0.915891	1	0	0	0.408497	0.0358898	POLR2E
sensory perception of chemical stimulus (GO:0007606)	0.92383	1	0	0	0.47824	0.0378897	SLC24A4;OR2A7
negative regulation of nucleic acid-templated transcription (GO:1903507)	0.925327	1	0	0	0.528751	0.0410354	TSC22D4;BCL3;KAT8
nervous system development (GO:0007399)	0.932601	1	0	0	0.515996	0.0360049	TAOK2;MARK4;LRCH4
mitotic cell cycle phase transition (GO:0044772)	0.942996	1	0	0	0.353294	0.0207361	MCM7
Ras protein signal transduction (GO:0007265)	0.944456	1	0	0	0.35014	0.0200091	RAB8B
organelle assembly (GO:0070925)	0.954875	1	0	0	0.416082	0.0192123	TRAPPC6A;WIPI2
plasma membrane bounded cell projection assembly (GO:0120031)	0.956032	1	0	0	0.324097	0.0145728	CD2AP
defense response to bacterium (GO:0042742)	0.956032	1	0	0	0.324097	0.0145728	FCER1G
sensory perception of smell (GO:0007608)	0.956032	1	0	0	0.324097	0.0145728	SLC24A4
negative regulation of gene expression (GO:0010629)	0.957665	1	0	0	0.506826	0.0219238	TSC22D4;BCL3;KAT8;PICALM
negative regulation of cellular macromolecule biosynthetic process (GO:2000113)	0.960901	1	0	0	0.458663	0.0182933	TSC22D4;BCL3;KAT8
regulation of intracellular signal transduction (GO:1902531)	0.972729	1	0	0	0.370834	0.0102534	TAF6;AGER
cilium assembly (GO:0060271)	0.976139	1	0	0	0.271389	0.00655423	MARK4
regulation of transcription from RNA polymerase II promoter (GO:0006357)	0.992558	1	0	0	0.5303	0.00396102	SLTM;ERCC3;TFR2;ZSCAN21; ERCC2;PBX2;CAMTA2;APOE;RNF111;RELB
negative regulation of transcription, DNA-templated (GO:0045892)	0.993272	1	0	0	0.385412	0.00260188	TSC22D4;BCL3;KAT8;RELB
negative regulation of transcription from RNA polymerase II promoter (GO:0000122)	0.999366	1	0	0	0.138571	8.78736e-05	RELB

## Sheet: b.Enrichr_Ex_filtered
Enrichr functional analysis of Ex-specific gene list: a list of gene ontology data imported from Database: GO Biological Process 2018; genes with adjusted p-value < 0.05 are highlighted in red
Term	P-value	Adjusted P-value	Old P-value	Old Adjusted P-value	Odds Ratio	Combined Score	Genes
translation (GO:0006412)	2.17909e-65	1.11199e-61	0	0	7.22056	1075.06	RPL4;RPL5;RPL30;RPL32;RPL31;RPL34;RPL8;RPL10A;RPL6;RPL7;RPS15;EEF1B2;NARS;RPS14;RPS17;RPS16;RPL18A;RPS18;RPL36;RPL35;RPL38;RPS11;RPS13;RPS9;RPS7;RPS8;RPL23;RPS5;RPS6;MRPS18A;SARS;RPSA;MRPS18C;TUFM;EEF1A1;KARS;PPA1;RPL7L1;NHP2;RPL24;RPL27;RPL29;RPL28;MRPL18;SNU13;GSPT2;ZC3H15;RPL41;MRPL27;MRPL23;EEF2;MRPL24;RPS26;RPS25;RPL27A;RPS20;FARSA;RSL24D1;RPS24;RPS23;RPLP1;MRPS12;RPLP0;MRPL36;MRPL34;MRPL32;…
protein targeting to ER (GO:0045047)	4.91456e-60	1.25395e-56	0	0	11.0705	1511.81	RPL4;RPL5;RPL30;RPL32;RPL31;RPL34;RPLP1;MRPS12;RPLP0;SRP14;RPL8;RPL10A;RPL6;RPL7;RPS15;RPS4X;RPS14;RPL7A;RPS17;RPS16;RPL18A;RPS18;SEC61G;RPL36;RPL35;RPLP2;RPL38;SEC62;RPS11;RPS13;RPS9;RPS7;RPS8;RPL23;RPS5;RPS6;RPL13A;RPSA;RPS3A;SRP9;RPL37A;RPL24;RPL27;RPL29;RPL28;UBA52;RPL10;RPL12;RPL11;RPL14;RPS3;RPL13;RPL15;RPS2;RPL18;RPS27A;RPL19;RPL41;PMM1;RPL35A;RPL23A;RPS26;RPS25;SPCS2;SPCS1;RPL27A;RPS20;RP…
SRP-dependent cotranslational protein targeting to membrane (GO:0006614)	8.72996e-58	1.48497e-54	0	0	11.3557	1491.95	RPL4;RPL5;RPL30;RPL32;RPL31;RPL34;RPLP1;MRPS12;RPLP0;SRP14;RPL10A;RPL8;RPL6;RPL7;RPS4X;RPS15;RPL7A;RPS14;RPS17;RPS16;RPL18A;RPS18;RPL36;RPL35;RPLP2;RPL38;SEC61B;RPS11;RPS13;RPS9;RPS7;RPS8;RPL23;RPS5;RPS6;RPL13A;RPS3A;RPSA;SRP9;RPL37A;RPL24;RPL27;RPL29;RPL28;UBA52;RPL10;RPL12;RPL11;RPL14;RPS3;RPL13;RPL15;RPS2;RPL18;RPS27A;RPL19;RPL41;RPL35A;RPL23A;RPS26;RPS25;RPL27A;RPS20;RPS24;RPS23
cotranslational protein targeting to membrane (GO:0006613)	2.482e-57	3.16641e-54	0	0	11.0397	1438.9	RPL4;RPL5;RPL30;RPL32;RPL31;RPL34;RPLP1;MRPS12;RPLP0;SRP14;RPL10A;RPL8;RPL6;RPL7;RPS4X;RPS15;RPL7A;RPS14;RPS17;RPS16;RPL18A;RPS18;RPL36;RPL35;RPLP2;RPL38;SEC62;RPS11;RPS13;RPS9;RPS7;RPS8;RPL23;SSR2;RPS5;RPS6;RPL13A;RPS3A;RPSA;SRP9;RPL37A;RPL24;RPL27;RPL29;RPL28;UBA52;RPL10;RPL12;RPL11;RPL14;RPS3;RPL13;RPL15;RPS2;RPL18;RPS27A;RPL19;RPL41;RPL35A;RPL23A;RPS26;RPS25;RPL27A;RPS20;RPS24;RPS23
peptide biosynthetic process (GO:0043043)	9.90679e-56	1.01109e-52	0	0	7.72686	978.619	RPL4;RPL5;RPL30;RPL32;RPL31;RPL34;RPLP1;MRPS12;RPLP0;MRPL36;RPL8;RPL10A;MRPL34;RPL6;MRPL32;RPL7;RPS15;MRPL4;RPS4X;RPS14;RPL7A;RPS17;RPS16;RPL18A;RPS18;RPL36;RPL35;RPLP2;RPL38;RPS11;RPS13;RPS9;RPS7;RPS8;RPL23;RPS5;RPS6;DHPS;SARS;MRPS18A;RPL13A;MRPS2;MRPS21;RPSA;RPS3A;MRPS7;MRPL43;MRPS18C;EEF1A1;MRPL52;MRPL51;RPL37A;NHP2;RPL24;RPL27;RPL29;RPL28;RPL10;MRPS36;MRPL18;RPL12;RPL11;SNU13;GSPT2;RPL14;RPS3…
nuclear-transcribed mRNA catabolic process, nonsense-mediated decay (GO:0000184)	3.67795e-52	3.12809e-49	0	0	9.46179	1120.58	RPL4;RPL5;RPL30;RPL32;RPL31;RPL34;RPLP1;EIF4A3;MRPS12;RPLP0;RPL8;RPL10A;RPL6;RPL7;RPS15;RPS4X;RPS14;RPL7A;RPS17;RPS16;RPL18A;RPS18;MAGOH;RPL36;RPL35;RPLP2;RPL38;RPS11;RPS13;RPS9;RPS7;RPS8;RPL23;RPS5;RPS6;RPL13A;RPSA;RPS3A;RPL37A;RPL24;RPL27;ETF1;RPL29;RPL28;UBA52;RPL10;RPL12;RPL11;GSPT2;RPL14;RPS3;RPL13;RPL15;RPS2;RPL18;RPS27A;RPL19;RPL41;RPL35A;RPL23A;PNRC1;PNRC2;RPS26;RPS25;RPL27A;RPS20;RPS24;R…
viral gene expression (GO:0019080)	7.07397e-45	5.15692e-42	0	0	8.78237	892.815	RPL4;RPL5;RPL30;RPL32;RPL31;RPL34;RPLP1;MRPS12;RPLP0;RPL8;RPL10A;RPL6;RPL7;RPS15;RPS4X;RPS14;RPL7A;RPS17;RPS16;RPL18A;RPS18;RPL36;RPL35;RPLP2;RPL38;RPS11;RPS13;RPS9;RPS7;RPS8;RPL23;RPS5;RPS6;RPL13A;RPSA;RPS3A;RPL37A;RPL24;RPL27;RPL29;RPL28;UBA52;RPL10;RPL12;RPL11;RPL14;RPS3;RPL13;RPL15;RPS2;RPL18;RPS27A;RPL19;RPL41;RPL35A;RPL23A;RPS26;RPS25;RPL27A;RPS20;RPS24;RPS23
viral transcription (GO:0019083)	6.39798e-44	4.08111e-41	0	0	8.55125	850.488	RPL4;RPL5;RPL30;RPL32;RPL31;RPL34;RPLP1;MRPS12;RPLP0;RPL8;RPL10A;RPL6;RPL7;RPS15;RPS4X;RPS14;RPL7A;RPS17;RPS16;RPL18A;RPS18;RPL36;RPL35;RPLP2;RPL38;RPS11;RPS13;RPS9;RPS7;RPS8;RPL23;RPS5;RPS6;RPL13A;RPSA;RPS3A;RPL37A;RPL24;RPL27;RPL29;RPL28;UBA52;RPL10;RPL12;RPL11;RPL14;RPS3;RPL13;RPL15;RPS2;RPL18;RPS27A;RPL19;RPL41;RPL35A;RPL23A;RPS26;RPS25;RPL27A;RPS20;RPS24;RPS23
viral process (GO:0016032)	1.601e-43	9.0777e-41	0	0	5.97627	588.904	RPL4;RPL5;RPL30;ARF1;RPL32;RPL31;RPL34;RPLP1;MRPS12;RPLP0;RPL8;RPL10A;RPL6;RPL7;RPS15;RPS4X;RPS14;RPL7A;RPS17;RPS16;RPL18A;RPS18;RPL36;AP1S1;RPL35;RPLP2;RPL38;RAC1;RPS11;B2M;RPS13;RPS9;RPS7;RPS8;RPL23;RPS5;RPS6;RPL13A;RPSA;RPS3A;RRAGA;RPL37A;RPL24;CHMP3;RPL27;RPL29;RPL28;UBA52;PPIA;VPS28;PPID;CHMP5;RPL10;RPL12;RPL11;HTATSF1;UBB;PCBP2;UBC;AP2S1;RPL14;RPS3;RPL13;RPL15;RPS2;RPL18;RPS27A;RPL19;RANBP1…
nuclear-transcribed mRNA catabolic process (GO:0000956)	3.1236e-41	1.59397e-38	0	0	6.55885	611.724	RPL4;EIF4A2;RPL5;RPL30;RPL32;RPL31;RPL34;RPLP1;EIF4A3;MRPS12;RPLP0;RPL8;RPL10A;RPL6;RPL7;RPS15;RPS4X;RPS14;RPL7A;RPS17;RPS16;RPL18A;RPS18;MAGOH;RPL36;RPL35;RPLP2;RPL38;RPS11;RPS13;RPS9;RPS7;RPS8;RPL23;RPS5;RPS6;RPL13A;RPSA;RPS3A;RPL37A;RPL24;RPL27;ETF1;RPL29;RPL28;UBA52;RPL10;RPL12;RPL11;GSPT2;EXOSC4;RPL14;RPS3;RPL13;RPL15;RPS2;RPL18;RPS27A;EIF4B;RPL19;RPL41;LSM1;RPL35A;RPL23A;LSM4;PNRC1;PNRC2;RP…
cellular protein metabolic process (GO:0044267)	1.1408e-39	5.29226e-37	0	0	3.89029	348.839	RPL4;RPL5;APP;RPL30;RPL32;RPL31;RPL34;RPL8;RPL10A;RPL6;RPL7;RPS15;PCMT1;RPS14;RPS17;RPS16;LGALS1;RPL18A;RPS18;RPL36;RPL35;RPL38;RPS11;B2M;RPS13;CHGB;RPS9;RPS7;IGFBP5;RPS8;RPL23;RPS5;FBXO2;APLP2;RPS6;SHISA5;SARS;MRPS18A;RPSA;MRPS18C;EEF1A1;NHP2;RPL24;RPL27;SCG3;RPL29;RPL28;UBA52;SCG2;MRPL18;SNU13;TXN;GSPT2;TGOLN2;UBB;UBC;IGFBP6;RPL41;TMEM132A;FN1;MRPL27;MRPL23;MRPL24;RPS26;RPS25;RPL27A;UBE2N;CPE;R…
cellular macromolecule biosynthetic process (GO:0034645)	3.15915e-39	1.34343e-36	0	0	4.40081	390.134	RPL4;RPL5;RPL30;RPL32;RPL31;RPL34;RPL8;RPL10A;RPL6;RPL7;RPS15;EEF1B2;RPS14;RPS17;RPS16;RPL18A;RPS18;RPL36;RPL35;RPL38;RPS11;RPS13;RPS9;RPS7;RPS8;RPL23;RPS5;RPS6;MRPS18A;SARS;RPSA;ILF2;MRPS18C;TUFM;EEF1A1;NHP2;RPL24;RPL27;RPL29;RPL28;MRPL18;SNU13;GSPT2;RPL41;MRPL27;MRPL23;EEF2;MRPL24;RPS26;RPS25;RPL27A;RPS20;RSL24D1;RPS24;EIF4G2;RPS23;RPLP1;MRPS12;RPLP0;AKR1B1;MRPL36;MRPL34;MRPL32;PTMS;MRPL4;RPS4X…
gene expression (GO:0010467)	5.69444e-39	2.23529e-36	0	0	4.1598	366.317	RPL4;RPL5;RPL30;RPL32;RPL31;RPL34;EIF4A3;RPL8;RPL10A;RPL6;RPL7;RPS15;RPS14;RPS17;RPS16;RPL18A;RPS18;MAGOH;RPL36;RPL35;RPL38;RPS11;RPS13;RPS9;RPS7;RPS8;RPL23;RPS5;RPS6;SARS;MRPS18A;RPSA;ILF2;MRPS18C;EEF1A1;SNRPG;NHP2;RPL24;SRSF3;RPL27;SRSF5;RPL29;RPL28;SRSF7;SRSF9;SLBP;MRPL18;SNU13;GSPT2;DEDD2;RPL41;MRPL27;TDRD9;MRPL23;MRPL24;RPS26;RPS25;RPL27A;MPHOSPH10;RPS20;RSL24D1;RPS24;RPS23;RPLP1;RPLP0;MRPS1…
ribosome biogenesis (GO:0042254)	9.67391e-38	3.52614e-35	0	0	5.47198	466.37	RPL4;RPL5;RPL30;RPL32;RPL31;RPL34;RPLP1;MRPS12;RPLP0;MRPL36;RPL8;RPL10A;RPL6;RPL7;RPS15;RPS4X;RPS14;RPL7A;RPS17;RPS16;RPL18A;RPS18;RPL36;RPL35;RPLP2;RPL38;RPS11;RPS13;RPS9;RPS7;IMP3;RPS8;RPL23;RPS5;RPS6;GTF3A;RPL13A;IMP4;RPSA;RPS3A;EBNA1BP2;RPL37A;SBDS;RPL24;RPL27;RPL29;RPL28;UBA52;RPL10;RPL12;RPL11;SNU13;EXOSC4;RPL14;RPS3;RPL13;RPL15;RPS2;ZNF622;RPL18;RPS27A;AAMP;RPL19;RPL41;NPM1;NOP16;RPL35A;RP…
rRNA metabolic process (GO:0016072)	2.2234e-36	7.564e-34	0	0	5.71044	468.793	RPL4;RPL5;RPL30;RPL32;RPL31;RPL34;RPLP1;MRPS12;RPLP0;RPL8;RPL10A;RPL6;RPL7;RPS15;RPS4X;RPS14;RPL7A;RPS17;RPS16;RPL18A;RPS18;RPL36;RPL35;RPLP2;RPL38;RPS11;RPS13;RPS9;RPS7;IMP3;RPS8;RPL23;RPS5;RPS6;GTF3A;RPL13A;IMP4;RPSA;RPS3A;EBNA1BP2;RPL37A;SBDS;RPL24;RPL27;RPL29;RPL28;UBA52;RPL10;RPL12;RPL11;SNU13;DEDD2;EXOSC4;RPL14;RPS3;RPL13;RPL15;RPS2;RPL18;RPS27A;RPL19;RPL41;RPL35A;RPL23A;BYSL;RPS26;RPS25;BO…
rRNA processing (GO:0006364)	4.80783e-36	1.5334e-33	0	0	5.65418	459.814	RPL4;RPL5;RPL30;RPL32;RPL31;RPL34;RPLP1;MRPS12;RPLP0;RPL8;RPL10A;RPL6;RPL7;RPS15;RPS4X;RPS14;RPL7A;RPS17;RPS16;RPL18A;RPS18;RPL36;RPL35;RPLP2;RPL38;RPS11;RPS13;RPS9;RPS7;IMP3;RPS8;RPL23;RPS5;RPS6;RPL13A;IMP4;RPSA;RPS3A;EBNA1BP2;RPL37A;SBDS;NHP2;RPL24;RPL27;RPL29;RPL28;UBA52;RPL10;RPL12;RPL11;SNU13;EXOSC4;RPL14;RPS3;RPL13;RPL15;RPS2;RPL18;RPS27A;RPL19;RPL41;RPL35A;RPL23A;BYSL;RPS26;RPS25;RSL1D1;BO…
ncRNA processing (GO:0034470)	5.62572e-34	1.68871e-31	0	0	5.17213	395.981	RPL4;RPL5;RPL30;POP7;RPL32;RPL31;RPL34;RPLP1;MRPS12;RPLP0;RPL8;RPL10A;RPL6;RPL7;RPS15;RPS4X;RPS14;RPL7A;RPS17;RPS16;RPL18A;RPS18;RPL36;RPL35;RPLP2;RPL38;RPS11;RPS13;RPS9;RPS7;IMP3;RPS8;RPL23;RPS5;RPS6;SARS;RPL13A;IMP4;RPSA;RPS3A;EBNA1BP2;KARS;RPL37A;SBDS;RPL24;RPL27;RPL29;RPL28;UBA52;RPL10;RPL12;RPL11;SNU13;EXOSC4;RPL14;RPS3;RPL13;RPL15;RPS2;RPL18;RPS27A;RPL19;RPL41;SSB;RPL35A;RPL23A;BYSL;RPS26;R…
cytoplasmic translation (GO:0002181)	4.76974e-33	1.35222e-30	0	0	10.8634	808.483	RPL4;RPL30;RPL32;RPL31;RPLP1;RPLP0;RPL11;RPL10A;RPL8;GSPT2;RPL6;RPL7;MRPL2;RPL18A;RPL36;EIF4H;RPS3;RPLP2;RPL38;RPL15;RPL18;EIF4B;ZC3H15;RPL19;RWDD1;RPL41;RPS7;RPL35A;RPS3A;RPS26;RPL7L1;RPL27A;RPL24;RPL22L1;RPS20;RPL29;RPL26L1;RPS23
mitochondrial ATP synthesis coupled electron transport (GO:0042775)	1.75398e-26	4.71083e-24	0	0	7.49598	444.551	NDUFB9;COX7B;NDUFB7;NDUFB6;NDUFB10;UQCRB;NDUFA12;NDUFB11;NDUFB5;COX4I1;NDUFB4;NDUFB3;NDUFB2;UQCR11;UQCR10;COX5B;COX7C;COX5A;UQCRH;UQCRFS1;NDUFV3;CYC1;NDUFV2;NDUFA8;NDUFA6;UQCC3;NDUFA4;NDUFA3;NDUFA2;NDUFC1;COX6C;UQCRHL;COX6B1;NDUFS8;NDUFS7;NDUFS6;UQCRQ;NDUFS5;NDUFAB1;NDUFS3;CYCS
respiratory electron transport chain (GO:0022904)	1.8707e-25	4.77309e-23	0	0	6.95134	395.798	NDUFB9;COX7B;NDUFB7;NDUFB6;NDUFB10;UQCRB;NDUFA12;NDUFB11;NDUFB5;COX4I1;NDUFB4;NDUFB3;NDUFB2;UQCR11;ETFB;UQCR10;COX5B;COX7C;COX5A;UQCRH;UQCRFS1;NDUFV3;CYC1;NDUFV2;NDUFA8;NDUFA6;UQCC3;NDUFA4;NDUFA3;NDUFA2;NDUFC1;COX6C;UQCRHL;COX6B1;NDUFS8;NDUFS7;NDUFS6;UQCRQ;NDUFS5;NDUFAB1;NDUFS3;CYCS
translational termination (GO:0006415)	6.05218e-19	1.47068e-16	0	0	5.83544	244.789	MRPS36;MRPL18;MRPS12;MRPS34;MRPL39;MRPL14;MRPL36;MRPL34;GSPT2;MRPL57;MRPL32;MRPL54;MRPL4;MRPL20;TRMT112;MRPL2;MRPL40;CHCHD1;MRPS28;GADD45GIP1;MRPL27;MRPS18A;MRPS2;MRPS21;MRPL47;MRPL23;MRPS7;MRPL24;MRPL46;MRPL21;MRPL43;MRPS18C;MRPL52;MRPL51;ETF1;AURKAIP1
mitochondrial translational elongation (GO:0070125)	1.30109e-18	3.01793e-16	0	0	6.0749	250.185	MRPS36;MRPL18;MRPS12;MRPS34;MRPL39;MRPL36;MRPL14;MRPL34;MRPL57;MRPL32;MRPL54;MRPL4;MRPL20;MRPL2;MRPL40;CHCHD1;MRPS28;GADD45GIP1;MRPL27;MRPS2;MRPS18A;MRPS21;MRPL47;MRPS7;MRPL23;MRPL46;MRPL24;MRPL43;MRPL21;TUFM;MRPS18C;MRPL52;MRPL51;AURKAIP1
translational elongation (GO:0006414)	2.1773e-18	4.83078e-16	0	0	5.48831	223.201	MRPS36;MRPL18;MRPS12;MRPS34;MRPL39;MRPL14;MRPL36;MRPL34;MRPL57;MRPL32;MRPL54;EEF1B2;MRPL4;MRPL20;MRPL2;MRPL40;CHCHD1;MRPS28;GADD45GIP1;MRPL27;MRPS18A;MRPS2;MRPS21;MRPL47;EEF2;MRPL23;MRPS7;MRPL24;MRPL46;MRPL21;MRPL43;TUFM;MRPS18C;EEF1A1;MRPL52;MRPL51;AURKAIP1
mitochondrial respiratory chain complex assembly (GO:0033108)	7.7962e-18	1.65767e-15	0	0	5.61545	221.209	NDUFB9;NDUFB7;NDUFB10;UQCRB;NDUFB6;NDUFA12;NDUFB11;NDUFB5;NDUFB4;COX17;NDUFB3;NDUFB2;UQCR10;NDUFV3;NDUFV2;COA3;NDUFA8;NDUFA6;UQCC3;PET100;UQCC2;NDUFA3;NDUFA2;NDUFC1;NDUFS8;NDUFS7;SCO2;NDUFS6;NDUFAF4;NDUFS5;NDUFAB1;NDUFS3;NDUFAF3;TMEM126B;COX20
mitochondrial translational termination (GO:0070126)	2.70217e-17	5.51567e-15	0	0	5.7652	219.942	MRPS36;MRPL18;MRPS12;MRPS34;MRPL39;MRPL36;MRPL14;MRPL34;MRPL57;MRPL32;MRPL54;MRPL4;MRPL20;MRPL2;MRPL40;CHCHD1;MRPS28;GADD45GIP1;MRPL27;MRPS2;MRPS18A;MRPS21;MRPL47;MRPS7;MRPL23;MRPL46;MRPL24;MRPL43;MRPL21;MRPS18C;MRPL52;MRPL51;AURKAIP1
mitochondrial electron transport, NADH to ubiquinone (GO:0006120)	6.08027e-17	1.19337e-14	0	0	8.0289	299.79	NDUFB9;NDUFA8;NDUFB7;NDUFA6;NDUFB6;NDUFB10;NDUFB11;NDUFA12;NDUFB5;NDUFA4;NDUFB4;NDUFA3;NDUFB3;NDUFA2;NDUFB2;NDUFC1;NDUFS8;NDUFS7;NDUFS6;NDUFS5;NDUFAB1;NDUFS3;NDUFV3;NDUFV2
mitochondrial translation (GO:0032543)	2.61158e-16	4.93589e-14	0	0	5.0955	182.834	MRPS36;MRPL18;MRPS12;MRPS34;MRPL39;MRPL14;MRPL36;MTIF2;MRPL34;MRPL57;MRPL32;MRPL54;MRPL4;MRPL20;MRPL2;MRPL40;CHCHD1;MRPS28;GADD45GIP1;MRPL27;MRPS18A;MRPS2;MRPS21;MRPL47;MRPL23;MRPS7;MRPL24;MRPL46;MRPL21;MRPL43;TUFM;MRPS18C;MRPL52;MRPL51;AURKAIP1
NADH dehydrogenase complex assembly (GO:0010257)	5.46718e-15	9.96394e-13	0	0	6.28931	206.541	NDUFB9;NDUFB7;NDUFB6;NDUFB10;NDUFA12;NDUFB11;NDUFB5;NDUFB4;NDUFB3;NDUFB2;NDUFV3;NDUFV2;NDUFA8;NDUFA6;NDUFA3;NDUFA2;NDUFC1;NDUFS8;NDUFS7;NDUFS6;NDUFS5;NDUFAF4;NDUFAB1;NDUFS3;NDUFAF3;TMEM126B
mitochondrial respiratory chain complex I biogenesis (GO:0097031)	5.46718e-15	9.62035e-13	0	0	6.28931	206.541	NDUFB9;NDUFB7;NDUFB6;NDUFB10;NDUFA12;NDUFB11;NDUFB5;NDUFB4;NDUFB3;NDUFB2;NDUFV3;NDUFV2;NDUFA8;NDUFA6;NDUFA3;NDUFA2;NDUFC1;NDUFS8;NDUFS7;NDUFS6;NDUFS5;NDUFAF4;NDUFAB1;NDUFS3;NDUFAF3;TMEM126B
mitochondrial respiratory chain complex I assembly (GO:0032981)	5.46718e-15	9.29967e-13	0	0	6.28931	206.541	NDUFB9;NDUFB7;NDUFB6;NDUFB10;NDUFA12;NDUFB11;NDUFB5;NDUFB4;NDUFB3;NDUFB2;NDUFV3;NDUFV2;NDUFA8;NDUFA6;NDUFA3;NDUFA2;NDUFC1;NDUFS8;NDUFS7;NDUFS6;NDUFS5;NDUFAF4;NDUFAB1;NDUFS3;NDUFAF3;TMEM126B
ribosomal large subunit biogenesis (GO:0042273)	3.51083e-14	5.77927e-12	0	0	6.1419	190.278	RPL5;RPL10;RPL12;RPL11;SNU13;RPL10A;RPL6;RPL7;RPL7A;MRPL20;RPL14;ZNF622;AAMP;NPM1;NOP16;GTF3A;RPL35A;RPL23A;BOP1;RSL1D1;EBNA1BP2;NHP2;RPL24;RSL24D1;RPL26L1
ribonucleoprotein complex assembly (GO:0022618)	1.00077e-13	1.59591e-11	0	0	3.90578	116.911	RPL5;RPL10;DDX1;RPL12;RPL11;RPS27L;PRPF19;RPL6;RPS15;RPS14;MRPL20;RPS17;SNRPD2;SNRPD1;EIF4H;LUC7L;RPL38;EIF4B;HSP90AA1;NPM1;RPS5;PTGES3;RPSA;RPL23A;MRPS7;CRNKL1;LSM4;LSM3;BOP1;SNRPG;RPL24;LUC7L3;SNRPE;SRSF5;SNRPC;RSL24D1;SNRPB;SRSF9;RPS23
protein stabilization (GO:0050821)	1.03811e-12	1.6053e-10	0	0	3.80236	104.921	RPL5;USP27X;SEL1L;RPL11;CREBL2;PARK7;PHB;CLU;PHB2;RTN4;HSPD1;SUMO1;CHORDC1;FLOT1;CCT8;CCT7;CCT5;CCT4;CCT3;CCT2;HSP90AA1;RPS7;UBE2B;RPL23;PTGES3;ATP1B1;MT3;CCT6A;PINK1;CDC37;TCP1;SUGT1;PPIB;PFN1;CRYAB;GAPDH;HSPA1A
mitochondrial transport (GO:0006839)	3.13465e-12	4.70474e-10	0	0	3.93082	104.121	SLC25A3;TIMM13;ATP5I;ATP5H;ATP5G3;TIMM10;ATP5G2;COX5B;TOMM20;ATP5G1;TOMM22;ATP5L;HSPD1;ATP5E;ATP5D;TIMM17B;VPS35;CYC1;SLC25A44;TIMM8B;FIS1;HSP90AA1;HSPA4;BNIP3;AIP;TIMM22;ATP5F1;PINK1;TOMM7;SLC25A5;SLC25A34;SLC25A4;SLC25A11;SLC25A6
negative regulation of ubiquitin protein ligase activity (GO:1904667)	6.30017e-12	9.18564e-10	0	0	5.03951	129.971	RPL5;ANAPC15;RPL11;PSMA7;ANAPC11;PSMD8;PSMB6;PSMB7;PSMB4;PSMB5;UBB;PSMB3;PSMD3;UBC;PSMB1;BUB3;RPS27A;RPS7;RPL23;PSMC5;PSMA4;PSMC3;PSMC4;PSME1;UBA52
RNA splicing, via transesterification reactions with bulged adenosine as nucleophile (GO:0000377)	3.17653e-11	4.50274e-09	0	0	2.98543	72.1658	SF3B5;SF3B6;EIF4A3;HNRNPR;SNU13;YBX1;HTATSF1;PRPF19;UBL5;SNRPD2;PUF60;SNRPD1;POLR2C;MAGOH;PCBP2;POLR2E;SNRPB2;POLR2I;HNRNPA1;POLR2J;BCAS2;POLR2K;POLR2L;HSPA8;PPIL1;BUD31;ZCRB1;CWC15;GTF2F1;CRNKL1;LSM4;LSM3;LSM2;SNRPG;SRSF3;SNRPE;NAA38;HNRNPC;SRSF5;SNRNP25;DNAJC8;SNRPC;SRSF7;SNRPB;SRSF9
positive regulation of telomerase RNA localization to Cajal body (GO:1904874)	7.11204e-11	9.80884e-09	0	0	11.5304	269.427	CCT3;CCT6A;CCT2;RUVBL2;TCP1;NHP2;CCT8;CCT7;NOP10;CCT5;CCT4
cellular protein complex assembly (GO:0043623)	9.91745e-11	1.33181e-08	0	0	3.5784	82.4254	CLTC;POMP;CLTB;CLTA;CLU;TOMM20;RTN4;HSPD1;PSMD8;AP2S1;EIF4H;EIF4B;SKP1;CCT2;HSP90AA1;GPX4;HSPA4;VBP1;PTGES3;MID1IP1;ADRM1;TBCC;NRG1;NSG1;HOPX;TMEM33;TCP1;CHMP2A;CHMP3;CCDC65;CASQ1;PFDN6;HSPA1A
ribosome assembly (GO:0042255)	1.2706e-10	1.66254e-08	0	0	5.51694	125.711	RPL5;NPM1;RPL10;RPS5;RPL12;RPL11;RPS27L;RPSA;RPL23A;MRPS7;RPL6;RPS15;RPS14;MRPL20;BOP1;RPS17;C1QBP;SBDS;RPL24;RSL24D1
regulation of protein localization to Cajal body (GO:1904869)	2.62171e-10	3.34465e-08	0	0	15.7233	346.887	CCT3;CCT6A;CCT2;TCP1;CCT8;CCT7;CCT5;CCT4
positive regulation of protein localization to Cajal body (GO:1904871)	2.62171e-10	3.26308e-08	0	0	15.7233	346.887	CCT3;CCT6A;CCT2;TCP1;CCT8;CCT7;CCT5;CCT4
mRNA splicing, via spliceosome (GO:0000398)	2.98073e-10	3.62159e-08	0	0	2.76057	60.5496	SF3B5;SF3B6;DDX1;EIF4A3;HNRNPR;SNU13;YBX1;HTATSF1;PRPF19;UBL5;SNRPD2;PUF60;SNRPD1;POLR2C;MAGOH;PCBP2;POLR2E;SNRPB2;POLR2I;HNRNPA1;POLR2J;BCAS2;POLR2K;POLR2L;HSPA8;PPIL1;BUD31;ZCRB1;CWC15;GTF2F1;CRNKL1;LSM4;LSM3;LSM2;SNRPG;SRSF3;SNRPE;NAA38;HNRNPC;SRSF5;SNRNP25;DNAJC8;SNRPC;SRSF7;SNRPB;SRSF9
SCF-dependent proteasomal ubiquitin-dependent protein catabolic process (GO:0031146)	4.43203e-10	5.25969e-08	0	0	4.73852	102.053	FBXO2;FBXL15;RNF7;PSMA7;PSMD8;PSMB6;PSMB7;PSMB4;PSMC5;PSMA4;PSMB5;UBB;PSMC3;PSMB3;PSMC4;PSMD3;UBC;PSMB1;PSME1;RPS27A;UBA52;SKP1
mRNA processing (GO:0006397)	4.69352e-10	5.44342e-08	0	0	2.65745	57.0812	SF3B5;SF3B6;EIF4A3;SUPT4H1;HNRNPR;SNU13;YBX1;HTATSF1;PRPF19;UBL5;SNRPD2;PUF60;SNRPD1;POLR2C;MAGOH;PCBP2;POLR2E;SNRPB2;POLR2I;HNRNPA1;POLR2J;BCAS2;POLR2K;POLR2L;HSPA8;PPIL1;BUD31;ZCRB1;CWC15;GTF2F1;CRNKL1;LSM4;GTF2H5;LSM3;LSM2;SNRPG;SRSF3;SNRPE;NAA38;HNRNPC;SRSF5;SNRNP25;DNAJC8;AURKAIP1;SNRPC;SRSF7;SNRPB;SRSF9
positive regulation of protein ubiquitination involved in ubiquitin-dependent protein catabolic process (GO:2000060)	7.09212e-10	8.04246e-08	0	0	4.28816	90.3382	ANAPC15;MAGEF1;CLU;PSMA7;ANAPC11;PSMD8;PSMB6;PSMB7;PSMB4;PSMC5;PSMA4;PSMB5;UBB;PSMC3;PSMB3;PSMC4;PSMD3;UBC;PSMB1;PSME1;BUB3;RPS27A;UBA52;SKP1
mitochondrial electron transport, ubiquinol to cytochrome c (GO:0006122)	8.27725e-10	9.18235e-08	0	0	11.2309	234.865	UQCRB;UQCC3;UQCRQ;UQCRFS1;CYCS;UQCR11;UQCR10;CYC1;UQCRH;UQCRHL
positive regulation of ubiquitin-protein ligase activity involved in regulation of mitotic cell cycle transition (GO:0051437)	1.3756e-09	1.49355e-07	0	0	4.49236	91.6639	ANAPC15;PSMA7;ANAPC11;PSMD8;PSMB6;PSMB7;PSMB4;PSMC5;PSMA4;PSMB5;UBB;PSMC3;PSMB3;PSMC4;PSMD3;UBC;PSMB1;PSME1;BUB3;RPS27A;UBA52;SKP1
regulation of telomerase RNA localization to Cajal body (GO:1904872)	1.38736e-09	1.47494e-07	0	0	9.60867	195.977	CCT3;CCT6A;CCT2;RUVBL2;TCP1;NHP2;CCT8;CCT7;NOP10;CCT5;CCT4
negative regulation of ubiquitin-protein ligase activity involved in mitotic cell cycle (GO:0051436)	2.14452e-09	2.23337e-07	0	0	4.58595	91.5372	ANAPC15;PSMA7;ANAPC11;PSMD8;PSMB6;PSMB7;PSMB4;PSMC5;PSMA4;PSMB5;UBB;PSMC3;PSMB3;PSMC4;PSMD3;UBC;PSMB1;PSME1;BUB3;RPS27A;UBA52
regulation of ubiquitin-protein ligase activity involved in mitotic cell cycle (GO:0051439)	2.8316e-09	2.88994e-07	0	0	4.52313	89.0262	ANAPC15;PSMA7;ANAPC11;PSMD8;PSMB6;PSMB7;PSMB4;PSMC5;PSMA4;PSMB5;UBB;PSMC3;PSMB3;PSMC4;PSMD3;UBC;PSMB1;PSME1;BUB3;RPS27A;UBA52
negative regulation of mitotic cell cycle phase transition (GO:1901991)	3.04677e-09	3.04856e-07	0	0	4.3239	84.7881	PRMT2;PSMA7;PSMD8;PSMB6;PSMB7;PSMB4;PSMC5;PSMA4;PSMB5;UBB;GPNMB;PSMC3;PSMB3;PSMC4;PSMD3;UBC;PSMB1;PSME1;CDK2AP2;RPS27A;UBA52;SKP1
regulation of G2/M transition of mitotic cell cycle (GO:0010389)	4.45377e-09	4.37069e-07	0	0	3.24948	62.4858	DCTN2;CETN2;SSNA1;DCTN3;PSMA7;PSMD8;PSMB6;PSMB7;PSMB4;TUBA1A;PSMB5;UBB;PSMB3;PSMD3;UBC;PSMB1;RPS27A;YWHAG;SKP1;HSP90AA1;TUBB;DYNLL1;TUBB4B;TUBB4A;TUBA4A;PSMC5;PSMA4;PSMC3;PSMC4;PSME1;UBA52
Wnt signaling pathway, planar cell polarity pathway (GO:0060071)	5.02157e-09	4.83492e-07	0	0	4.06332	77.648	CLTC;PSMA7;PSMD8;CDC42;PSMB6;PSMB7;PSMB4;PSMC5;PSMA4;PSMB5;UBB;PSMC3;PSMB3;PSMC4;PSMD3;UBC;PSMB1;PSME1;AP2S1;RAC1;PFN1;RPS27A;UBA52
regulation of establishment of planar polarity (GO:0090175)	6.34349e-09	5.9946e-07	0	0	4.01817	75.8463	CLTC;PSMA7;PSMD8;CDC42;PSMB6;PSMB7;PSMB4;PSMC5;PSMA4;PSMB5;UBB;PSMC3;PSMB3;PSMC4;PSMD3;UBC;PSMB1;PSME1;AP2S1;RAC1;PFN1;RPS27A;UBA52
positive regulation of ubiquitin protein ligase activity (GO:1904668)	6.47052e-09	6.00346e-07	0	0	4.16761	78.5846	ANAPC15;PSMA7;ANAPC11;PSMD8;PSMB6;PSMB7;PSMB4;PSMC5;PSMA4;PSMB5;UBB;PSMC3;PSMB3;PSMC4;PSMD3;UBC;PSMB1;PSME1;BUB3;RPS27A;UBA52;SKP1
negative regulation of G2/M transition of mitotic cell cycle (GO:0010972)	6.72558e-09	6.12868e-07	0	0	4.74194	89.2307	PSMA7;PSMD8;PSMB6;PSMB7;PSMB4;PSMC5;PSMA4;PSMB5;UBB;PSMC3;PSMB3;PSMC4;PSMD3;UBC;PSMB1;PSME1;RPS27A;UBA52;SKP1
mitochondrial ATP synthesis coupled proton transport (GO:0042776)	1.28683e-08	1.15205e-06	0	0	8.236	149.636	ATP5E;ATP5D;ATP5I;ATP5G3;ATP5H;CYC1;COX5B;ATP5F1;ATP5G2;ATP5G1;ATP5L
anaphase-promoting complex-dependent catabolic process (GO:0031145)	1.71727e-08	1.5109e-06	0	0	4.12736	73.7969	ANAPC15;PSMA7;ANAPC11;PSMD8;PSMB6;PSMB7;PSMB4;PSMC5;PSMA4;PSMB5;UBB;PSMC3;PSMB3;PSMC4;PSMD3;UBC;PSMB1;PSME1;BUB3;RPS27A;UBA52
regulation of mitotic cell cycle phase transition (GO:1901990)	1.88929e-08	1.63408e-06	0	0	2.88968	51.3915	ANAPC15;DCTN2;CETN2;SSNA1;DCTN3;PSMA7;ANAPC11;PSMD8;PSMB6;PSMB7;PSMB4;TUBA1A;PSMB5;UBB;PSMB3;PSMD3;UBC;PSMB1;BUB3;RPS27A;YWHAG;SKP1;HSP90AA1;TUBB;DYNLL1;TUBB4B;TUBB4A;TUBA4A;PSMC5;PSMA4;PSMC3;PSMC4;PSME1;UBA52
inner mitochondrial membrane organization (GO:0007007)	2.52285e-08	2.14568e-06	0	0	5.94935	104.086	UQCC3;TIMM13;ATP5I;TIMM22;ATP5G3;TIMM10;ATP5H;ATP5G2;ATP5F1;ATP5G1;ATP5L;APOO;ATP5E;ATP5D
non-canonical Wnt signaling pathway (GO:0035567)	2.77044e-08	2.31763e-06	0	0	3.31663	57.7149	CLTC;PSMA7;PSMD8;CDC42;PSMB6;PSMB7;PSMB4;PSMB5;UBB;PSMB3;PSMD3;UBC;PSMB1;AP2S1;RAC1;RPS27A;PSMC5;SFRP2;PSMA4;PSMC3;PSMC4;PSME1;PFN1;CALM1;PLCB1;UBA52;PLCB2
negative regulation of cell cycle G2/M phase transition (GO:1902750)	4.54315e-08	3.7393e-06	0	0	4.26774	72.155	PSMA7;PSMD8;PSMB6;PSMB7;PSMB4;PSMC5;PSMA4;PSMB5;UBB;PSMC3;PSMB3;PSMC4;PSMD3;UBC;PSMB1;PSME1;RPS27A;UBA52;SKP1
regulation of cellular amine metabolic process (GO:0033238)	7.62318e-08	6.17477e-06	0	0	4.83793	79.2912	OAZ2;PSMA7;AZIN1;PSMD8;PSMB6;PSMB7;PSMB4;PSMC5;PSMA4;PSMB5;PSMC3;PSMB3;PSMC4;PSMD3;PSMB1;PSME1
regulation of cellular amino acid metabolic process (GO:0006521)	7.62318e-08	6.07829e-06	0	0	4.83793	79.2912	OAZ2;PSMA7;AZIN1;PSMD8;PSMB6;PSMB7;PSMB4;PSMC5;PSMA4;PSMB5;PSMC3;PSMB3;PSMC4;PSMD3;PSMB1;PSME1
positive regulation of establishment of protein localization (GO:1904951)	1.03007e-07	8.08682e-06	0	0	10.4822	168.642	CCT6A;CCT2;TCP1;CHORDC1;CCT8;CCT7;CCT5;CCT4
NIK/NF-kappaB signaling (GO:0038061)	1.13551e-07	8.77954e-06	0	0	3.88229	62.0817	PSMA7;PSMD8;PSMB6;PSMB7;PSMB4;PSMC5;PSMA4;PSMB5;UBB;PSMC3;PSMB3;PSMC4;PSMD3;UBC;PSMB1;PSME1;RPS27A;COPS8;UBA52;SKP1
protein alkylation (GO:0008213)	1.23021e-07	9.36977e-06	0	0	6.28931	100.069	EEF1A1;PCMT1;HSPA8;PRMT2;PRMT1;ETF1;ETFB;RPS2;FAM98A;EEF2;CALM1;SNRPB
positive regulation of establishment of protein localization to telomere (GO:1904851)	1.3313e-07	9.99062e-06	0	0	12.2292	193.612	CCT6A;CCT2;TCP1;CCT8;CCT7;CCT5;CCT4
regulation of hematopoietic stem cell differentiation (GO:1902036)	2.37174e-07	1.75406e-05	0	0	3.87977	59.1838	EIF2AK2;PSMA7;PSMD8;PSMB6;PSMB7;PSMB4;PSMC5;PSMA4;PSMB5;UBB;PSMC3;PSMB3;PSMC4;PSMD3;UBC;PSMB1;PSME1;RPS27A;UBA52
regulation of translation (GO:0006417)	2.38385e-07	1.73783e-05	0	0	2.57156	39.2147	EIF4A2;APP;RPL5;RPL10;DDX1;EIF4A3;RPS27L;HSPB1;RBM4B;MTIF2;RPS4X;POLR2C;ENC1;RPS3;EIF4H;POLR2E;POLR2I;POLR2J;EIF4B;POLR2K;POLR2L;NPM1;IGFBP5;EIF2AK2;RPL13A;EEF2;EIF1;EIF5;NCL;EIF3H;ETF1;EIF1B;GAPDH;EIF4G2;RAN
chaperone-mediated protein complex assembly (GO:0051131)	2.52547e-07	1.81513e-05	0	0	8.32408	126.457	CCT2;HSP90AA1;HSPA4;PTGES3;CLU;HOPX;PFDN6;HSPD1;HSPA1A
regulation of hematopoietic progenitor cell differentiation (GO:1901532)	2.95026e-07	2.091e-05	0	0	3.83003	57.5891	EIF2AK2;PSMA7;PSMD8;PSMB6;PSMB7;PSMB4;PSMC5;PSMA4;PSMB5;UBB;PSMC3;PSMB3;PSMC4;PSMD3;UBC;PSMB1;PSME1;RPS27A;UBA52
ATP metabolic process (GO:0046034)	3.1476e-07	2.2003e-05	0	0	4.41355	66.0773	HSPA8;UQCRB;CHCHD10;ATP5I;ATP5G3;ATP5H;ATP5G2;ATP1B1;ATP5F1;ATP5G1;UQCRH;ATP5L;ATP5E;ATP5D;ALDOA;HSPA1A
regulation of establishment of protein localization to telomere (GO:0070203)	4.19249e-07	2.89112e-05	0	0	11.0063	161.625	CCT6A;CCT2;TCP1;CCT8;CCT7;CCT5;CCT4
ribosomal small subunit biogenesis (GO:0042274)	4.26181e-07	2.89973e-05	0	0	4.89168	71.7532	NPM1;RPS7;RPS5;RPS6;RPS27L;SNU13;RPSA;MRPS7;RPS15;RPS14;RPS17;RPS16;MPHOSPH10;RPS24
regulation of mRNA stability (GO:0043488)	4.97317e-07	3.33922e-05	0	0	3.04715	44.2264	YWHAB;HSPB1;PSMA7;PSMD8;PSMB6;PSMB7;PSMB4;EXOSC4;PSMB5;UBB;PSMB3;PSMD3;UBC;PSMB1;RPS27A;HSPA8;NPM1;PSMC5;PSMA4;PSMC3;PSMC4;APEX1;PSME1;UBA52;HSPA1A
interleukin-1-mediated signaling pathway (GO:0070498)	4.99941e-07	3.31324e-05	0	0	3.43947	49.9024	PSMA7;PSMD8;PSMB6;PSMB7;PSMB4;PSMC5;PSMA4;PSMB5;UBB;PSMC3;PSMB3;PSMC4;PSMD3;UBC;PSMB1;PSME1;UBE2N;PLCB1;RPS27A;UBA52;SKP1
ATP synthesis coupled proton transport (GO:0015986)	5.17529e-07	3.38583e-05	0	0	6.177	89.4071	ATP5E;ATP5D;ATP5I;ATP5G3;ATP5H;CYC1;COX5B;ATP5G2;ATP5F1;ATP5G1;ATP5L
cristae formation (GO:0042407)	5.17529e-07	3.34298e-05	0	0	6.177	89.4071	APOO;UQCC3;ATP5E;ATP5D;ATP5I;ATP5G3;ATP5H;ATP5G2;ATP5F1;ATP5G1;ATP5L
purine ribonucleoside triphosphate biosynthetic process (GO:0009206)	5.17529e-07	3.30119e-05	0	0	6.177	89.4071	ATP5E;ATP5D;CHCHD10;ATP5I;ATP5G3;ATP5H;ATP5G2;ATP5F1;ALDOA;ATP5G1;ATP5L
regulation of stem cell differentiation (GO:2000736)	5.88683e-07	3.70871e-05	0	0	3.53332	50.6868	EIF2AK2;PSMA7;PSMD8;PSMB6;PSMB7;PSMB4;PSMC5;PSMA4;PSMB5;UBB;PSMC3;PSMB3;PSMC4;PSMD3;UBC;PSMB1;PSME1;OCIAD1;RPS27A;UBA52
regulation of macroautophagy (GO:0016241)	1.08544e-06	6.75486e-05	0	0	3.0909	42.449	SCOC;ATP6V1G1;ATP6V0B;BNIP3;RAB33A;RRAGA;UCHL1;PINK1;CDK5;RHEB;NEDD4;ATP6V1B2;VPS35;LAMTOR2;LAMTOR1;ATP6V1E1;ATP6V0D1;ATP6V0E2;ATP6V1D;GAPDH;ATP6V1C1;UBQLN2;LAMTOR5
positive regulation of protein localization to chromosome, telomeric region (GO:1904816)	1.08929e-06	6.69716e-05	0	0	10.0057	137.378	CCT6A;CCT2;TCP1;CCT8;CCT7;CCT5;CCT4
regulation of cellular ketone metabolic process (GO:0010565)	1.09848e-06	6.67328e-05	0	0	4.05762	55.6769	OAZ2;PSMA7;AZIN1;PSMD8;PSMB6;PSMB7;PSMB4;PSMC5;PSMA4;PSMB5;PSMC3;PSMB3;PSMC4;PSMD3;PSMB1;PSME1
proteasomal protein catabolic process (GO:0010498)	1.12761e-06	6.76967e-05	0	0	2.37831	32.5719	GSK3A;ANAPC15;UBXN1;SEL1L;RNF6;PRPF19;RNF5;PSMA7;ANAPC11;PSMD8;PSMB6;PSMB7;UCHL1;PSMB4;PSMB5;MAEA;UBB;PSMB3;PSMD3;PCBP2;ENC1;PSMB1;UBC;BUB3;RPS27A;SKP1;UBE2B;PSMC5;PSMA4;PSMC3;PSMC4;DDIT3;NEDD4;PSME1;RNF181;UBA52
regulation of transcription from RNA polymerase II promoter in response to stress (GO:0043618)	1.47903e-06	8.77613e-05	0	0	3.34538	44.9088	PSMA7;PSMD8;PSMB6;DNAJB1;PSMB7;PSMB4;PSMC5;PSMA4;PSMB5;UBB;PSMC3;PSMB3;PSMC4;PSMD3;UBC;PSMB1;PSME1;RPS27A;UBA52;HSPA1A
proteasome-mediated ubiquitin-dependent protein catabolic process (GO:0043161)	1.5255e-06	8.94784e-05	0	0	2.20772	29.5684	GSK3A;ANAPC15;UBXN1;SEL1L;DERL2;RNF6;RNF7;PSMA7;ANAPC11;PSMD8;PSMB6;PSMB7;UCHL1;PSMB4;PSMB5;MAEA;UBB;PSMB3;PSMD3;PCBP2;PSMB1;UBC;DNAJB9;SEC61B;BUB3;RPS27A;SKP1;UBQLN2;UBE2B;HSPA5;FBXO2;FBXL15;PSMC5;PSMA4;PSMC3;PSMC4;DDIT3;NEDD4;PSME1;RNF181;UBA52
regulation of transcription from RNA polymerase II promoter in response to hypoxia (GO:0061418)	1.72431e-06	9.99902e-05	0	0	3.58252	47.5425	PSMA7;PSMD8;PSMB6;PSMB7;PSMB4;PSMC5;PSMA4;PSMB5;UBB;PSMC3;PSMB3;PSMC4;PSMD3;UBC;PSMB1;PSME1;RPS27A;UBA52
ferric iron transport (GO:0015682)	1.73741e-06	9.9618e-05	0	0	5.09944	67.6344	ATP6V1G1;ATP6V0B;ATP6AP1;CLTC;ATP6V1B2;ATP6V0E2;ATP6V1E1;MCOLN1;ATP6V0D1;ATP6V1D;ATP6V1C1;ATP6V1F
transferrin transport (GO:0033572)	1.73741e-06	9.85111e-05	0	0	5.09944	67.6344	ATP6V1G1;ATP6V0B;ATP6AP1;CLTC;ATP6V1B2;ATP6V0E2;ATP6V1E1;MCOLN1;ATP6V0D1;ATP6V1D;ATP6V1C1;ATP6V1F
mitochondrial electron transport, cytochrome c to oxygen (GO:0006123)	2.41937e-06	0.000135671	0	0	6.73854	87.1429	COX7B;NDUFA4;COX4I1;CYCS;COX5B;COX6C;COX5A;COX7C;COX6B1
establishment of protein localization to mitochondrial membrane (GO:0090151)	2.47011e-06	0.00013701	0	0	9.17191	118.421	HSP90AA1;HSPA4;TIMM13;TOMM7;TIMM22;TIMM10;TOMM22
mitochondrion organization (GO:0007005)	2.54414e-06	0.000139599	0	0	2.62055	33.7571	TIMM13;PARK7;PHB;TIMM10;MIEF1;TOMM20;PHB2;HSD17B10;TMEM70;TOMM22;IFIT2;HSPD1;CHCHD2;TIMM17B;TIMM8B;FIS1;BNIP3;AIP;CHCHD10;TIMM22;PINK1;TMEM11;TOMM7;CYCS;BAX;SSBP1;SLC25A4;SLC25A6
ATP biosynthetic process (GO:0006754)	3.47136e-06	0.00018845	0	0	5.24109	65.8856	ATP5E;ATP5D;CHCHD10;ATP5I;ATP5G3;ATP5H;ATP5G2;ATP5F1;ALDOA;ATP5G1;ATP5L
antigen processing and presentation of exogenous peptide antigen via MHC class I, TAP-dependent (GO:0002479)	4.35263e-06	0.000233805	0	0	3.51705	43.417	PDIA3;HLA-C;PSMA7;PSMD8;PSMB6;PSMB7;PSMB4;PSMC5;PSMA4;PSMB5;PSMC3;PSMB3;PSMC4;PSMD3;PSMB1;PSME1;B2M
nucleotide-excision repair (GO:0006289)	4.40418e-06	0.00023411	0	0	3.02925	37.3597	CETN2;RPA2;COPS7A;PRPF19;GTF2H5;COPS6;UBB;SUMO1;POLR2C;UBC;SUMO2;UBE2V2;UBE2N;POLR2E;COPS8;RPS27A;POLR2I;UBA52;POLR2J;POLR2K;POLR2L
protein methylation (GO:0006479)	4.81566e-06	0.000253344	0	0	4.34899	53.2475	HSPA8;PRMT2;PRMT1;ETFB;EEF2;EEF1A1;PCMT1;TRMT112;ETF1;RPS2;FAM98A;CALM1;SNRPB
energy coupled proton transport, down electrochemical gradient (GO:0015985)	5.05698e-06	0.000263324	0	0	8.46638	103.245	ATP5D;ATP5G3;ATP5H;ATP5F1;ATP5G2;ATP5G1;ATP5L
regulation of autophagy (GO:0010506)	5.56405e-06	0.000286801	0	0	2.38932	28.9088	GSK3A;CISD2;HSPB1;UCHL1;PSAP;VPS35;ATP6V1E1;ATP6V0E2;ATP6V1D;ATP6V1C1;UBQLN2;ATP6V1G1;ATP6V0B;BNIP3;MT3;EEF1A1;TMEM59;RRAGA;PINK1;HAX1;CDK5;RHEB;NEDD4;ATP6V1B2;VDAC1;LAMTOR2;LAMTOR1;ATP6V0D1;GAPDH;EIF4G2;LAMTOR5
cellular transition metal ion homeostasis (GO:0046916)	5.98601e-06	0.000305466	0	0	3.17811	38.2202	APP;ARF1;ATP6V1G1;NDFIP1;ATP6AP1;MT3;ATOX1;SOD1;MT2A;UBB;FTH1;UBC;ATP6V0D1;RPS27A;UBA52;ISCU;HMOX2;SKP1;FTL
maturation of LSU-rRNA (GO:0000470)	5.98864e-06	0.000302575	0	0	6.15258	73.9888	RSL1D1;BOP1;RPL7A;RPL7L1;NHP2;RPL35;SNU13;RPL10A;RPL7
protein targeting to mitochondrion (GO:0006626)	6.10556e-06	0.000305457	0	0	4.00229	48.0527	TIMM8B;FIS1;HSP90AA1;HSPA4;AIP;TIMM13;TIMM22;TIMM10;TOMM20;TOMM22;HSPD1;TOMM7;TIMM17B;SLC25A6
antigen processing and presentation of exogenous peptide antigen via MHC class I (GO:0042590)	7.59212e-06	0.000376141	0	0	3.38349	39.8859	PDIA3;HLA-C;PSMA7;PSMD8;PSMB6;PSMB7;PSMB4;PSMC5;PSMA4;PSMB5;PSMC3;PSMB3;PSMC4;PSMD3;PSMB1;PSME1;B2M
negative regulation of canonical Wnt signaling pathway (GO:0090090)	7.63603e-06	0.00037468	0	0	2.63813	31.0841	MESP1;GSK3A;PSMA7;PSMD8;PSMB6;PSMB7;PSMB4;PSMB5;UBB;PSMB3;RUVBL2;PSMD3;UBC;PSMB1;IGFBP6;RPS27A;PSMC5;SFRP2;PSMA4;PSMC3;PSMC4;DDIT3;PSME1;UBA52;PFDN5
spliceosomal complex assembly (GO:0000245)	7.70844e-06	0.00037463	0	0	4.49236	52.8895	SNRPD2;SNRPD1;DDX1;SNRPG;LUC7L;LUC7L3;SNRPE;SRSF5;PRPF19;CRNKL1;LSM4;SRSF9
neutrophil degranulation (GO:0043312)	8.24703e-06	0.000397025	0	0	1.83438	21.4726	RAB3A;GDI2;SRP14;FTH1;PSMD3;RAC1;B2M;CCT2;HSP90AA1;DYNLT1;PGAM1;TUBB;ATP6AP2;SCAMP1;DYNLL1;ILF2;DNAJC3;EEF1A1;NPC2;ALDOA;PPIA;FTL;CSTB;CD63;ASAH1;GSTP1;A1BG;CST3;PSMB7;PGRMC1;PSMB1;PSAP;MLEC;MAPK1;CD59;CCT8;ATP6V1D;HMOX2;HSPA8;TRAPPC1;TMEM30A;PTGES2;PA2G4;ARPC5;TUBB4B;EEF2;PRDX6;PSMC3;FABP5;VAPA;RAB14;QPCT;LAMTOR2;CYSTM1;LAMTOR1;HSPA1A
iron ion homeostasis (GO:0055072)	8.60734e-06	0.000410498	0	0	3.68514	42.9794	ATP6V1G1;NDFIP1;ATP6AP1;SOD1;UBB;FTH1;UBC;ATP6V0D1;RPS27A;B2M;UBA52;ISCU;HMOX2;SKP1;FTL
regulation of cellular response to stress (GO:0080135)	8.84295e-06	0.000417829	0	0	2.99491	34.8484	HSPA8;HSP90AA1;NPM1;HSBP1;PTGES3;RPA2;DNAJC2;DNAJB1;RSL1D1;CHCHD2;PINK1;HSPH1;BAG2;DNAJB6;CHORDC1;BAG1;MAPK1;FKBP4;CRYAB;HSPA1A
cellular iron ion homeostasis (GO:0006879)	9.5743e-06	0.000448235	0	0	3.86186	44.6293	ATP6V1G1;NDFIP1;ATP6AP1;SOD1;UBB;FTH1;UBC;ATP6V0D1;RPS27A;UBA52;ISCU;HMOX2;SKP1;FTL
establishment of protein localization to mitochondrion (GO:0072655)	1.01593e-05	0.000471299	0	0	4.08805	47.0008	TIMM8B;FIS1;AIP;TIMM13;TIMM22;TIMM10;TOMM20;TOMM22;HSPD1;PINK1;TOMM7;TIMM17B;SLC25A6
neutrophil activation involved in immune response (GO:0002283)	1.0537e-05	0.000484416	0	0	1.81922	20.8494	RAB3A;GDI2;SRP14;FTH1;PSMD3;RAC1;B2M;CCT2;HSP90AA1;DYNLT1;PGAM1;TUBB;ATP6AP2;SCAMP1;DYNLL1;ILF2;DNAJC3;EEF1A1;NPC2;ALDOA;PPIA;FTL;CSTB;CD63;ASAH1;GSTP1;A1BG;CST3;PSMB7;PGRMC1;PSMB1;PSAP;MLEC;MAPK1;CD59;CCT8;ATP6V1D;HMOX2;HSPA8;TRAPPC1;TMEM30A;PTGES2;PA2G4;ARPC5;TUBB4B;EEF2;PRDX6;PSMC3;FABP5;VAPA;RAB14;QPCT;LAMTOR2;CYSTM1;LAMTOR1;HSPA1A
tumor necrosis factor-mediated signaling pathway (GO:0033209)	1.06154e-05	0.000483663	0	0	2.78961	31.95	STAT1;PSMA7;TXNDC17;PSMD8;PSMB6;PSMB7;PSMB4;PSMC5;PSMA4;PSMB5;KARS;UBB;PSMC3;PSMB3;PSMC4;TMSB4X;PSMD3;UBC;PSMB1;PSME1;RPS27A;UBA52
negative regulation of protein ubiquitination (GO:0031397)	1.28468e-05	0.000580152	0	0	4.00789	45.1386	RPL5;UBXN1;RPS7;RPL23;RPL11;ISG15;PARK7;DNAJA1;SVBP;CHORDC1;RPS3;VPS28;HSPA1A
response to unfolded protein (GO:0006986)	1.30589e-05	0.00058456	0	0	4.28816	48.2249	DNAJA1;DNAJB1;HSPA8;HSP90AA1;HSPH1;HSPA5;HSPA4;DDIT3;HSPB1;HSPD1;HERPUD1;HSPA1A
substantia nigra development (GO:0021762)	1.30589e-05	0.000579477	0	0	4.28816	48.2249	CDC42;YWHAQ;HSPA5;NDUFS3;CALM3;CKB;DYNLL1;ATP5F1;CALM1;ACTB;YWHAH;COX6B1
transcription-coupled nucleotide-excision repair (GO:0006283)	1.3112e-05	0.000576813	0	0	3.39963	38.2185	RPA2;COPS7A;PRPF19;GTF2H5;COPS6;UBB;POLR2C;UBC;POLR2E;RPS27A;POLR2I;COPS8;UBA52;POLR2J;POLR2K;POLR2L
proteasomal ubiquitin-independent protein catabolic process (GO:0010499)	1.33316e-05	0.000581462	0	0	5.66038	63.5399	PSMB6;PSMB7;PSMB4;PSMB5;PSMA4;PSMB3;PSMB1;ENC1;PSMA7
neutrophil mediated immunity (GO:0002446)	1.34051e-05	0.000579712	0	0	1.80431	20.2441	RAB3A;GDI2;SRP14;FTH1;PSMD3;RAC1;B2M;CCT2;HSP90AA1;DYNLT1;PGAM1;TUBB;ATP6AP2;SCAMP1;DYNLL1;ILF2;DNAJC3;EEF1A1;NPC2;ALDOA;PPIA;FTL;CSTB;CD63;ASAH1;GSTP1;A1BG;CST3;PSMB7;PGRMC1;PSMB1;PSAP;MLEC;MAPK1;CD59;CCT8;ATP6V1D;HMOX2;HSPA8;TRAPPC1;TMEM30A;PTGES2;PA2G4;ARPC5;TUBB4B;EEF2;PRDX6;PSMC3;FABP5;VAPA;RAB14;QPCT;LAMTOR2;CYSTM1;LAMTOR1;HSPA1A
ribosomal large subunit assembly (GO:0000027)	1.35116e-05	0.000579411	0	0	5.07202	56.8673	RPL5;MRPL20;BOP1;RPL10;RPL12;RPL11;RPL24;RPL23A;RSL24D1;RPL6
ubiquitin-dependent protein catabolic process (GO:0006511)	1.50761e-05	0.00064111	0	0	1.9769	21.9484	GSK3A;ANAPC15;UBXN1;PPP1R11;RNF6;RNF7;RNF5;PSMA7;ANAPC11;PSMD8;PSMB6;PSMB7;UCHL1;PSMB4;PSMB5;MAEA;UBB;PSMB3;PSMD3;PCBP2;ENC1;PSMB1;UBC;BUB3;RPS27A;SKP1;RANBP1;XBP1;UBE2B;ADRM1;KCTD6;PSMC5;PINK1;PSMA4;PSMC3;PSMC4;DDIT3;NEDD4;PSME1;RNF181;UBA1;UBA52;VPS28
outer mitochondrial membrane organization (GO:0007008)	1.94623e-05	0.000820796	0	0	11.2309	121.822	HSP90AA1;HSPA4;TOMM7;TOMM20;TOMM22
mitochondrial gene expression (GO:0140053)	2.14024e-05	0.000895217	0	0	4.10172	44.1018	MRPL2;MRPL51;MRPS12;MRPS34;MRPS21;MRPS2;MRPS18A;MRPL47;MRPS7;MRPL23;MRPL57;MRPS18C
positive regulation of telomere maintenance via telomerase (GO:0032212)	2.5088e-05	0.00104084	0	0	4.76463	50.4723	CCT3;CCT6A;CCT2;TCP1;MAPK1;CCT8;CCT7;HNRNPA1;CCT5;CCT4
global genome nucleotide-excision repair (GO:0070911)	2.5088e-05	0.00103245	0	0	4.76463	50.4723	SUMO1;UBB;CETN2;UBC;SUMO2;UBE2V2;UBE2N;RPS27A;UBA52;GTF2H5
protein modification by small protein removal (GO:0070646)	2.57579e-05	0.00105154	0	0	2.10044	22.1948	USP27X;USP11;AKR1B1;COPS7A;TOMM20;ACTB;PSMA7;PSMD8;SNX3;PSMB6;PSMB7;TFPT;UCHL1;PSMB4;PSMB5;UBB;PSMB3;PSMD3;PSMB1;UBC;RPS27A;USP46;USP5;ADRM1;JOSD2;PSMC5;COPS6;PSMA4;PSMC3;PSMC4;PSME1;EIF3F;COPS8;UBA52;OTUB1
purine ribonucleoside monophosphate biosynthetic process (GO:0009168)	2.74543e-05	0.0011119	0	0	4.3239	45.4139	ATP5E;ATP5D;CHCHD10;ATP5I;ATP5G3;ATP5H;ATP5G2;ATP5F1;ALDOA;ATP5G1;ATP5L
regulation of cellular response to heat (GO:1900034)	3.11238e-05	0.00125059	0	0	3.18446	33.0469	HSPA8;HSP90AA1;HSBP1;PTGES3;RPA2;DNAJC2;DNAJB1;HSPH1;DNAJB6;BAG2;CHORDC1;BAG1;MAPK1;FKBP4;CRYAB;HSPA1A
positive regulation of canonical Wnt signaling pathway (GO:0090263)	3.11939e-05	0.00124361	0	0	2.75847	28.6199	WNT7A;PSMA7;PSMD8;PSMB6;PSMB7;PSMB4;PSMC5;SFRP2;PSMA4;PSMB5;UBB;PSMC3;PSMB3;PSMC4;PSMD3;UBC;PSMB1;PSME1;RPS27A;UBA52
cellular response to hypoxia (GO:0071456)	3.30332e-05	0.00130673	0	0	2.60084	26.8355	BNIP3;MT3;PSMA7;PSMD8;PSMB6;PSMB7;PSMB4;PINK1;PSMC5;PSMA4;PSMB5;UBB;PSMC3;PSMB3;PSMC4;PSMD3;UBC;PSMB1;PSME1;PGK1;RPS27A;UBA52
intracellular pH reduction (GO:0051452)	3.35257e-05	0.00131601	0	0	4.62449	47.6471	ATP6V1G1;ATP6V0B;ATP6V1B2;CLCN3;ATP6V0E2;ATP6V1E1;ATP6V0D1;ATP6V1D;ATP6V1C1;ATP6V1F
phagosome acidification (GO:0090383)	3.78834e-05	0.00147572	0	0	5.05391	51.4538	ATP6V1G1;ATP6V0B;ATP6V1B2;ATP6V0E2;ATP6V1E1;ATP6V0D1;ATP6V1D;ATP6V1C1;ATP6V1F
nucleic acid metabolic process (GO:0090304)	4.29921e-05	0.00166204	0	0	3.10583	31.2276	DDX24;DDX1;LSM1;DDX54;HNRNPR;GTF2F1;POLR2C;PCBP2;POLR2E;HNRNPC;POLR2I;HNRNPA1;POLR2J;POLR2K;RAN;POLR2L
positive regulation of telomere maintenance via telomere lengthening (GO:1904358)	4.42757e-05	0.00169879	0	0	4.49236	45.0363	CCT3;CCT6A;CCT2;TCP1;MAPK1;CCT8;CCT7;HNRNPA1;CCT5;CCT4
nucleotide-excision repair, DNA damage recognition (GO:0000715)	5.42404e-05	0.00206559	0	0	5.46896	53.7166	COPS6;UBB;CETN2;UBC;COPS7A;COPS8;RPS27A;UBA52
IRE1-mediated unfolded protein response (GO:0036498)	5.61468e-05	0.00212235	0	0	3.52418	34.4931	GSK3A;XBP1;HSPA5;PPP2R5B;DNAJC3;MYDGF;SEC61G;ASNA1;DNAJB11;DNAJB9;SEC61B;SEC62;ATP6V0D1
negative regulation of apoptotic signaling pathway (GO:2001234)	5.62798e-05	0.00211173	0	0	3.33524	32.6359	PRELID1;GPX1;GSTP1;AKR1B1;PARK7;TRIAP1;CLU;HERPUD1;PINK1;NDUFS3;SLC25A5;TMEM14A;SCG2;HSPA1A
macroautophagy (GO:0016236)	6.91022e-05	0.00257393	0	0	2.69137	25.7831	GABARAPL2;AMBRA1;DYNLL1;TOMM20;GABARAP;TOMM22;MAP1LC3B;PINK1;MAP1LC3A;UBB;FUNDC1;UBC;CHMP2A;TOMM7;CHMP3;VDAC1;RPS27A;UBA52;VPS28
stimulatory C-type lectin receptor signaling pathway (GO:0002223)	8.43263e-05	0.00311824	0	0	2.57759	24.1799	PSMA7;PSMD8;PSMB6;PSMB7;PSMB4;PSMC5;PSMA4;PSMB5;UBB;PSMC3;PSMB3;PSMC4;PSMD3;UBC;PSMB1;PSME1;UBE2N;RPS27A;UBA52;SKP1
hexose biosynthetic process (GO:0019319)	8.98733e-05	0.00329945	0	0	3.84347	35.81	TPI1;GOT1;MDH1;MDH2;PGAM1;PGK1;AKR1B1;ENO1;ALDOA;SLC25A11;GAPDH
positive regulation of viral process (GO:0048524)	8.98733e-05	0.00327588	0	0	3.84347	35.81	POLR2C;CFL1;SUPT4H1;POLR2E;HACD3;POLR2I;GTF2F1;PPIB;POLR2J;POLR2K;POLR2L
'de novo' posttranslational protein folding (GO:0051084)	9.29744e-05	0.00336488	0	0	4.56482	42.3761	DNAJB1;CCT2;HSPA8;HSPH1;HSPA5;HSPA4;PTGES3;BAG1;HSPA1A
protein peptidyl-prolyl isomerization (GO:0000413)	9.57257e-05	0.00344006	0	0	4.1377	38.2904	FKBP2;PPIL1;FKBP1B;FKBP8;FKBP4;PPIB;PPIA;PPIL4;PPID;NKTR
protein deubiquitination (GO:0016579)	0.000102216	0.00364762	0	0	2.01112	18.479	ENY2;USP27X;USP11;AKR1B1;TOMM20;ACTB;PSMA7;PSMD8;SNX3;PSMB6;PSMB7;TFPT;UCHL1;PSMB4;PSMB5;UBB;PSMB3;PSMD3;PSMB1;UBC;RPS27A;USP46;USP5;ADRM1;JOSD2;PSMC5;PSMA4;PSMC3;PSMC4;PSME1;EIF3F;UBA52;OTUB1
ribosomal small subunit assembly (GO:0000028)	0.000105804	0.00374944	0	0	5.79278	53.0267	RPS15;RPS14;RPS17;RPS5;RPS27L;RPSA;MRPS7
chaperone mediated protein folding requiring cofactor (GO:0051085)	0.000106726	0.00375604	0	0	5.03145	46.0138	DNAJB1;HSPA8;HSPH1;HSPA5;HSPA4;PTGES3;BAG1;HSPA1A
histone mRNA metabolic process (GO:0008334)	0.000106726	0.00373031	0	0	5.03145	46.0138	LSM10;SLBP;EXOSC4;SSB;LSM1;SNRPG;SNRPE;SNRPB
protein targeting (GO:0006605)	0.000110493	0.00383569	0	0	2.46409	22.4493	TIMM8B;FIS1;RTP5;PMM1;RPL11;AIP;TIMM13;TIMM22;TIMM10;SRP14;TOMM20;GABARAP;TOMM22;SPCS2;SPCS1;CDC37;SEC61G;TOMM7;TIMM17B;VTI1B;SLC25A6
fibroblast growth factor receptor signaling pathway (GO:0008543)	0.000118479	0.00408514	0	0	2.98543	26.9906	GTF2F1;FIBP;UBB;RAB14;POLR2C;UBC;POLR2E;MAPK1;RPS27A;POLR2I;HNRNPA1;UBA52;POLR2J;POLR2K;POLR2L
innate immune response activating cell surface receptor signaling pathway (GO:0002220)	0.00011919	0.00408207	0	0	2.51572	22.729	PSMA7;PSMD8;PSMB6;PSMB7;PSMB4;PSMC5;PSMA4;PSMB5;UBB;PSMC3;PSMB3;PSMC4;PSMD3;UBC;PSMB1;PSME1;UBE2N;RPS27A;UBA52;SKP1
transmembrane receptor protein tyrosine kinase signaling pathway (GO:0007169)	0.000122129	0.00415484	0	0	1.78223	16.0587	GSK3A;ARPC1A;BRK1;HSPB1;ACTB;MYL12A;ACTG1;CDC42;EFNB2;BAIAP2L1;UBB;POLR2C;STMN1;UBC;AP2S1;POLR2E;MAPK1;RAC1;RPS27A;POLR2I;HNRNPA1;ATP6V1E1;ATP6V0E2;POLR2J;ATP6V1D;POLR2K;ATP6V1C1;POLR2L;ATP6V1F;HSP90AA1;ATP6V1G1;ATP6V0B;ATP6AP1;NRG1;ARPC5;GTF2F1;BMX;FIBP;AHI1;RAB14;ARPC3;ATP6V1B2;PLCB1;ATP6V0D1;UBA52
DNA-templated transcription, termination (GO:0006353)	0.000133717	0.00451893	0	0	2.64504	23.5932	SLBP;EIF4A3;SSU72;GTF2H5;LSM10;MAGOH;TWISTNB;SNRPG;POLR2E;SRSF3;SNRPE;SRSF5;SRSF7;POLR3K;POLR2K;SNRPB;SRSF9;POLR2L
cellular response to interleukin-12 (GO:0071349)	0.000137152	0.00460453	0	0	3.67991	32.7307	CDC42;ARF1;GSTO1;RPLP0;CFL1;TCP1;AIP;TALDO1;PLCB1;PPIA;SOD1
interleukin-12-mediated signaling pathway (GO:0035722)	0.000137152	0.00457443	0	0	3.67991	32.7307	CDC42;ARF1;GSTO1;RPLP0;CFL1;TCP1;AIP;TALDO1;PLCB1;PPIA;SOD1
negative regulation of protein modification by small protein conjugation or removal (GO:1903321)	0.000137152	0.00454473	0	0	3.67991	32.7307	DNAJA1;RPL5;UBXN1;SVBP;RPL11;CHORDC1;RPS3;ISG15;PARK7;VPS28;HSPA1A
regulation of translational initiation (GO:0006446)	0.000138475	0.00455897	0	0	3.24448	28.8267	EIF4A2;NPM1;DDX1;HSPB1;MTIF2;EIF1;DNAJC3;EIF5;EIF4H;EIF3H;EIF1B;EIF4B;EIF4G2
canonical glycolysis (GO:0061621)	0.000145609	0.00476309	0	0	4.83793	42.7411	TPI1;PGAM1;PGK1;ENO1;ALDOA;PFKM;GAPDH;PGM2L1
glycolytic process through glucose-6-phosphate (GO:0061620)	0.000145609	0.00473276	0	0	4.83793	42.7411	TPI1;PGAM1;PGK1;ENO1;ALDOA;PFKM;GAPDH;PGM2L1
glucose catabolic process to pyruvate (GO:0061718)	0.000145609	0.0047028	0	0	4.83793	42.7411	TPI1;PGAM1;PGK1;ENO1;ALDOA;PFKM;GAPDH;PGM2L1
endoplasmic reticulum mannose trimming (GO:1904380)	0.000153866	0.00493824	0	0	5.50314	48.3145	UBB;SEL1L;UBC;DERL2;RPS27A;RNF5;UBA52
phagosome maturation (GO:0090382)	0.000158482	0.0050546	0	0	4.28816	37.5209	ATP6V1G1;ATP6V0B;ATP6V1B2;ATP6V0E2;ATP6V1E1;ATP6V0D1;ATP6V1D;ATP6V1C1;ATP6V1F
transmembrane transport (GO:0055085)	0.000167584	0.00531169	0	0	1.78391	15.5093	SEL1L;ATP2A2;ATP1A1;NALCN;RNF5;PSMA7;PSMD8;PSMB6;PSMB7;PSMB4;PSMB5;UBB;PDZD11;PSMB3;PSMD3;PSMB1;UBC;ATP6V1E1;RPS27A;ATP6V0E2;ASIC2;ATP6V1D;ATP6V1C1;ATP6V1F;GABRA1;ATP6V1G1;ATP6V0B;RALBP1;TMEM30A;ATP6AP1;ATP1B1;EIF2S2;PSMC5;PSMA4;PSMC3;PSMC4;FKBP1B;PSME1;ATP6V1B2;FXYD7;CASQ1;ATP6V0D1;UBA52
positive regulation of DNA biosynthetic process (GO:2000573)	0.000170185	0.00536083	0	0	3.36927	29.2406	CCT3;CCT6A;CCT2;HSP90AA1;PTGES3;TCP1;MAPK1;CCT8;CCT7;HNRNPA1;CCT5;CCT4
negative regulation of cell death (GO:0060548)	0.000183109	0.00573256	0	0	2.87621	24.751	CHGA;LRPAP1;BNIP3;PARK7;CLU;MT3;PINK1;PSMC5;MECOM;GPNMB;CDK5;CHMP2A;VPS35;SNCA;HSPA1A
peptidyl-proline modification (GO:0018208)	0.000190664	0.00593266	0	0	3.83494	32.8463	FKBP2;PPIL1;FKBP1B;FKBP8;FKBP4;PPIB;PPIA;PPIL4;PPID;NKTR
regulation of release of cytochrome c from mitochondria (GO:0090199)	0.000190664	0.00589671	0	0	3.83494	32.8463	MLLT11;MOAP1;PRELID1;PINK1;GPX1;BNIP3;PDCD5;BAX;TRIAP1;CLU
chaperone-mediated protein transport (GO:0072321)	0.000198631	0.00610609	0	0	7.86164	67.0131	TIMM8B;HSPA8;TIMM13;TIMM10;CLU
negative regulation of mitochondrion organization (GO:0010823)	0.000203467	0.00621732	0	0	4.16204	35.3774	PRELID1;PINK1;GPX1;BNIP3;TRIAP1;SLC25A5;CLU;TMEM14A;HSPA1A
regulation of primary metabolic process (GO:0080090)	0.000207639	0.00630704	0	0	2.35849	19.9993	TXNRD1;NR1D2;EDF1;CACYBP;OAZ2;AZIN1;PSMA7;PSMD8;PSMB6;PSMB7;PSMB4;PSMC5;PSMA4;PSMB5;PSMC3;PSMB3;PSMC4;PSMD3;PSAP;PSMB1;PSME1
positive regulation of Wnt signaling pathway (GO:0030177)	0.000229636	0.00693391	0	0	2.34176	19.6217	ATP6AP2;WNT7A;PSMA7;PSMD8;PSMB6;PSMB7;PSMB4;PSMC5;SFRP2;PSMA4;PSMB5;UBB;PSMC3;PSMB3;PSMC4;PSMD3;UBC;PSMB1;PSME1;RPS27A;UBA52
gluconeogenesis (GO:0006094)	0.000236122	0.00708783	0	0	3.74364	31.2637	TPI1;GOT1;MDH1;MDH2;PGAM1;PGK1;ENO1;ALDOA;SLC25A11;GAPDH
apoptotic mitochondrial changes (GO:0008637)	0.000258572	0.00771634	0	0	4.04313	33.3976	GGCT;FIS1;BNIP3;IFI6;BAX;VPS35;CLU;HSPD1;IFIT2
negative regulation of response to endoplasmic reticulum stress (GO:1903573)	0.000302517	0.00897525	0	0	5.00286	40.54	DNAJC3;XBP1;UBXN1;PARK7;CLU;HERPUD1;HSPA1A
negative regulation of Wnt signaling pathway (GO:0030178)	0.000307177	0.00906085	0	0	2.15633	17.4406	GSK3A;PSMA7;PSMD8;PSMB6;PSMB7;PSMB4;PSMC5;SFRP2;PSMA4;PSMB5;UBB;PSMC3;PSMB3;PSMC4;RUVBL2;DDIT3;PSMD3;UBC;PSMB1;PSME1;IGFBP6;RPS27A;UBA52;PFDN5
hydrogen ion transmembrane transport (GO:1902600)	0.000337194	0.00988908	0	0	4.33745	34.6773	ATP6V0B;ATP6AP1;ATP6V1B2;ATP6V0E2;ATP6V1E1;ATP6V0D1;ATP6V1C1;ATP6V1F
protein transmembrane import into intracellular organelle (GO:0044743)	0.00035453	0.0103381	0	0	3.57347	28.3902	HSP90AA1;HSPA4;TIMM13;TOMM7;TIMM17B;TIMM22;TIMM10;TOMM20;HSPD1;TOMM22
regulation of telomere maintenance via telomerase (GO:0032210)	0.000355023	0.0102937	0	0	3.32608	26.4201	CCT3;CCT6A;CCT2;TCP1;MAPK1;CCT8;HNRNPC;CCT7;HNRNPA1;CCT5;CCT4
cellular response to oxidative stress (GO:0034599)	0.000376898	0.0108662	0	0	2.43982	19.2344	JUN;GPX1;GSTP1;TXNRD1;TXNL1;PARK7;TXN;PRDX6;MT3;TXN2;SOD1;PRDX5;PINK1;PRDX1;CYCS;MAPK1;SNCA;HSPA1A
G2/M transition of mitotic cell cycle (GO:0000086)	0.000422171	0.012103	0	0	2.3523	18.2776	HSP90AA1;DCTN2;CETN2;TUBB;SSNA1;DCTN3;FBXL15;DYNLL1;TUBB4B;TUBB4A;TUBA4A;TUBA1A;UBB;UBC;PLCB1;RPS27A;UBA52;YWHAG;SKP1
virion assembly (GO:0019068)	0.000440109	0.0125468	0	0	5.54939	42.8884	UBB;UBC;RPS27A;PPIA;UBA52;CHMP5
cell cycle G2/M phase transition (GO:0044839)	0.000466788	0.0132334	0	0	2.33392	17.9003	HSP90AA1;DCTN2;CETN2;TUBB;SSNA1;DCTN3;FBXL15;DYNLL1;TUBB4B;TUBB4A;TUBA4A;TUBA1A;UBB;UBC;PLCB1;RPS27A;UBA52;YWHAG;SKP1
regulation by virus of viral protein levels in host cell (GO:0046719)	0.000487849	0.0137541	0	0	8.98473	68.5131	DYNLT1;STAT1;IFIT1;HACD3
positive regulation of peptidase activity (GO:0010952)	0.00056063	0.0157192	0	0	6.55136	49.0464	PRELID1;PINK1;KARS;DDRGK1;PSME1
cellular response to interleukin-1 (GO:0071347)	0.000589579	0.0164406	0	0	2.18668	16.2604	PSMA7;PSMD8;PSMB6;PSMB7;PSMB4;PSMC5;PSMA4;PSMB5;UBB;PSMC3;PSMB3;PSMC4;PSMD3;UBC;PSMB1;PSME1;UBE2N;PLCB1;RPS27A;UBA52;SKP1
Fc-epsilon receptor signaling pathway (GO:0038095)	0.000595641	0.0165193	0	0	2.06207	15.3127	JUN;PSMA7;PSMD8;PSMB6;PSMB7;PSMB4;PSMC5;PSMA4;PSMB5;UBB;PSMC3;PSMB3;PSMC4;PSMD3;UBC;PSMB1;PSME1;UBE2N;MAPK1;RAC1;CALM1;RPS27A;UBA52;SKP1
mitochondrion disassembly (GO:0061726)	0.000616672	0.0170102	0	0	3.62845	26.8185	FIS1;GABARAPL2;MAP1LC3B;PINK1;MAP1LC3A;FUNDC1;BNIP3;AMBRA1;GABARAP
protein catabolic process (GO:0030163)	0.000617686	0.0169465	0	0	2.68446	19.8369	HSPA8;HSP90AA1;FBXO2;PRPF19;USE1;RNF5;PSMA7;PSMB6;PSMB7;PSMB4;PSMA4;PSMB5;PSMB3;PSMB1
pyruvate metabolic process (GO:0006090)	0.000621808	0.0169684	0	0	3.34538	24.6985	LDHB;LDHA;TPI1;PDHA1;PGAM1;PGK1;PDHB;HAGH;ALDOA;PFKM
negative regulation of RNA splicing (GO:0033119)	0.000624816	0.0169598	0	0	5.24109	38.669	RPS26;C1QBP;SAP18;SRSF7;RPS13;SRSF9
positive regulation of apoptotic process (GO:0043065)	0.000631584	0.0170528	0	0	1.78674	13.1634	MTCH1;USP27X;PDCD5;IFIT2;HSPD1;PNMA1;UBB;C1QBP;UBC;ARL6IP5;RPS3;SAP18;RAC1;ZNF622;RPS27A;SNCA;BCAP31;FIS1;MOAP1;JUN;PRMT2;BNIP3;RPS6;PNMA2;SOD1;MLLT11;DNAJA1;SFRP2;RYBP;CDK5;DDIT3;CYCS;BAX;UBA52;PPID
Fc receptor signaling pathway (GO:0038093)	0.000644629	0.0173134	0	0	2.05086	15.0673	JUN;PSMA7;PSMD8;PSMB6;PSMB7;PSMB4;PSMC5;PSMA4;PSMB5;UBB;PSMC3;PSMB3;PSMC4;PSMD3;UBC;PSMB1;PSME1;UBE2N;MAPK1;RAC1;CALM1;RPS27A;UBA52;SKP1
regulation of protein ubiquitination (GO:0031396)	0.000690551	0.0184496	0	0	2.4664	17.9505	GSK3A;HSP90AA1;NDFIP1;UBXN1;ISG15;PARK7;HSPBP1;DNAJA1;PINK1;UBB;SVBP;CHORDC1;UBE2N;RPS3;VPS28;HSPA1A
proton transport (GO:0015992)	0.000696826	0.0185203	0	0	3.93082	28.573	ATP6V0B;ATP6AP1;ATP6V1B2;ATP6V0E2;ATP6V1E1;ATP6V0D1;ATP6V1C1;ATP6V1F
protein alpha-1,2-demannosylation (GO:0036508)	0.000720706	0.0190558	0	0	4.40252	31.8534	UBB;SEL1L;UBC;DERL2;RPS27A;RNF5;UBA52
T cell receptor signaling pathway (GO:0050852)	0.000727338	0.019132	0	0	2.10922	15.2415	THY1;BMX;PSMA7;PSMD8;PSMB6;PSMB7;PSMB4;PSMC5;PSMA4;PSMB5;UBB;PSMC3;PSMB3;PSMC4;PSMD3;UBC;PSMB1;PSME1;UBE2N;RPS27A;UBA52;SKP1
post-translational protein modification (GO:0043687)	0.000733555	0.0191966	0	0	1.71287	12.3628	APP;RAB3A;COPS7A;RNF7;PSMA7;DDA1;PSMD8;TGOLN2;CST3;PSMB6;PSMB7;PSMB4;LGALS1;PSMB5;PSMB3;PSMD3;PSMB1;CHGB;SKP1;WSB2;IGFBP5;FBXO2;APLP2;TMEM132A;FN1;SHISA5;FBXL15;KCTD6;DNAJC3;PSMC5;COPS6;RCN1;PSMA4;PSMC3;PSMC4;PSME1;SCG3;COPS8;SCG2
negative regulation of programmed cell death (GO:0043069)	0.000840297	0.0218777	0	0	1.65306	11.7066	ARF4;RPL10;GSTP1;HSPB1;CIB1;PARK7;TRIAP1;PHB2;HSPD1;MYDGF;PRDX5;MAEA;MIEN1;MECOM;UBB;DDRGK1;ARHGDIA;CFL1;BAG1;UBC;RPS27A;TMEM14A;SNCA;PRELID1;XBP1;NPM1;HSPA5;BNIP3;RPS3A;PA2G4;MERTK;MT3;DNAJC3;DNAJA1;AHI1;PSMC5;HAX1;NAA38;UBA52;CRYAB;SLC25A4;HSPA1A;LAMTOR5
protein localization to endoplasmic reticulum (GO:0070972)	0.000863461	0.0223667	0	0	6.04741	42.6618	BCAP31;HSPA5;VAPA;BCAP29;UBAC2
regulation of necrotic cell death (GO:0010939)	0.000863461	0.0222537	0	0	6.04741	42.6618	UBB;UBC;RPS27A;MT3;UBA52
negative regulation of ubiquitin-protein transferase activity (GO:0051444)	0.000863461	0.0221419	0	0	6.04741	42.6618	RPL5;RPS7;RPL23;RPL11;PARK7
7-methylguanosine RNA capping (GO:0009452)	0.000869096	0.022175	0	0	3.8117	26.8651	POLR2C;POLR2E;POLR2I;GTF2F1;POLR2J;POLR2K;GTF2H5;POLR2L
7-methylguanosine mRNA capping (GO:0006370)	0.000869096	0.0220647	0	0	3.8117	26.8651	POLR2C;POLR2E;POLR2I;GTF2F1;POLR2J;POLR2K;GTF2H5;POLR2L
regulation of viral transcription (GO:0046782)	0.000909042	0.0229646	0	0	3.45145	24.1709	PSMC3;POLR2C;SUPT4H1;POLR2E;POLR2I;GTF2F1;POLR2J;POLR2K;POLR2L
autophagy of mitochondrion (GO:0000422)	0.000909042	0.0228514	0	0	3.45145	24.1709	FIS1;GABARAPL2;MAP1LC3B;PINK1;MAP1LC3A;FUNDC1;BNIP3;AMBRA1;GABARAP
regulation of establishment of protein localization to mitochondrion (GO:1903747)	0.000926533	0.023177	0	0	7.86164	54.9061	DNAJA1;PINK1;HAX1;ATPIF1
cellular response to fibroblast growth factor stimulus (GO:0044344)	0.000935243	0.0232807	0	0	2.48262	17.3156	GTF2F1;FIBP;UBB;RAB14;POLR2C;UBC;POLR2E;MAPK1;RPS27A;POLR2I;HNRNPA1;UBA52;POLR2J;POLR2K;POLR2L
cellular respiration (GO:0045333)	0.000943168	0.023364	0	0	2.982	20.7734	NDUFS7;UQCRB;MDH2;NDUFS3;CYCS;ETFB;UQCR10;NDUFV2;UQCRH;UQCRHL;COX20
glutathione metabolic process (GO:0006749)	0.00103709	0.0255666	0	0	3.14465	21.608	GGCT;GPX1;GSTO1;GSTP1;CHAC2;PARK7;GLRX2;HAGH;CNDP2;SOD1
positive regulation of intrinsic apoptotic signaling pathway (GO:2001244)	0.00107391	0.0263468	0	0	3.69959	25.2921	BCAP31;FIS1;UBB;RPS7;DDIT3;RPS3;BAX;SOD1
positive regulation of viral transcription (GO:0050434)	0.00109257	0.0266764	0	0	3.36927	22.9758	JUN;POLR2C;SUPT4H1;POLR2E;POLR2I;GTF2F1;POLR2J;POLR2K;POLR2L
insulin receptor signaling pathway (GO:0008286)	0.00109707	0.0266588	0	0	2.77469	18.9099	GSK3A;ATP6V1G1;ATP6V0B;BAIAP2L1;ATP6AP1;ATP6V1B2;ATP6V1E1;ATP6V0D1;ATP6V0E2;ATP6V1D;ATP6V1C1;ATP6V1F
hydrogen peroxide metabolic process (GO:0042743)	0.00116886	0.0282687	0	0	4.71698	31.8478	PRDX5;GPX1;PRDX1;PARK7;PRDX6;SOD1
protein polyubiquitination (GO:0000209)	0.00121438	0.029231	0	0	1.77164	11.8939	RNF6;PRPF19;RNF5;PSMA7;ANAPC11;PSMD8;PSMB6;PSMB7;PSMB4;PSMB5;UBB;PSMB3;PSMD3;PSMB1;UBC;RPS27A;SKP1;UBE2B;FBXO2;FBXL15;RNF167;PSMC5;PSMA4;PSMC3;PSMC4;NEDD4;UBE2T;PSME1;UBE2V2;UBE2N;RNF181;UBA52
termination of RNA polymerase II transcription (GO:0006369)	0.00125255	0.0300083	0	0	2.73448	18.2734	LSM10;SLBP;EIF4A3;MAGOH;SSU72;SNRPG;SRSF3;SNRPE;SRSF5;SRSF7;SNRPB;SRSF9
positive regulation of mitochondrial fission (GO:0090141)	0.00127315	0.0303594	0	0	5.61545	37.4341	FIS1;PINK1;BNIP3;VPS35;MIEF1
clathrin coat assembly (GO:0048268)	0.00127315	0.0302182	0	0	5.61545	37.4341	CLTC;CLTB;AP2S1;CLTA;NSG1
regulation of apoptotic process (GO:0042981)	0.00128532	0.0303657	0	0	1.42588	9.49176	ARF4;MTCH1;PDCD5;HSPB1;CIB1;TRIAP1;PARK7;PHB2;CLU;IFIT2;MYDGF;LGALS1;MAEA;C1QBP;ARHGDIA;CFL1;ARL6IP5;RAC1;TMEM14A;MAP2K1;PRMT2;RPS6;RPS3A;DNAJC3;HAX1;SFRP2;TMEM219;NAA38;CRYAB;UBA52;PPID;BEX2;USP27X;RPL10;GSTP1;PHB;RTN4;HSPD1;PRDX5;MIEN1;PNMA1;UBB;DDRGK1;BAG1;UBC;RPS3;SAP18;ZNF622;RPS27A;SNCA;MOAP1;JUN;XBP1;NPM1;PRELID1;HSPA5;STAT1;BNIP3;PNMA2;PA2G4;MERTK;MT3;SOD1;MLLT11;DNAJA1;AHI1;RSL1D1;PINK1;…
mRNA metabolic process (GO:0016071)	0.0012957	0.0304698	0	0	2.40662	16.0009	SLBP;SSB;SUPT4H1;HNRNPR;LSM3;LSM10;PCBP2;SNRPG;SNRPE;SRSF5;AURKAIP1;SRSF7;SNRPB;SRSF9;HSPA1A
positive regulation of protein localization to nucleus (GO:1900182)	0.00130493	0.030546	0	0	3.29092	21.857	CCT3;CCT6A;CCT2;TCP1;PARK7;CCT8;CCT7;CCT5;CCT4
RNA processing (GO:0006396)	0.00136191	0.0317345	0	0	1.94515	12.8358	EIF4A3;SUPT4H1;LSM1;TDRD9;DDX54;HNRNPR;ZCRB1;LSM4;LSM3;DEDD2;SNRPD2;SNRPD1;MAGOH;SNRPG;MPHOSPH10;LUC7L3;HNRNPC;SRSF5;SNRNP25;AURKAIP1;SRSF7;BCAS2;SNRPB;SRSF9
negative regulation of neuron projection development (GO:0010977)	0.00142305	0.0330083	0	0	3.02371	19.8202	EFNB2;ARHGDIA;STMN2;OMG;CIB1;THY1;FKBP4;RTN4;ZNF365;ITM2C
cellular response to tumor necrosis factor (GO:0071356)	0.00146176	0.0337528	0	0	1.93517	12.633	STAT1;CIB1;PSMA7;TXNDC17;PSMD8;PSMB6;PSMB7;PSMB4;PSMC5;PSMA4;PSMB5;KARS;PSMC3;UBB;PSMB3;PSMC4;TMSB4X;PSMD3;PSMB1;UBC;PSME1;RPS3;RPS27A;UBA52
negative regulation of microtubule polymerization or depolymerization (GO:0031111)	0.00150129	0.0345093	0	0	3.93082	25.5559	MID1IP1;STMN1;STMN2;CIB1;FKBP4;TUBB4A;SNCA
mitochondrial respiratory chain complex III assembly (GO:0034551)	0.00158391	0.0362453	0	0	6.98812	45.0584	UQCC3;UQCRB;UQCC2;UQCR10
maturation of LSU-rRNA from tricistronic rRNA transcript (SSU-rRNA, 5.8S rRNA, LSU-rRNA) (GO:0000463)	0.00158391	0.0360835	0	0	6.98812	45.0584	BOP1;RPL7L1;RPL35;RPL7
respiratory chain complex III assembly (GO:0017062)	0.00158391	0.0359231	0	0	6.98812	45.0584	UQCRB;UQCC3;UQCC2;UQCR10
negative regulation of microtubule polymerization (GO:0031115)	0.00158391	0.0357642	0	0	6.98812	45.0584	STMN1;STMN2;TUBB4A;SNCA
mitochondrial fragmentation involved in apoptotic process (GO:0043653)	0.00158391	0.0356066	0	0	6.98812	45.0584	FIS1;BNIP3;BAX;VPS35
positive regulation of mitochondrial translation (GO:0070131)	0.00158391	0.0354504	0	0	6.98812	45.0584	COA3;TRMT10C;UQCC2;C1QBP
regulation of mitochondrial membrane potential (GO:0051881)	0.00159835	0.0356173	0	0	3.49406	22.4975	PRELID1;PINK1;UBB;ATPIF1;ARL6IP5;BAX;PARK7;SOD1
ion transmembrane transport (GO:0034220)	0.0017138	0.0380239	0	0	1.8582	11.835	ATP2A2;ATP1A1;NALCN;UBB;PDZD11;UBC;ATP6V1E1;RPS27A;ATP6V0E2;ASIC2;ATP6V1D;ATP6V1C1;ATP6V1F;TIMM8B;GABRA1;ATP6V1G1;ATP6V0B;ATP6AP1;ATP1B1;FKBP1B;ATP6V1B2;FXYD7;BAX;CASQ1;ATP6V0D1;UBA52
MAPK cascade (GO:0000165)	0.00179255	0.0395992	0	0	1.74703	11.0484	YWHAB;PEBP1;PSMA7;PSMD8;PSMB6;PSMB7;PSMB4;PSMB5;UBB;PSMB3;PSMD3;PEA15;PSMB1;UBC;NEFL;MAPK1;RPS27A;SKP1;MAP2K1;NRG1;MT3;PSMC5;PSMA4;KARS;PSMC3;PSMC4;PSME1;LAMTOR2;CALM1;UBA52;SCG2
establishment of protein localization to endoplasmic reticulum (GO:0072599)	0.00181037	0.0398202	0	0	5.24109	33.0934	SPCS2;SPCS1;PMM1;SEC61G;SRP14
aerobic respiration (GO:0009060)	0.00187168	0.0409922	0	0	3.79527	23.8378	UQCRB;NDUFS7;MDH2;UQCR10;UQCRH;UQCRHL;COX20
negative regulation of intrinsic apoptotic signaling pathway (GO:2001243)	0.00190754	0.041599	0	0	2.74533	17.1911	DNAJA1;XBP1;PINK1;SFRP2;NDUFS3;HSPB1;PARK7;ENO1;CLU;HERPUD1;HSPA1A
regulation of cardiac muscle contraction by calcium ion signaling (GO:0010882)	0.00201662	0.0437907	0	0	4.28816	26.6138	GSTO1;FKBP1B;ATP2A2;CALM3;ATP1B1;CALM1
nucleotide-excision repair, DNA duplex unwinding (GO:0000717)	0.00201662	0.0436051	0	0	4.28816	26.6138	UBB;CETN2;UBC;RPS27A;UBA52;GTF2H5
positive regulation of programmed cell death (GO:0043068)	0.00208113	0.0448101	0	0	1.76734	10.9131	MTCH1;USP27X;PDCD5;IFIT2;HSPD1;PNMA1;UBB;C1QBP;UBC;ARL6IP5;SAP18;RAC1;ZNF622;RPS27A;SNCA;MOAP1;JUN;PRMT2;BNIP3;RPS6;PNMA2;SOD1;MLLT11;DNAJA1;SFRP2;RYBP;BAX;UBA52;PPID
negative regulation of supramolecular fiber organization (GO:1902904)	0.00221334	0.0474566	0	0	2.85878	17.4764	HSPA8;MID1IP1;STMN1;STMN2;CIB1;PFN1;CLU;CRYAB;TUBB4A;SNCA
spliceosomal snRNP assembly (GO:0000387)	0.00230721	0.0492624	0	0	3.31016	20.0984	SNRPD2;SNRPD1;SNRPG;SNRPE;PRPF19;SNRPC;LSM4;SNRPB
nucleotide-excision repair, preincision complex assembly (GO:0006294)	0.00230912	0.0490976	0	0	3.66876	22.2727	UBB;CETN2;UBC;RPA2;RPS27A;UBA52;GTF2H5
proteolysis involved in cellular protein catabolic process (GO:0051603)	0.0024099	0.0510279	0	0	2.34176	14.1165	ISG15;PRPF19;PSMA7;PSMB6;PSMB7;PSMB4;PSMA4;PSMB5;PSMB3;CLPP;UBC;PSMB1;RPS27A;UBA52
regulation of canonical Wnt signaling pathway (GO:0060828)	0.00243493	0.0513448	0	0	1.83683	11.0537	GSK3A;PSMA7;PSMD8;PSMB6;PSMB7;PSMB4;PSMB5;UBB;PSMB3;RUVBL2;PSMD3;PSMB1;UBC;IGFBP6;RPS27A;WNT7A;PSMC5;SFRP2;PSMA4;PSMC3;PSMC4;DDIT3;PSME1;UBA52;PFDN5
glucose metabolic process (GO:0006006)	0.00246905	0.0518501	0	0	2.66086	15.9756	TPI1;GOT1;MDH1;MDH2;PGAM1;PGK1;APOD;ENO1;ALDOA;SLC25A11;GAPDH
neuron apoptotic process (GO:0051402)	0.00249648	0.0522113	0	0	4.91352	29.4461	APP;CDK5;BNIP3;NLRP1;GAPDH
regulation of necroptotic process (GO:0060544)	0.00249648	0.0519982	0	0	4.91352	29.4461	UBB;UBC;RPS27A;SLC25A4;UBA52
cellular copper ion homeostasis (GO:0006878)	0.00250744	0.052014	0	0	6.28931	37.6635	APP;MT2A;ARF1;ATOX1
mitochondrial respiratory chain complex III biogenesis (GO:0097033)	0.00250744	0.0518034	0	0	6.28931	37.6635	UQCRB;UQCC3;UQCC2;UQCR10
protein-cofactor linkage (GO:0018065)	0.00250744	0.0515946	0	0	6.28931	37.6635	GLRX5;GAD1;NNAT;NDUFAB1
nucleocytoplasmic transport (GO:0006913)	0.00250929	0.0514254	0	0	3.01084	18.0282	NPM1;SNRPD2;SNRPD1;SNRPG;PHAX;NUTF2;SNRPE;HNRNPA1;SNRPB
glycolytic process (GO:0006096)	0.00258326	0.0527295	0	0	4.10172	24.4409	LDHA;TPI1;PGAM1;PGK1;ALDOA;PFKM
negative regulation of axonogenesis (GO:0050771)	0.00258326	0.0525195	0	0	4.10172	24.4409	ARHGDIA;OMG;RNF6;THY1;MT3;RTN4
regulation of cell cycle G2/M phase transition (GO:1902749)	0.00267304	0.0541292	0	0	2.40474	14.2469	HSP90AA1;NPM1;DCTN2;CETN2;TUBB;SSNA1;DCTN3;DYNLL1;TUBB4B;TUBB4A;TUBA4A;TUBA1A;YWHAG
postreplication repair (GO:0006301)	0.0029173	0.0588417	0	0	2.94811	17.2084	UBB;UBE2B;UBC;UBE2V2;UBE2N;RPA2;ISG15;RPS27A;UBA52
purine ribonucleotide biosynthetic process (GO:0009152)	0.00292929	0.058851	0	0	2.48262	14.4811	ACOT7;ATP5E;ATP5D;CHCHD10;ATP5I;ATP5G3;ATP5H;ATP5G2;ATP5F1;ALDOA;ATP5G1;ATP5L
regulation of type I interferon production (GO:0032479)	0.00296987	0.0594324	0	0	2.37677	13.831	ISG15;IRF3;UBB;UBC;PCBP2;TAX1BP1;POLR2E;POLR3H;RPS27A;UBA52;POLR3K;POLR2K;POLR2L
response to endoplasmic reticulum stress (GO:0034976)	0.00313907	0.062573	0	0	2.2042	12.7046	PDIA3;JUN;CEBPB;HSPA5;SEL1L;ATP2A2;RNF5;HERPUD1;DDRGK1;TMEM33;DDIT3;FLOT1;UFC1;DNAJB9;BAX
RNA splicing (GO:0008380)	0.00313907	0.0623295	0	0	2.2042	12.7046	EIF4A3;LSM1;ZCRB1;LSM4;SNRPD2;SNRPD1;MAGOH;SNRPG;MPHOSPH10;LUC7L3;SNRNP25;HNRNPC;SRSF7;BCAS2;SNRPB
clathrin-dependent endocytosis (GO:0072583)	0.00324152	0.0641142	0	0	3.14465	18.0243	SYT5;CDK5;CLTC;CLTB;AP2S1;CLTA;SNCA;SYT17
regulation of mitochondrial outer membrane permeabilization involved in apoptotic signaling pathway (GO:1901028)	0.00335331	0.0660693	0	0	4.62449	26.3495	GSK3A;BAX;SLC25A5;TMEM14A;HSPA1A
positive regulation of calcium ion transmembrane transporter activity (GO:1901021)	0.00335331	0.0658152	0	0	4.62449	26.3495	GSTO1;CALM3;CASQ1;ATP1B1;CALM1
positive regulation of signal transduction by p53 class mediator (GO:1901798)	0.00335331	0.065563	0	0	4.62449	26.3495	HEXIM1;RPS7;UBB;RPL23;CHD5
positive regulation of G-protein coupled receptor protein signaling pathway (GO:0045745)	0.00335331	0.0653128	0	0	4.62449	26.3495	CHGA;GSK3A;VPS35;PHB;UBQLN2
positive regulation of mitochondrion organization (GO:0010822)	0.0033558	0.0651127	0	0	2.07206	11.8047	FIS1;MOAP1;GSK3A;BNIP3;PDCD5;NRG1;PARK7;MIEF1;PSMD8;MLLT11;UBL5;PSMB7;PINK1;MICALL2;TOMM7;BAX;VPS35
ERAD pathway (GO:0036503)	0.0036502	0.0705567	0	0	2.41896	13.5776	PSMC5;SDF2L1;HSPA5;PSMC3;PSMC4;SEL1L;DERL2;DNAJB9;SEC61B;RNF5;HERPUD1;UBQLN2
positive regulation of cell cycle phase transition (GO:1901989)	0.00374307	0.0720789	0	0	5.71755	31.9488	NPM1;DDRGK1;PAF1;PHB2
relaxation of cardiac muscle (GO:0055119)	0.00374307	0.0718079	0	0	5.71755	31.9488	CHGA;RGS2;ATP1A1;ATP1B1
negative regulation of nucleocytoplasmic transport (GO:0046823)	0.00374307	0.071539	0	0	5.71755	31.9488	CHORDC1;APOD;PARK7;CABP1
negative regulation of release of sequestered calcium ion into cytosol (GO:0051280)	0.00374307	0.0712721	0	0	5.71755	31.9488	GSTO1;FKBP1B;CALM3;CALM1
oxidative phosphorylation (GO:0006119)	0.00374307	0.0710071	0	0	5.71755	31.9488	UQCRB;ATP5D;CHCHD10;UQCRH
glutathione biosynthetic process (GO:0006750)	0.00374307	0.0707441	0	0	5.71755	31.9488	GGCT;CHAC2;HAGH;CNDP2
negative regulation of protein ubiquitination involved in ubiquitin-dependent protein catabolic process (GO:2000059)	0.00374307	0.0704831	0	0	5.71755	31.9488	RPL5;RPS7;RPL23;RPL11
DNA-templated transcription, elongation (GO:0006354)	0.00375625	0.0704712	0	0	2.16375	12.0831	GTF2A2;ADRM1;SUPT4H1;GTF2F1;GTF2H5;POLR2C;TWISTNB;POLR2E;TCEA2;PAF1;TAF7;POLR2I;POLR2J;POLR2K;POLR2L
positive regulation of translation (GO:0045727)	0.00406074	0.0759045	0	0	2.38834	13.1512	RPS4X;RPL5;COA3;RPS9;NPM1;TRMT10C;IMP3;UQCC2;C1QBP;EIF4A3;RPS27L;EEF2
cellular modified amino acid biosynthetic process (GO:0042398)	0.00406375	0.0756837	0	0	3.77358	20.776	GAMT;GGCT;ATPIF1;CHAC2;HAGH;CNDP2
ATP generation from ADP (GO:0006757)	0.00406375	0.0754085	0	0	3.77358	20.776	LDHA;TPI1;PGAM1;PGK1;ALDOA;PFKM
prostaglandin biosynthetic process (GO:0001516)	0.00440274	0.0814028	0	0	4.36758	23.6964	CBR1;FAM213B;PTGES2;PNPLA8;PTGES3
glycogen biosynthetic process (GO:0005978)	0.00440274	0.0811089	0	0	4.36758	23.6964	UBB;UBC;RPS27A;UBA52;PGM2L1
negative regulation of calcium-mediated signaling (GO:0050849)	0.00440274	0.0808171	0	0	4.36758	23.6964	GSTO1;FKBP1B;CHORDC1;CALM3;CALM1
glucan biosynthetic process (GO:0009250)	0.00440274	0.0805275	0	0	4.36758	23.6964	UBB;UBC;RPS27A;UBA52;PGM2L1
release of cytochrome c from mitochondria (GO:0001836)	0.00440274	0.0802399	0	0	4.36758	23.6964	GGCT;FIS1;IFI6;BAX;CLU
endoplasmic reticulum calcium ion homeostasis (GO:0032469)	0.00440274	0.0799543	0	0	4.36758	23.6964	BCAP31;FIS1;ATP2A2;BAX;HERPUD1
negative regulation of membrane potential (GO:0045837)	0.00443727	0.0802956	0	0	7.86164	42.5921	PRELID1;BNIP3;ARL6IP5
positive regulation of ATP biosynthetic process (GO:2001171)	0.00443727	0.0800119	0	0	7.86164	42.5921	PINK1;TMSB4X;ENO1
regulation of NAD(P)H oxidase activity (GO:0033860)	0.00443727	0.0797302	0	0	7.86164	42.5921	RFK;PARK7;DRD5
rRNA transport (GO:0051029)	0.00443727	0.0794504	0	0	7.86164	42.5921	NPM1;MRPL18;RPSA
ribosomal small subunit export from nucleus (GO:0000056)	0.00443727	0.0791726	0	0	7.86164	42.5921	RPS15;NPM1;RAN
regulation of biosynthetic process (GO:0009889)	0.00443727	0.0788968	0	0	7.86164	42.5921	MID1IP1;GSTP1;SNCA
regulation of protein targeting (GO:1903533)	0.00443727	0.0786228	0	0	7.86164	42.5921	PINK1;HAX1;ATPIF1
regulation of cellular metabolic process (GO:0031323)	0.00444565	0.0784988	0	0	2.99491	16.2199	ARF4;ARF1;PINK1;NPC2;FLOT1;VPS35;CACYBP;LAMTOR1
negative regulation of cytokine production (GO:0001818)	0.00446928	0.0786438	0	0	2.12477	11.4961	CUEDC2;PPP1R11;SARS;ISG15;UBB;IRF3;GPNMB;C1QBP;UBC;PCBP2;TAX1BP1;APOD;RAC1;RPS27A;UBA52
transcription from RNA polymerase II promoter (GO:0006366)	0.00459545	0.0805862	0	0	1.48821	8.01058	SLBP;TCERG1;GTF2A2;CEBPB;HLF;EIF4A3;SUPT4H1;AKR1B1;PHAX;YBX1;LSM10;SNAPC5;MED10;POLR2C;MED31;MAGOH;POLR2E;NRBF2;POLR2I;POLR2J;POLR2K;POLR2L;BTF3;XBP1;TSC22D1;ADRM1;SSU72;NR1D2;DEK;GTF2F1;GTF2H5;NR2F6;IRF3;DDIT3;SNRPG;NABP2;TBPL1;SRSF3;PAF1;BAX;TAF7;SNRPE;SRSF5;SRSF7;SNRPB;SRSF9
positive regulation of proteasomal ubiquitin-dependent protein catabolic process (GO:0032436)	0.00499241	0.0872475	0	0	2.436	12.9104	BCAP31;GSK3A;SUMO1;USP5;DDRGK1;SUMO2;CLU;HSPBP1;HERPUD1;UBQLN2;HSPA1A
snRNA transcription (GO:0009301)	0.00499241	0.0869497	0	0	2.436	12.9104	SNAPC5;GTF2A2;POLR2C;POLR2E;NABP2;PHAX;GTF2F1;POLR2I;POLR2J;POLR2K;POLR2L
snRNA transcription from RNA polymerase II promoter (GO:0042795)	0.00499241	0.086654	0	0	2.436	12.9104	SNAPC5;GTF2A2;POLR2C;POLR2E;NABP2;PHAX;GTF2F1;POLR2I;POLR2J;POLR2K;POLR2L
RNA transport (GO:0050658)	0.00499276	0.0863663	0	0	2.32937	12.3451	SLBP;RANBP1;RBFOX1;EIF4A3;MAGOH;XPO5;FLOT1;SRSF3;SRSF5;HNRNPA1;SRSF7;SRSF9
protein import into nucleus, translocation (GO:0000060)	0.00500311	0.0862529	0	0	3.62845	19.2224	NUTF2;SEC61B;RANBP6;PHB2;MT3;RAN
regulation of protein ubiquitination involved in ubiquitin-dependent protein catabolic process (GO:2000058)	0.00500311	0.0859625	0	0	3.62845	19.2224	RPL5;RPS7;RPL23;RPL11;MAGEF1;CLU
negative regulation of ryanodine-sensitive calcium-release channel activity (GO:0060315)	0.0053343	0.0913455	0	0	5.24109	27.4298	GSTO1;FKBP1B;CALM3;CALM1
nonribosomal peptide biosynthetic process (GO:0019184)	0.0053343	0.09104	0	0	5.24109	27.4298	GGCT;CHAC2;HAGH;CNDP2
regulation of IRE1-mediated unfolded protein response (GO:1903894)	0.0053343	0.0907365	0	0	5.24109	27.4298	HSPA5;TMEM33;BAX;DNAJB9
mitochondrial outer membrane permeabilization (GO:0097345)	0.0053343	0.090435	0	0	5.24109	27.4298	MOAP1;BLOC1S2;BNIP3;BAX
modification-dependent macromolecule catabolic process (GO:0043632)	0.0053343	0.0901356	0	0	5.24109	27.4298	UBC;ISG15;RPS27A;UBA52
entry of bacterium into host cell (GO:0035635)	0.0053343	0.0898381	0	0	5.24109	27.4298	UBB;UBC;RPS27A;UBA52
error-free translesion synthesis (GO:0070987)	0.00566644	0.095118	0	0	4.1377	21.4051	UBB;UBC;RPA2;RPS27A;UBA52
negative regulation of proteolysis involved in cellular protein catabolic process (GO:1903051)	0.00566644	0.0948061	0	0	4.1377	21.4051	RPL5;GABARAPL2;RPS7;RPL23;RPL11
regulation of mitochondrial fission (GO:0090140)	0.00566644	0.0944963	0	0	4.1377	21.4051	FIS1;PINK1;BNIP3;VPS35;MIEF1
positive regulation of heart contraction (GO:0045823)	0.00566644	0.0941885	0	0	4.1377	21.4051	CHGA;GSK3A;RGS2;ATP2A2;SCN3B
platelet degranulation (GO:0002576)	0.00579015	0.0959322	0	0	2.01258	10.368	APP;CD63;TEX264;APLP2;FN1;A1BG;CLU;TUBA4A;SOD1;TMSB4X;PSAP;SCG3;MAGED2;CALM1;ALDOA;VTI1B
nuclear export (GO:0051168)	0.00588248	0.0971466	0	0	2.19788	11.2878	RANBP1;EIF4A3;PHAX;NUTF2;MAGOH;CHORDC1;XPO5;SRSF3;SRSF5;HNRNPA1;SRSF7;RAN;SRSF9
positive regulation of release of cytochrome c from mitochondria (GO:0090200)	0.00609241	0.100289	0	0	3.49406	17.8222	MLLT11;MOAP1;PINK1;BNIP3;PDCD5;BAX
positive regulation of ATPase activity (GO:0032781)	0.00678906	0.111397	0	0	3.0573	15.2634	DNAJB1;GABARAPL2;TMSB4X;DNAJB11;DYNLL1;ATP1B1;PFN1
negative regulation of type I interferon production (GO:0032480)	0.00686131	0.112222	0	0	2.79525	13.9255	UBB;IRF3;UBC;PCBP2;TAX1BP1;ISG15;RPS27A;UBA52
regulation of endoplasmic reticulum stress-induced intrinsic apoptotic signaling pathway (GO:1902235)	0.00716564	0.116825	0	0	3.93082	19.4122	XBP1;DDIT3;PARK7;HERPUD1;HSPA1A
error-prone translesion synthesis (GO:0042276)	0.00716564	0.116453	0	0	3.93082	19.4122	UBB;UBC;RPA2;RPS27A;UBA52
mitochondrial respiratory chain complex IV assembly (GO:0033617)	0.00716564	0.116083	0	0	3.93082	19.4122	COA3;PET100;SCO2;COX17;COX20
cellular response to nitrogen starvation (GO:0006995)	0.00732135	0.118231	0	0	4.83793	23.7879	GABARAPL2;MAP1LC3B;MAP1LC3A;GABARAP
copper ion homeostasis (GO:0055070)	0.00732135	0.117858	0	0	4.83793	23.7879	APP;ARF1;MT2A;ATOX1
cellular response to nitrogen levels (GO:0043562)	0.00732135	0.117487	0	0	4.83793	23.7879	GABARAPL2;MAP1LC3B;MAP1LC3A;GABARAP
negative regulation of mRNA splicing, via spliceosome (GO:0048025)	0.00732135	0.117119	0	0	4.83793	23.7879	C1QBP;SAP18;SRSF7;SRSF9
protein import into mitochondrial inner membrane (GO:0045039)	0.00739934	0.117996	0	0	6.73854	33.0618	TIMM13;TIMM22;TIMM10
tRNA 3'-end processing (GO:0042780)	0.00739934	0.117629	0	0	6.73854	33.0618	SSB;TRMT10C;HSD17B10
positive regulation of ER-associated ubiquitin-dependent protein catabolic process (GO:1903071)	0.00739934	0.117263	0	0	6.73854	33.0618	BCAP31;UBQLN2;HERPUD1
protein localization to cytoplasmic stress granule (GO:1903608)	0.00739934	0.1169	0	0	6.73854	33.0618	SSB;DDX1;YBX1
positive regulation of striated muscle contraction (GO:0045989)	0.00739934	0.11654	0	0	6.73854	33.0618	CHGA;RGS2;GSTO1
negative regulation of transporter activity (GO:0032410)	0.00739934	0.116181	0	0	6.73854	33.0618	NDFIP1;CTTNBP2NL;SNCA
regulation of RNA polymerase II regulatory region sequence-specific DNA binding (GO:1903025)	0.00739934	0.115825	0	0	6.73854	33.0618	DDRGK1;TMSB4X;DDIT3
response to increased oxygen levels (GO:0036296)	0.00739934	0.11547	0	0	6.73854	33.0618	ATP6V1G1;ATP6AP1;ATP6V0D1
malate metabolic process (GO:0006108)	0.00739934	0.115118	0	0	6.73854	33.0618	FH;MDH1;MDH2
negative regulation of mitochondrial outer membrane permeabilization involved in apoptotic signaling pathway (GO:1901029)	0.00739934	0.114769	0	0	6.73854	33.0618	SLC25A5;TMEM14A;HSPA1A
rRNA-containing ribonucleoprotein complex export from nucleus (GO:0071428)	0.00739934	0.114421	0	0	6.73854	33.0618	NPM1;RPSA;RAN
negative regulation of apoptotic process (GO:0043066)	0.00740285	0.114129	0	0	1.45586	7.14228	ARF4;RPL10;GSTP1;IFI6;HSPB1;CIB1;PARK7;TRIAP1;PHB2;HSPD1;MYDGF;PRDX5;MAEA;MIEN1;DNAJB6;UBB;DDRGK1;ARHGDIA;CFL1;BAG1;UBC;RPS27A;TMEM14A;SNCA;PRELID1;XBP1;NPM1;GPX1;HSPA5;BNIP3;RPS3A;PA2G4;MERTK;MT3;SOD1;DNAJC3;DNAJA1;AHI1;PINK1;HAX1;NAA38;UBA52;CRYAB;HSPA1A;LAMTOR5
positive regulation of protein localization to membrane (GO:1905477)	0.00767997	0.118045	0	0	2.12919	10.3673	DPP10;FIS1;YWHAB;PDCD5;CIB1;AKAP5;MIEF1;DYNLL1;YWHAQ;KIF5B;CHORDC1;YWHAG;YWHAH
transcription elongation from RNA polymerase II promoter (GO:0006368)	0.00767997	0.11769	0	0	2.12919	10.3673	GTF2A2;ADRM1;SUPT4H1;GTF2F1;GTF2H5;POLR2C;POLR2E;TAF7;PAF1;POLR2I;POLR2J;POLR2K;POLR2L
protein polymerization (GO:0051258)	0.00785362	0.119991	0	0	2.73448	13.2534	TPPP3;GPX4;MID1IP1;MICALL2;CHMP2A;CHMP3;RAC1;CASQ1
endosome organization (GO:0007032)	0.00792348	0.120697	0	0	2.97467	14.3912	SNX3;HOOK2;AKTIP;SNX10;LAMTOR1;CLCN3;RAB22A
Golgi vesicle transport (GO:0048193)	0.00825043	0.125303	0	0	1.61857	7.76508	ARF4;DCTN5;ARF1;DCTN2;ARL3;DCTN3;KLC1;USE1;CUX1;BCAP29;TMED2;CD59;RAB6B;VTI1B;BCAP31;GABARAPL2;TRAPPC3;TMED9;TRAPPC1;TRAPPC4;SCAMP1;DYNLL1;DYNC1LI2;RABIF;VAPA;CNIH2;ARF5;COPE
regulation of cell death (GO:0010941)	0.00836693	0.126696	0	0	2.10724	10.0799	LRPAP1;JUN;BNIP3;PARK7;PHB;CLU;MT3;UBB;CHORDC1;CHMP2A;VPS35;CRYAB;HSPA1A
ciliary basal body-plasma membrane docking (GO:0097711)	0.00836693	0.126321	0	0	2.10724	10.0799	HSP90AA1;DCTN2;CETN2;TUBB;SSNA1;DCTN3;DYNLL1;TUBB4B;TUBB4A;TUBA4A;AHI1;TUBA1A;YWHAG
regulation of defense response to virus by virus (GO:0050690)	0.00877224	0.132049	0	0	3.25309	15.4072	ARF1;AP2S1;AP1S1;EIF2AK2;RAC1;B2M
mitochondrial respiratory chain complex IV biogenesis (GO:0097034)	0.00892081	0.133891	0	0	3.74364	17.6676	COA3;PET100;SCO2;COX17;COX20
RNA-dependent DNA biosynthetic process (GO:0006278)	0.00892081	0.133498	0	0	3.74364	17.6676	HSP90AA1;PTGES3;NHP2;PPIA;NOP10
protein localization to organelle (GO:0033365)	0.00910129	0.135801	0	0	2.08574	9.8016	SSB;TMEM30A;DDX1;RPL11;ARL1;RPA2;SNX10;YBX1;UBAC2;DNAJA1;VAPA;PAF1;ATP6V1D
RNA export from nucleus (GO:0006405)	0.00915815	0.136251	0	0	1.96541	9.22388	SLBP;RANBP1;NPM1;SSB;EIF4A3;PHAX;RPSA;MAGOH;XPO5;SRSF3;SRSF5;HNRNPA1;SRSF7;RAN;SRSF9
protein K63-linked ubiquitination (GO:0070534)	0.00919168	0.136352	0	0	2.89639	13.5825	UBE2B;UBE2T;NEDD4;UBE2V2;UBE2N;PRPF19;RNF5
nucleotide-excision repair, DNA incision, 5'-to lesion (GO:0006296)	0.00919168	0.135957	0	0	2.89639	13.5825	UBB;NTHL1;UBC;RPA2;RPS27A;UBA52;GTF2H5
positive regulation of mitochondrial outer membrane permeabilization involved in apoptotic signaling pathway (GO:1901030)	0.00919168	0.135564	0	0	2.89639	13.5825	GSK3A;YWHAQ;YWHAB;BAX;DYNLL1;YWHAG;YWHAH
positive regulation of apoptotic signaling pathway (GO:2001235)	0.00922146	0.135611	0	0	2.24618	10.5261	BCAP31;MLLT11;FIS1;MOAP1;GSK3A;PINK1;BNIP3;PDCD5;RPS3;BAX;DEDD2
hydrogen peroxide catabolic process (GO:0042744)	0.00974064	0.142835	0	0	4.49236	20.8061	PRDX5;GPX1;PRDX1;PRDX6
cellular protein complex disassembly (GO:0043624)	0.00974064	0.142425	0	0	4.49236	20.8061	NAPB;TRMT112;ETF1;GSPT2
negative regulation of endoplasmic reticulum stress-induced intrinsic apoptotic signaling pathway (GO:1902236)	0.00974064	0.142018	0	0	4.49236	20.8061	XBP1;PARK7;HERPUD1;HSPA1A
protein transport (GO:0015031)	0.0102862	0.149545	0	0	1.53867	7.04242	VPS29;NAPB;RAB3A;CLTC;TIMM13;TIMM10;CLU;RAB22A;TMED2;VPS35;ATP6V1E1;ATP6V0E2;RAB6B;ATP6V1D;ATP6V1C1;ATP6V1F;YWHAH;TIMM8B;ATP6V1G1;TMED9;ATP6V0B;NPM1;ATP6AP1;SCAMP1;MCOLN1;RAB33A;ZFYVE16;RAB14;SCG5;ERP29;ATP6V1B2;ATP6V0D1
synaptic vesicle recycling (GO:0036465)	0.010388	0.150597	0	0	3.14465	14.362	SYT5;RAB3A;CDK5;WNT7A;SNCA;SYT17
regulation of proteasomal ubiquitin-dependent protein catabolic process (GO:0032434)	0.0105423	0.1524	0	0	2.11999	9.65097	GSK3A;UBXN1;RYBP;SUMO1;USP5;DDRGK1;SUMO2;RPL11;PARK7;CLU;HSPBP1;HSPA1A
cellular response to insulin stimulus (GO:0032869)	0.0107256	0.154612	0	0	1.98312	8.99368	ATP6V1G1;XBP1;GSK3A;ATP6V0B;GOT1;ATP6AP1;BAIAP2L1;ATP6V1B2;ATP6V1E1;ATP6V0D1;ATP6V0E2;ATP6V1D;ATP6V1C1;ATP6V1F
RNA metabolic process (GO:0016070)	0.0107615	0.154693	0	0	1.71973	7.79345	EIF4A2;DDX24;DDX1;EIF4A3;LSM1;TDRD9;DDX54;HNRNPR;GTF2F1;DEDD2;POLR2C;PCBP2;SNRPG;POLR2E;MPHOSPH10;HNRNPC;POLR2I;HNRNPA1;POLR2J;POLR2K;POLR2L
cellular response to unfolded protein (GO:0034620)	0.0109515	0.156981	0	0	3.57347	16.1317	HSPA8;HSPH1;HSPA5;HSPA4;HSPA1A
negative regulation of protein polymerization (GO:0032272)	0.0109515	0.156541	0	0	3.57347	16.1317	STMN1;STMN2;PFN1;TUBB4A;SNCA
regulation of ATP biosynthetic process (GO:2001169)	0.011283	0.160831	0	0	5.89623	26.4414	PINK1;TMSB4X;ENO1
regulation of cytoplasmic transport (GO:1903649)	0.011283	0.160383	0	0	5.89623	26.4414	MAP2K1;CHMP3;MAPK1
positive regulation of ryanodine-sensitive calcium-release channel activity (GO:0060316)	0.011283	0.159937	0	0	5.89623	26.4414	GSTO1;CALM3;CALM1
positive regulation of IRE1-mediated unfolded protein response (GO:1903896)	0.011283	0.159494	0	0	5.89623	26.4414	TMEM33;BAX;HSPA1A
negative regulation of establishment of protein localization (GO:1904950)	0.011283	0.159053	0	0	5.89623	26.4414	DNAJA1;SNX3;NDFIP1
regulation of amyloid fibril formation (GO:1905906)	0.011283	0.158615	0	0	5.89623	26.4414	APP;CLU;CRYAB
regulation of stress-activated protein kinase signaling cascade (GO:0070302)	0.011283	0.15818	0	0	5.89623	26.4414	MAP2K1;GSTP1;MAPK1
protein lipoylation (GO:0009249)	0.011283	0.157746	0	0	5.89623	26.4414	GLRX5;NNAT;NDUFAB1
positive regulation of RNA polymerase II transcriptional preinitiation complex assembly (GO:0045899)	0.011283	0.157315	0	0	5.89623	26.4414	PSMC5;PSMC3;PSMC4
negative regulation of cellular protein metabolic process (GO:0032269)	0.0114815	0.159646	0	0	2.09644	9.36482	CST3;CSTB;NELL1;IGFBP5;CDK5;NCL;EIF4A3;ENC1;RPS3;RPL13A;EIF2AK2;GAPDH
ubiquitin-dependent ERAD pathway (GO:0030433)	0.0117177	0.162488	0	0	2.39846	10.6651	PSMC5;HSPA5;PSMC3;PSMC4;SEL1L;DERL2;DNAJB9;SEC61B;UBQLN2
ERBB2 signaling pathway (GO:0038128)	0.0121636	0.168214	0	0	2.75157	12.1325	HSP90AA1;UBB;CDC37;UBC;NRG1;RPS27A;UBA52
pseudouridine synthesis (GO:0001522)	0.0126244	0.174114	0	0	4.19287	18.3318	PUS3;RPUSD4;NHP2;NOP10
negative regulation of release of cytochrome c from mitochondria (GO:0090201)	0.0126244	0.173645	0	0	4.19287	18.3318	PRELID1;GPX1;TRIAP1;CLU
regulation of mitochondrial translation (GO:0070129)	0.0126244	0.173178	0	0	4.19287	18.3318	COA3;TRMT10C;UQCC2;C1QBP
microtubule depolymerization (GO:0007019)	0.0126244	0.172714	0	0	4.19287	18.3318	STMN1;STMN2;STMN4;CCSAP
negative regulation of mRNA processing (GO:0050686)	0.0126244	0.172252	0	0	4.19287	18.3318	C1QBP;SAP18;SRSF7;SRSF9
transport along microtubule (GO:0010970)	0.0126244	0.171793	0	0	4.19287	18.3318	CDC42;APP;HSPA8;DYNLL1
nucleotide-excision repair, DNA gap filling (GO:0006297)	0.013276	0.180179	0	0	3.4181	14.7724	UBB;UBC;RPA2;RPS27A;UBA52
positive regulation of ERBB signaling pathway (GO:1901186)	0.013276	0.179701	0	0	3.4181	14.7724	UBB;UBC;RPS27A;UBA52;RTN4
regulation of proteolysis involved in cellular protein catabolic process (GO:1903050)	0.013276	0.179225	0	0	3.4181	14.7724	PINK1;GPX1;UBB;ATPIF1;PSME1
autophagosome maturation (GO:0097352)	0.013276	0.178753	0	0	3.4181	14.7724	GABARAPL2;MAP1LC3B;MAP1LC3A;CHMP3;GABARAP
regulation of release of sequestered calcium ion into cytosol by sarcoplasmic reticulum (GO:0010880)	0.013276	0.178282	0	0	3.4181	14.7724	GSTO1;FKBP1B;CALM3;CASQ1;CALM1
nucleotide-excision repair, DNA incision (GO:0033683)	0.0138841	0.185959	0	0	2.68446	11.4815	UBB;NTHL1;UBC;RPA2;RPS27A;UBA52;GTF2H5
transcription initiation from RNA polymerase II promoter (GO:0006367)	0.0140789	0.188075	0	0	1.75788	7.49398	GTF2A2;AKR1B1;NR1D2;GTF2F1;GTF2H5;NR2F6;TAF7L;MED10;POLR2C;MED31;POLR2E;BAX;TAF7;NRBF2;POLR2I;POLR2J;POLR2K;POLR2L
positive regulation of viral genome replication (GO:0045070)	0.014232	0.189624	0	0	2.94811	12.5361	VAPA;IFIT1;HACD3;PPIB;PPIA;PPID
positive regulation of release of sequestered calcium ion into cytosol (GO:0051281)	0.014232	0.18913	0	0	2.94811	12.5361	GSTO1;CALM3;THY1;CASQ1;CALM1;SNCA
response to reactive oxygen species (GO:0000302)	0.0144485	0.191508	0	0	2.31983	9.82949	PRDX5;JUN;GPX1;GSTP1;TXNRD1;MAPK1;APOD;GLRX2;SOD1
regulation of mRNA splicing, via spliceosome (GO:0048024)	0.0144485	0.191012	0	0	2.31983	9.82949	RBFOX1;C1QBP;MAGOH;SRSF3;SAP18;HNRNPA1;SRSF7;PRDX6;SRSF9
mitotic cell cycle phase transition (GO:0044772)	0.0145228	0.191498	0	0	1.62899	6.89393	RANBP1;HSP90AA1;DCTN2;CETN2;TUBB;SSNA1;DCTN3;RPA2;FBXL15;DYNLL1;TUBB4B;TUBB4A;TUBA4A;POLE4;TUBA1A;UBB;UBC;CHMP2A;PLCB1;RPS27A;UBA52;YWHAG;SKP1
protein ubiquitination (GO:0016567)	0.0149861	0.197098	0	0	1.39556	5.86222	RNF10;MAGEF1;RNF6;RNF7;PRPF19;RNF5;PSMA7;ANAPC11;PSMD8;PSMB6;PSMB7;PSMB4;PSMB5;MAEA;UBB;PSMB3;PSMD3;PSMB1;ENC1;UBC;RPS27A;SKP1;USP5;UBE2B;FBXO2;NOSIP;FBXL15;ISG15;KBTBD11;RNF167;PSMC5;PINK1;RRAGA;PSMA4;PSMC3;PSMC4;NEDD4;UBE2T;PSME1;UBE2V2;UBE2N;RNF181;PAF1;UBA1;UBA52
nuclear import (GO:0051170)	0.0153522	0.201394	0	0	2.18379	9.12058	PDIA3;RANBP1;SNRPD2;SNRPD1;SNRPG;NUTF2;SNRPE;HNRNPA1;RAN;SNRPB
DNA duplex unwinding (GO:0032508)	0.0157718	0.206367	0	0	2.62055	10.874	UBB;CETN2;DDX1;UBC;RPS27A;UBA52;GTF2H5
regulation of cysteine-type endopeptidase activity involved in apoptotic process (GO:0043281)	0.0158949	0.207446	0	0	2.00723	8.31345	BCAP31;FIS1;GPX1;DNAJB6;PDCD5;ARL6IP5;IFI6;CYCS;TRIAP1;MT3;SNCA;LAMTOR5
positive regulation of cell cycle G1/S phase transition (GO:1902808)	0.0159114	0.207132	0	0	3.27568	13.5637	LSM10;DDRGK1;PAF1;PLCB1;PHB2
positive regulation of cellular amide metabolic process (GO:0034250)	0.0159775	0.207464	0	0	2.28241	9.44135	RPS4X;APP;RPL5;GSK3A;NPM1;EIF4A3;RPS27L;EEF2;CLU
regulation of protein homodimerization activity (GO:0043496)	0.0160003	0.207233	0	0	3.93082	16.2545	HSPA5;BAX;NRG1;PARK7
endoplasmic reticulum to cytosol transport (GO:1903513)	0.0160003	0.206708	0	0	3.93082	16.2545	SEL1L;DERL2;SEC61B;HERPUD1
ATF6-mediated unfolded protein response (GO:0036500)	0.0161326	0.207891	0	0	5.24109	21.6295	XBP1;HSPA5;DDIT3
maintenance of protein localization in endoplasmic reticulum (GO:0035437)	0.0161326	0.207367	0	0	5.24109	21.6295	PDIA3;HSPA5;GPAA1
ATP synthesis coupled electron transport (GO:0042773)	0.0161326	0.206846	0	0	5.24109	21.6295	NDUFB6;NDUFA12;NDUFV3
regulation of endoplasmic reticulum unfolded protein response (GO:1900101)	0.0161326	0.206328	0	0	5.24109	21.6295	XBP1;HSPA5;BAX
cellular response to oxygen levels (GO:0071453)	0.0161326	0.205812	0	0	5.24109	21.6295	ATP6V1G1;ATP6AP1;ATP6V0D1
regulation of ER-associated ubiquitin-dependent protein catabolic process (GO:1903069)	0.0161326	0.205299	0	0	5.24109	21.6295	BCAP31;UBQLN2;HERPUD1
GPI anchor biosynthetic process (GO:0006506)	0.0164832	0.209238	0	0	2.85878	11.7365	PIGC;DPM2;PYURF;DPM3;GPAA1;PIGP
regulation of neuron death (GO:1901214)	0.0168078	0.212829	0	0	2.15387	8.80054	EFNB2;CHGA;UBB;GPNMB;CDK5;CHORDC1;VPS35;PARK7;CLU;SNCA
positive regulation of NF-kappaB transcription factor activity (GO:0051092)	0.0170918	0.21589	0	0	1.82829	7.43959	APP;NPM1;EIF2AK2;AKR1B1;CIB1;CLU;UBB;DDRGK1;UBC;UBE2N;RPS3;RPS27A;RHEBL1;UBA52;HSPA1A
positive regulation of type I interferon production (GO:0032481)	0.0176219	0.222036	0	0	2.24618	9.07145	IRF3;STAT1;FLOT1;POLR2E;POLR3H;POLR3K;POLR2K;HSPD1;POLR2L
activation of MAPK activity (GO:0000187)	0.0177032	0.222511	0	0	1.86547	7.52533	MAP2K1;NRG1;HACD3;SOD1;GNG3;KARS;UBB;UBC;PEA15;ERP29;UBE2N;MAPK1;RPS27A;UBA52
positive regulation of purine nucleotide biosynthetic process (GO:1900373)	0.0188733	0.236635	0	0	3.14465	12.4843	PINK1;TMSB4X;CALM3;ENO1;CALM1
mRNA splice site selection (GO:0006376)	0.0188733	0.236055	0	0	3.14465	12.4843	LUC7L;LUC7L3;SRSF5;SNRPC;SRSF9
transition metal ion homeostasis (GO:0055076)	0.0188733	0.235478	0	0	3.14465	12.4843	B2M;MT3;HMOX2;ATOX1;FTL
cytoplasmic pattern recognition receptor signaling pathway (GO:0002753)	0.0188733	0.234903	0	0	3.14465	12.4843	UBB;UBC;UBE2N;RPS27A;UBA52
glycogen metabolic process (GO:0005977)	0.0189681	0.235509	0	0	2.77469	11.0017	UBB;UBC;RPS27A;CALM1;UBA52;PGM2L1
platelet aggregation (GO:0070527)	0.0189681	0.234937	0	0	2.77469	11.0017	FIBP;GNAS;HSPB1;MYL12A;ACTB;ACTG1
viral life cycle (GO:0019058)	0.0195297	0.241307	0	0	1.89262	7.44899	DEK;HTATSF1;UBB;UBC;CHMP2A;CHMP3;RPS27A;PPIA;UBA52;PPID;VPS28;RAN;CHMP5
positive regulation of transcription initiation from RNA polymerase II promoter (GO:0060261)	0.0198918	0.245187	0	0	3.69959	14.493	PSMC5;PSMC3;PSMC4;SUB1
negative regulation of intracellular transport (GO:0032387)	0.0198918	0.244597	0	0	3.69959	14.493	SLC25A5;TMEM14A;CRYAB;HSPA1A
positive regulation of cellular protein catabolic process (GO:1903364)	0.0198918	0.244009	0	0	3.69959	14.493	HSP90AA1;UQCC2;ATPIF1;VPS35
regulation of cardiac muscle contraction by regulation of the release of sequestered calcium ion (GO:0010881)	0.0198918	0.243424	0	0	3.69959	14.493	GSTO1;FKBP1B;CALM3;CALM1
synaptic vesicle transport (GO:0048489)	0.0198918	0.242841	0	0	3.69959	14.493	RAB3A;CDK5;KIF5B;WNT7A
regulation of early endosome to late endosome transport (GO:2000641)	0.0198918	0.242262	0	0	3.69959	14.493	SNX3;MAP2K1;CHMP3;MAPK1
regulation of cellular protein catabolic process (GO:1903362)	0.0198918	0.241685	0	0	3.69959	14.493	NELL1;HSP90AA1;UQCC2;VPS35
mRNA 3'-end processing (GO:0031124)	0.0200211	0.242679	0	0	2.09644	8.19909	APP;SLBP;EIF4A3;MAGOH;SSU72;SRSF3;PAF1;SRSF5;SRSF7;SRSF9
negative regulation of ERBB signaling pathway (GO:1901185)	0.0200797	0.242812	0	0	2.50143	9.7757	CDC42;UBB;UBC;NRG1;RPS27A;UBA52;EPN1
neuron projection development (GO:0031175)	0.020906	0.252207	0	0	1.68464	6.5157	APP;CNTNAP2;PRMT1;STMN2;WNT7A;STMN4;BLOC1S4;CDC42;GAP43;UBB;CDK5;VAPA;BLOC1S2;NEDD4;STMN1;MICALL2;RAC1;ZNF365
endosomal transport (GO:0016197)	0.0212054	0.255215	0	0	1.57233	6.05896	VPS29;AKTIP;CLTC;ARL1;DPY30;NSG1;TGOLN2;ZFYVE16;UBB;HOOK2;RAB14;UBC;MICALL2;CHMP2A;CHMP3;VPS35;LAMTOR1;RPS27A;UBA52;RAB6B;VPS28;VTI1B;CHMP5
negative regulation of cellular amide metabolic process (GO:0034249)	0.0217862	0.261588	0	0	2.06885	7.91642	IGFBP5;NCL;EIF4A3;ENC1;RPS3;RPL13A;EIF2AK2;CLU;GAPDH;SNCA
positive regulation of amyloid-beta formation (GO:1902004)	0.021972	0.2632	0	0	4.71698	18.0094	APP;GSK3A;CLU
regulation of platelet-derived growth factor receptor signaling pathway (GO:0010640)	0.021972	0.262583	0	0	4.71698	18.0094	NDRG4;APOD;SNCA
creatine metabolic process (GO:0006600)	0.021972	0.26197	0	0	4.71698	18.0094	GAMT;CKMT1A;CKB
IRES-dependent viral translational initiation (GO:0075522)	0.021972	0.261359	0	0	4.71698	18.0094	SSB;PCBP2;EIF3F
protein deneddylation (GO:0000338)	0.021972	0.260751	0	0	4.71698	18.0094	COPS6;COPS7A;COPS8
negative regulation of transcription from RNA polymerase II promoter in response to stress (GO:0097201)	0.021972	0.260146	0	0	4.71698	18.0094	DNAJB1;JUN;HSPA1A
low-density lipoprotein particle receptor catabolic process (GO:0032802)	0.021972	0.259544	0	0	4.71698	18.0094	CLTC;AP2S1;CLTA
negative regulation of inclusion body assembly (GO:0090084)	0.021972	0.258945	0	0	4.71698	18.0094	DNAJB1;DNAJB6;HSPA1A
regulation of programmed cell death (GO:0043067)	0.0221461	0.260395	0	0	1.51972	5.79028	BEX2;PHB;TRIAP1;CLU;RTN4;LGALS1;MECOM;UBB;UBC;RPS3;RPS27A;MOAP1;PRELID1;MAP2K1;STAT1;BNIP3;RSL1D1;PSMC5;PINK1;HAX1;CDK5;APEX1;TMEM219;BAX;UBA52;PPID
neuron development (GO:0048666)	0.022155	0.259901	0	0	1.73498	6.60974	APP;CNTNAP2;XBP1;TENM2;PRMT1;ARL3;STMN2;STMN4;CCSAP;BLOC1S4;CDK5;VAPA;BLOC1S2;NEDD4;STMN1;MICALL2
respiratory chain complex IV assembly (GO:0008535)	0.0221757	0.259547	0	0	3.02371	11.5166	COA3;PET100;SCO2;COX17;COX20
protein depolymerization (GO:0051261)	0.0221757	0.258953	0	0	3.02371	11.5166	STMN1;CFL1;STMN2;DSTN;STMN4
nucleotide-binding domain, leucine rich repeat containing receptor signaling pathway (GO:0035872)	0.0221757	0.258362	0	0	3.02371	11.5166	UBB;UBC;UBE2N;RPS27A;UBA52
positive regulation of cysteine-type endopeptidase activity involved in apoptotic process (GO:0043280)	0.0224026	0.260411	0	0	1.8582	7.05853	BCAP31;IFI27L2;MTCH1;FIS1;PDCD5;RPS27L;HSPD1;ARL6IP5;RPS3;CYCS;BAX;NLRP1;SNCA
positive regulation of viral life cycle (GO:1903902)	0.0225147	0.261119	0	0	2.44584	9.27851	LGALS1;CHMP2A;CHMP3;HACD3;IFIT1;PPIA;PPID
nucleic acid-templated transcription (GO:0097659)	0.0236615	0.273797	0	0	2.04198	7.64499	GTF3C6;POLR2C;POLR2E;AKR1B1;POLR2I;ILF2;PTMA;POLR2J;POLR2K;POLR2L
positive regulation of establishment of protein localization to mitochondrion (GO:1903749)	0.0239516	0.276527	0	0	1.84146	6.87183	GSK3A;YWHAB;NRG1;DYNLL1;PSMD8;UBL5;PSMB7;PINK1;YWHAQ;MICALL2;TOMM7;YWHAG;YWHAH
regulation of mitochondrial membrane permeability (GO:0046902)	0.0243172	0.280114	0	0	3.49406	12.9859	BNIP3;ALKBH7;SLC25A4;SLC25A6
retrograde protein transport, ER to cytosol (GO:0030970)	0.0243172	0.279483	0	0	3.49406	12.9859	SEL1L;DERL2;SEC61B;HERPUD1
tRNA metabolic process (GO:0006399)	0.0243172	0.278855	0	0	3.49406	12.9859	SSB;POP7;KARS;SARS
positive regulation of actin cytoskeleton reorganization (GO:2000251)	0.0243172	0.27823	0	0	3.49406	12.9859	CDC42;HAX1;BAIAP2L1;CDK5
maintenance of protein localization in organelle (GO:0072595)	0.0243172	0.277608	0	0	3.49406	12.9859	PINK1;HSPA5;ARL2BP;SKP1
sulfur compound biosynthetic process (GO:0044272)	0.0244921	0.278981	0	0	1.78964	6.6385	GSTO1;MGST3;GSTP1;CNDP2;GGCT;BCAN;B4GAT1;ESD;CHST1;B3GNT2;CHAC2;CHSY3;HAGH;CHST2
regulation of microtubule polymerization (GO:0031113)	0.0246783	0.280475	0	0	2.62055	9.70082	STMN1;STMN2;RPS3;RAC1;TUBB4A;SNCA
regulation of mitotic spindle organization (GO:0060236)	0.0246783	0.279851	0	0	2.62055	9.70082	CLTC;CHMP2A;CCSAP;MAP9;HSPA1A;CHMP5
maturation of SSU-rRNA from tricistronic rRNA transcript (SSU-rRNA, 5.8S rRNA, LSU-rRNA) (GO:0000462)	0.0246783	0.279231	0	0	2.62055	9.70082	RPS14;RPS16;RPS8;TSR2;RPSA;RPS24
positive regulation of telomerase activity (GO:0051973)	0.0246783	0.278613	0	0	2.62055	9.70082	CCT2;HSP90AA1;PTGES3;TCP1;MAPK1;CCT4
regulation of cardiac muscle contraction (GO:0055117)	0.0246783	0.277998	0	0	2.62055	9.70082	CHGA;RGS2;ATP2A2;CALM3;ATP1B1;CALM1
carbohydrate catabolic process (GO:0016052)	0.0246783	0.277386	0	0	2.62055	9.70082	LDHA;TPI1;PGAM1;PGK1;ALDOA;PFKM
nicotinamide nucleotide metabolic process (GO:0046496)	0.0251462	0.282024	0	0	2.39267	8.81233	LDHA;TPI1;PGAM1;PGK1;PDHB;ALDOA;PFKM
regulation of protein binding (GO:0043393)	0.0255784	0.286243	0	0	1.82502	6.69054	APP;LRPAP1;AKTIP;RPL11;NRG1;PARK7;IFIT1;ACTB;IFIT2;FLOT1;BAX;B2M;RAN
regulation of supramolecular fiber organization (GO:1902903)	0.025831	0.288437	0	0	2.91172	10.6458	HSPA8;GPX1;MAP1B;BRK1;PARK7
GPI anchor metabolic process (GO:0006505)	0.025831	0.287807	0	0	2.91172	10.6458	PIGC;DPM2;PYURF;DPM3;PIGP
cytoskeleton-dependent intracellular transport (GO:0030705)	0.025831	0.28718	0	0	2.91172	10.6458	TUBA1A;HOOK2;KIF5B;TUBB;DYNLL1
regulation of centrosome cycle (GO:0046605)	0.025831	0.286556	0	0	2.91172	10.6458	NPM1;CHMP2A;CHMP3;MAP9;CHMP5
chromosome organization (GO:0051276)	0.0269791	0.298643	0	0	2.20677	7.9724	COPS6;UBB;CETN2;UBC;COPS7A;RPS27A;COPS8;UBA52
extrinsic apoptotic signaling pathway (GO:0097191)	0.0277286	0.306275	0	0	2.08102	7.46107	MLLT11;MOAP1;GSK3A;SIVA1;BLOC1S2;BAX;CIB1;GABARAP;DEDD2
regulation of protein localization to plasma membrane (GO:1903076)	0.0277286	0.305613	0	0	2.08102	7.46107	DPP10;TMEM59;CDK5;KIF5B;CLTC;AKR1B1;CIB1;AKAP5;VTI1B
regulated exocytosis (GO:0045055)	0.027758	0.305278	0	0	1.6884	6.05163	APP;CD63;TEX264;APLP2;FN1;A1BG;CLU;TUBA4A;SOD1;TMSB4X;PSAP;SCG3;MAGED2;CALM1;ALDOA;VTI1B
regulation of receptor-mediated endocytosis (GO:0048259)	0.0279211	0.306412	0	0	2.54972	9.12384	LRPAP1;ARF1;FLOT1;RAC1;CLU;B2M
regulation of ubiquitin protein ligase activity (GO:1904666)	0.0279211	0.305754	0	0	2.54972	9.12384	RPL5;ANAPC15;RPS7;RPL23;RPL11;ANAPC11
maturation of SSU-rRNA (GO:0030490)	0.0279805	0.305749	0	0	2.34176	8.37472	RPS14;RPS16;RPS8;TSR2;MPHOSPH10;SNU13;RPS24
tRNA aminoacylation for protein translation (GO:0006418)	0.0279805	0.305096	0	0	2.34176	8.37472	NARS;KARS;PPA1;MRPL39;SARS;GARS;FARSA
negative regulation of defense response to virus (GO:0050687)	0.0288079	0.313447	0	0	4.28816	15.2106	C1QBP;PCBP2;IFIT1
positive regulation by host of viral process (GO:0044794)	0.0288079	0.31278	0	0	4.28816	15.2106	VAPA;CFL1;PPIB
positive regulation of transcription from RNA polymerase II promoter in response to endoplasmic reticulum stress (GO:1990440)	0.0288079	0.312116	0	0	4.28816	15.2106	CEBPB;HSPA5;DDIT3
transcytosis (GO:0045056)	0.0288079	0.311454	0	0	4.28816	15.2106	LRPAP1;CLTC;VPS35
relaxation of muscle (GO:0090075)	0.0288079	0.310796	0	0	4.28816	15.2106	RGS2;ATP1A1;ATP1B1
histone mRNA catabolic process (GO:0071044)	0.0288079	0.31014	0	0	4.28816	15.2106	SSB;EXOSC4;LSM1
regulation of RNA polymerase II transcriptional preinitiation complex assembly (GO:0045898)	0.0288079	0.309487	0	0	4.28816	15.2106	PSMC5;PSMC3;PSMC4
cellular response to increased oxygen levels (GO:0036295)	0.0288079	0.308837	0	0	4.28816	15.2106	ATP6V1G1;ATP6AP1;ATP6V0D1
cyclooxygenase pathway (GO:0019371)	0.0288079	0.30819	0	0	4.28816	15.2106	CBR1;PTGES2;PTGES3
low-density lipoprotein receptor particle metabolic process (GO:0032799)	0.0288079	0.307545	0	0	4.28816	15.2106	CLTC;AP2S1;CLTA
RNA polymerase II transcriptional preinitiation complex assembly (GO:0051123)	0.0288079	0.306903	0	0	4.28816	15.2106	TAF7L;GTF2A2;TAF7
negative regulation of protein localization to nucleus (GO:1900181)	0.0288079	0.306263	0	0	4.28816	15.2106	CHORDC1;APOD;CABP1
proteasome assembly (GO:0043248)	0.0288079	0.305627	0	0	4.28816	15.2106	PSMD8;POMP;ADRM1
regulation of mitotic spindle assembly (GO:1901673)	0.0292907	0.310105	0	0	3.31016	11.6865	CHMP2A;CCSAP;HSPA1A;CHMP5
protein import into mitochondrial matrix (GO:0030150)	0.0292907	0.309463	0	0	3.31016	11.6865	TOMM7;TIMM17B;TOMM20;TOMM22
protein targeting to lysosome (GO:0006622)	0.0292907	0.308824	0	0	3.31016	11.6865	HSPA8;ZFYVE16;NEDD4;CLU
protein exit from endoplasmic reticulum (GO:0032527)	0.0292907	0.308187	0	0	3.31016	11.6865	SEL1L;DERL2;SEC61B;HERPUD1
DNA-templated transcription, initiation (GO:0006352)	0.0294148	0.308855	0	0	1.59755	5.63338	GTF2A2;AKR1B1;NR1D2;GTF2F1;GTF2H5;NR2F6;MED10;POLR2C;MED31;TWISTNB;POLR2E;BAX;TAF7;POLR3H;NRBF2;POLR2I;POLR2J;POLR2K;POLR2L
transcription from RNA polymerase III promoter (GO:0006383)	0.0298498	0.312779	0	0	2.80773	9.85955	GTF3C6;GTF3A;POLR3H;POLR3K;POLR2K
extrinsic apoptotic signaling pathway via death domain receptors (GO:0008625)	0.0298498	0.312138	0	0	2.80773	9.85955	MOAP1;BLOC1S2;BAX;GABARAP;DEDD2
regulation of protein transport (GO:0051223)	0.0298498	0.3115	0	0	2.80773	9.85955	SNX3;DNAJA1;HSPA8;NDFIP1;CHORDC1
regulation of autophagy of mitochondrion (GO:1903146)	0.0298498	0.310864	0	0	2.80773	9.85955	GSK3A;PINK1;HAX1;VDAC1;PARK7
cellular response to topologically incorrect protein (GO:0035967)	0.0298498	0.310231	0	0	2.80773	9.85955	HSPA8;HSPH1;HSPA5;HSPA4;HSPA1A
regulation of intracellular steroid hormone receptor signaling pathway (GO:0033143)	0.0298498	0.309601	0	0	2.80773	9.85955	PRMT2;DDRGK1;RNF6;PARK7;KCTD6
ion transport (GO:0006811)	0.0304857	0.315555	0	0	1.46389	5.10971	ATP2A2;ATP1A1;NALCN;UBB;PDZD11;UBC;ATP6V1E1;RPS27A;ATP6V0E2;ASIC2;ATP6V1D;ATP6V1C1;ATP6V1F;GABRA1;ATP6V1G1;ATP6V0B;ATP6AP1;ATP1B1;MCOLN1;FKBP1B;ATP6V1B2;VDAC2;FXYD7;VDAC1;CASQ1;ATP6V0D1;UBA52
positive regulation of macromolecule metabolic process (GO:0010604)	0.0304901	0.314962	0	0	1.47583	5.15117	APP;RPL5;CD63;GSK3A;RPL11;PDCD5;AKR1B1;PARK7;PHB;CLU;DDRGK1;RPS3;MAPK1;VPS35;SNCA;MAP2K1;RPS7;RPL23;FN1;MT3;ACTA2;OLFM1;AHI1;ERP29;FAM98A;HSPA1A
cellular response to heat (GO:0034605)	0.0310237	0.319826	0	0	2.29298	7.96352	HSPA8;HSPH1;SUMO1;HSPA5;HSBP1;HSPA4;HSPA1A
positive regulation of cellular protein metabolic process (GO:0032270)	0.0314891	0.323969	0	0	1.87996	6.5011	RPS4X;RPL5;HSP90AA1;NPM1;UQCC2;EIF4A3;RPS27L;WNT7A;VPS35;AURKAIP1;EEF2
regulation of NIK/NF-kappaB signaling (GO:1901222)	0.034241	0.351573	0	0	2.71091	9.14751	C1QTNF4;APP;TMSB4X;RPS3;EIF2AK2
negative regulation of JNK cascade (GO:0046329)	0.034241	0.350867	0	0	2.71091	9.14751	DNAJA1;PINK1;DUSP3;MECOM;GSTP1
nucleotide-binding oligomerization domain containing signaling pathway (GO:0070423)	0.034241	0.350164	0	0	2.71091	9.14751	UBB;UBC;UBE2N;RPS27A;UBA52
transcription elongation from RNA polymerase I promoter (GO:0006362)	0.034241	0.349463	0	0	2.71091	9.14751	TWISTNB;POLR2E;POLR2K;GTF2H5;POLR2L
negative regulation of proteasomal protein catabolic process (GO:1901799)	0.034241	0.348766	0	0	2.71091	9.14751	GABARAPL2;UBXN1;RYBP;RPL11;PARK7
regulation of receptor internalization (GO:0002090)	0.034241	0.348071	0	0	2.71091	9.14751	CD63;LRPAP1;AHI1;ARF1;FLOT1
regulation of mitochondrion organization (GO:0010821)	0.0342811	0.347786	0	0	2.24618	7.57673	FIS1;GSK3A;PINK1;HAX1;ATPIF1;VPS35;VDAC1
telomere maintenance via telomerase (GO:0007004)	0.034822	0.352573	0	0	3.14465	10.5582	HSP90AA1;PTGES3;NHP2;NOP10
cellular response to estradiol stimulus (GO:0071392)	0.034822	0.351875	0	0	3.14465	10.5582	H2AFZ;RUVBL2;SSTR1;SSTR2
negative regulation of intracellular protein transport (GO:0090317)	0.034822	0.351179	0	0	3.14465	10.5582	CHORDC1;APOD;PARK7;CABP1
Arp2/3 complex-mediated actin nucleation (GO:0034314)	0.034822	0.350487	0	0	3.14465	10.5582	ARPC3;ARPC1A;ARPC5L;ARPC5
negative regulation of gene expression (GO:0010629)	0.0348959	0.350539	0	0	1.29546	4.34675	MESP1;APP;EIF4A3;ENO1;PARK7;PHB2;MECOM;HEY1;SUMO1;YWHAQ;NKRF;ENC1;RPS13;MAP2K1;IGFBP5;PRMT2;SFMBT2;RPL13A;NRG1;EID1;OLFM1;ZNF91;SFRP2;DDIT3;NCL;ERP29;PLCB1;ZFPM2;GAPDH;PFDN5;PHB;DEDD2;TCEAL7;ZNF706;DDRGK1;CCDC85B;RPS3;HEXIM1;HSPA8;JUN;NDFIP1;CBX3;EIF2AK2;NR1D2;PA2G4;MT3;RPS26;PINK1;CDK5;TAF7;HSPA1A
positive regulation of sequence-specific DNA binding transcription factor activity (GO:0051091)	0.0349146	0.350038	0	0	1.52865	5.12839	APP;NPM1;GTF2A2;BEX1;BUD31;EIF2AK2;AKR1B1;CIB1;PARK7;PHB2;CLU;UBB;DDRGK1;DDIT3;UBC;RPS3;UBE2N;RPS27A;RHEBL1;UBA52;HSPA1A
homotypic cell-cell adhesion (GO:0034109)	0.0352203	0.35241	0	0	2.41896	8.09418	FIBP;GNAS;HSPB1;MYL12A;ACTB;ACTG1
retina homeostasis (GO:0001895)	0.0352203	0.35172	0	0	2.41896	8.09418	PRDX1;HSPB1;B2M;ACTB;ACTG1;SOD1
positive regulation of neuron death (GO:1901216)	0.0352203	0.351034	0	0	2.41896	8.09418	EFNB2;CDK5;DDIT3;BAX;CLU;SNCA
fatty acid elongation (GO:0030497)	0.0366324	0.364396	0	0	3.93082	12.9985	ELOVL4;TECR;HACD3
positive regulation of amyloid precursor protein catabolic process (GO:1902993)	0.0366324	0.363687	0	0	3.93082	12.9985	APP;GSK3A;CLU
polyamine metabolic process (GO:0006595)	0.0366324	0.362981	0	0	3.93082	12.9985	DHPS;AMD1;OAZ2
regulation of protein localization to cell periphery (GO:1904375)	0.0366324	0.362277	0	0	3.93082	12.9985	CDK5;AKR1B1;VTI1B
regulation of skeletal muscle tissue development (GO:0048641)	0.0366324	0.361577	0	0	3.93082	12.9985	UQCC2;FLOT1;NR1D2
ribosomal subunit export from nucleus (GO:0000054)	0.0366324	0.360878	0	0	3.93082	12.9985	RPS15;NPM1;RAN
positive regulation of endoplasmic reticulum unfolded protein response (GO:1900103)	0.0366324	0.360183	0	0	3.93082	12.9985	XBP1;TMEM33;BAX
protein O-linked mannosylation (GO:0035269)	0.0366324	0.359491	0	0	3.93082	12.9985	DPM2;DPM3;B4GAT1
PERK-mediated unfolded protein response (GO:0036499)	0.0366324	0.358801	0	0	3.93082	12.9985	HSPA5;DDIT3;HERPUD1
regulation of retrograde protein transport, ER to cytosol (GO:1904152)	0.0366324	0.358113	0	0	3.93082	12.9985	BCAP31;DERL2;UBAC2
regulation of inclusion body assembly (GO:0090083)	0.0366324	0.357428	0	0	3.93082	12.9985	DNAJB1;DNAJB6;HSPA1A
negative regulation of ERAD pathway (GO:1904293)	0.0366324	0.356746	0	0	3.93082	12.9985	UBXN1;DERL2;UBAC2
negative regulation of oxidoreductase activity (GO:0051354)	0.0366324	0.356067	0	0	3.93082	12.9985	MT3;DRD5;SNCA
histone arginine methylation (GO:0034969)	0.0366324	0.35539	0	0	3.93082	12.9985	COPRS;PRMT2;PRMT1
modification-dependent protein catabolic process (GO:0019941)	0.0366865	0.355239	0	0	1.66091	5.48988	RANBP1;XBP1;UBE2B;PPP1R11;ADRM1;ISG15;RNF6;KCTD6;PINK1;NEDD4;PSMD3;UBC;UBA1;RPS27A;UBA52
ephrin receptor signaling pathway (GO:0048013)	0.0374128	0.361586	0	0	1.89437	6.22441	EFNB2;CDC42;ARPC3;ARPC1A;AP2S1;RAC1;ARPC5;ACTB;MYL12A;ACTG1
regulation of release of sequestered calcium ion into cytosol (GO:0051279)	0.0377576	0.364229	0	0	2.20126	7.21257	GSTO1;FKBP1B;CALM3;CASQ1;THY1;CALM1;SNCA
negative regulation of Notch signaling pathway (GO:0045746)	0.0390116	0.375615	0	0	2.62055	8.50078	HEY1;UBB;UBC;RPS27A;UBA52
lysosome localization (GO:0032418)	0.0390116	0.374908	0	0	2.62055	8.50078	CHGA;BLOC1S2;FAM98A;LAMTOR1;ARL8B
MyD88-dependent toll-like receptor signaling pathway (GO:0002755)	0.0390116	0.374203	0	0	2.62055	8.50078	UBB;UBC;RPS27A;UBA52;HSPD1
cellular response to cadmium ion (GO:0071276)	0.0390116	0.373501	0	0	2.62055	8.50078	MT2A;JUN;SUMO1;MAPK1;MT3
TRIF-dependent toll-like receptor signaling pathway (GO:0035666)	0.0390116	0.372802	0	0	2.62055	8.50078	UBB;IRF3;UBC;RPS27A;UBA52
positive regulation of cellular component organization (GO:0051130)	0.0391715	0.37363	0	0	1.76336	5.71294	PTPRD;CD63;TMED9;GPX1;SUMO1;BNIP3;FLOT1;RPS3;AKR1B1;WNT7A;BAX;SNCA
negative regulation of protein catabolic process (GO:0042177)	0.0392891	0.374053	0	0	2.35849	7.63398	CST3;SNX3;NELL1;PHB;AZIN1;SNCA
regulation of proteasomal protein catabolic process (GO:0061136)	0.0392891	0.373357	0	0	2.35849	7.63398	GABARAPL2;PINK1;GPX1;UBB;DDRGK1;PSME1
plasma membrane bounded cell projection organization (GO:0120036)	0.0393122	0.372881	0	0	1.71767	5.55875	APP;CNTNAP2;PRMT1;STMN2;STMN4;BLOC1S4;CDK5;VAPA;BLOC1S2;NEDD4;STMN1;MICALL2;RAC1
ER to Golgi vesicle-mediated transport (GO:0006888)	0.0399506	0.378234	0	0	1.56364	5.03509	BCAP31;TRAPPC3;ARF4;DCTN5;TMED9;TRAPPC1;DCTN2;TRAPPC4;DCTN3;DYNLL1;DYNC1LI2;VAPA;BCAP29;TMED2;CD59;CNIH2;COPE;VTI1B
negative regulation of G-protein coupled receptor protein signaling pathway (GO:0045744)	0.0409164	0.38666	0	0	2.99491	9.5724	RGS2;YWHAB;STMN1;SNCA
ERK1 and ERK2 cascade (GO:0070371)	0.0409164	0.385946	0	0	2.99491	9.5724	MAP2K1;KARS;MAPK1;MT3
negative regulation of epidermal growth factor receptor signaling pathway (GO:0042059)	0.0436443	0.410917	0	0	2.30097	7.2059	CDC42;UBB;UBC;RPS27A;UBA52;EPN1
tRNA aminoacylation (GO:0043039)	0.0436443	0.41016	0	0	2.30097	7.2059	NARS;KARS;PPA1;SARS;GARS;FARSA
regulation of ATPase activity (GO:0043462)	0.0436443	0.409406	0	0	2.30097	7.2059	DNAJB1;GABARAPL2;ATPIF1;DNAJB11;ATP1B1;PFN1
negative regulation of transport (GO:0051051)	0.0436443	0.408655	0	0	2.30097	7.2059	SNX3;NDFIP1;NRG1;CRYAB;SNCA;CTTNBP2NL
regulation of actin cytoskeleton reorganization (GO:2000249)	0.0441669	0.41279	0	0	2.53601	7.9118	CDC42;BAIAP2L1;HAX1;CDK5;ARHGDIA
activation of protein kinase B activity (GO:0032148)	0.0441669	0.412036	0	0	2.53601	7.9118	PINK1;NRG1;TXN;PARK7;MT3
MyD88-independent toll-like receptor signaling pathway (GO:0002756)	0.0441669	0.411284	0	0	2.53601	7.9118	UBB;IRF3;UBC;RPS27A;UBA52
positive regulation of protein insertion into mitochondrial membrane involved in apoptotic signaling pathway (GO:1900740)	0.0441669	0.410535	0	0	2.53601	7.9118	YWHAQ;YWHAB;DYNLL1;YWHAG;YWHAH
negative regulation of cell morphogenesis involved in differentiation (GO:0010771)	0.0441669	0.409788	0	0	2.53601	7.9118	ARHGDIA;OMG;THY1;RTN4;YWHAH
regulation of protein insertion into mitochondrial membrane involved in apoptotic signaling pathway (GO:1900739)	0.0441669	0.409045	0	0	2.53601	7.9118	YWHAQ;YWHAB;DYNLL1;YWHAG;YWHAH
nucleic acid phosphodiester bond hydrolysis (GO:0090305)	0.0445251	0.411615	0	0	1.91229	5.95048	UBB;DDX1;UBC;RPA2;RPS27A;UBA52;PNRC1;GTF2H5;PNRC2
protein N-linked glycosylation (GO:0006487)	0.0445251	0.410871	0	0	1.91229	5.95048	DPM2;OST4;DPM3;TMEM258;PMM1;DAD1;B3GALT2;OSTC;NUDT14
DNA-templated transcriptional preinitiation complex assembly (GO:0070897)	0.0454257	0.418425	0	0	3.62845	11.218	TAF7L;GTF2A2;TAF7
regulation of acyl-CoA biosynthetic process (GO:0050812)	0.0454257	0.417671	0	0	3.62845	11.218	PDP1;PDHA1;PDHB
very long-chain fatty acid biosynthetic process (GO:0042761)	0.0454257	0.41692	0	0	3.62845	11.218	ELOVL4;TECR;HACD3
prostanoid biosynthetic process (GO:0046457)	0.0454257	0.416171	0	0	3.62845	11.218	FAM213B;PNPLA8;PTGES3
positive regulation of lamellipodium assembly (GO:0010592)	0.0454257	0.415425	0	0	3.62845	11.218	CDC42;BRK1;RAC1
positive regulation of ERAD pathway (GO:1904294)	0.0454257	0.414682	0	0	3.62845	11.218	BCAP31;HERPUD1;UBQLN2
nucleotide metabolic process (GO:0009117)	0.0454257	0.413942	0	0	3.62845	11.218	GUK1;PARK7;REXO2
regulation of synaptic vesicle transport (GO:1902803)	0.0454257	0.413204	0	0	3.62845	11.218	PINK1;CDK5;SNCA
ribonucleoprotein complex disassembly (GO:0032988)	0.0454257	0.412469	0	0	3.62845	11.218	KIF5B;MTIF2;KLC1
viral translation (GO:0019081)	0.0454257	0.411736	0	0	3.62845	11.218	SSB;PCBP2;EIF3F
DNA damage response, signal transduction by p53 class mediator resulting in cell cycle arrest (GO:0006977)	0.0454493	0.411219	0	0	1.99661	6.17183	NPM1;UBB;PRMT1;UBC;BAX;TRIAP1;RPS27A;UBA52
tRNA processing (GO:0008033)	0.0454493	0.410491	0	0	1.99661	6.17183	PUS3;POP7;SSB;TRMT10C;KARS;DDX1;SARS;HSD17B10
antigen processing and presentation of exogenous peptide antigen (GO:0002478)	0.0467307	0.421319	0	0	1.76486	5.40638	DCTN5;DYNC1LI2;ARF1;DCTN2;CLTC;DCTN3;AP2S1;AP1S1;CLTA;KLC1;DYNLL1
antigen processing and presentation of exogenous peptide antigen via MHC class II (GO:0019886)	0.0467307	0.420576	0	0	1.76486	5.40638	DCTN5;DYNC1LI2;ARF1;DCTN2;CLTC;DCTN3;AP2S1;AP1S1;CLTA;KLC1;DYNLL1
Wnt signaling pathway (GO:0016055)	0.0468547	0.42095	0	0	1.71527	5.24992	SNX3;VPS29;SFRP2;UBB;UBE2B;UBC;CPE;WNT7A;VPS35;RPS27A;UBA52;SKP1
glutathione derivative biosynthetic process (GO:1901687)	0.0475753	0.426673	0	0	2.85878	8.70624	GSTO1;GSTP1;MGST3;ESD
positive regulation of protein targeting to membrane (GO:0090314)	0.0475753	0.425924	0	0	2.85878	8.70624	FIS1;CHORDC1;CIB1;MIEF1
regulation of microtubule depolymerization (GO:0031114)	0.0475753	0.425178	0	0	2.85878	8.70624	MID1IP1;MAP1B;STMN2;CIB1
viral genome replication (GO:0019079)	0.0475753	0.424435	0	0	2.85878	8.70624	CDC42;PCBP2;DEK;HTATSF1
glutathione derivative metabolic process (GO:1901685)	0.0475753	0.423694	0	0	2.85878	8.70624	GSTO1;GSTP1;MGST3;ESD
positive regulation of proteolysis involved in cellular protein catabolic process (GO:1903052)	0.0475753	0.422956	0	0	2.85878	8.70624	DDRGK1;ATPIF1;MAGEF1;CLU
negative regulation of cell projection organization (GO:0031345)	0.0482897	0.428561	0	0	2.24618	6.80714	EFNB2;STMN2;CIB1;FKBP4;ZNF365;ITM2C
transcription, DNA-templated (GO:0006351)	0.0488126	0.432449	0	0	1.36533	4.12297	TCERG1;GTF2A2;CEBPB;HLF;GTF3C6;SUPT4H1;AKR1B1;YBX1;SNAPC5;POLR2C;POLR2E;POLR2I;POLR2J;POLR2K;POLR2L;BTF3;XBP1;TSC22D1;GTF3A;DEK;GTF2F1;ILF2;GTF2H5;IRF3;TCEA2;TBPL1;PAF1;TAF7;POLR3H;PTMA;POLR3K
signal transduction involved in mitotic G1 DNA damage checkpoint (GO:0072431)	0.0491726	0.434883	0	0	1.96541	5.92064	NPM1;UBB;PRMT1;UBC;BAX;TRIAP1;RPS27A;UBA52
nuclear-transcribed mRNA catabolic process, deadenylation-dependent decay (GO:0000288)	0.0491726	0.434131	0	0	1.96541	5.92064	EIF4A2;EXOSC4;EIF4A3;LSM1;LSM4;EIF4B;LSM3;LSM2
antigen processing and presentation of peptide antigen via MHC class II (GO:0002495)	0.0496867	0.437912	0	0	1.74703	5.24462	DCTN5;DYNC1LI2;ARF1;DCTN2;CLTC;DCTN3;AP2S1;AP1S1;CLTA;KLC1;DYNLL1
anterograde axonal transport (GO:0008089)	0.0497104	0.437366	0	0	2.45676	7.37407	BLOC1S4;BLOC1S2;HSPB1;NEFL;SOD1
response to cadmium ion (GO:0046686)	0.0497104	0.436613	0	0	2.45676	7.37407	MT2A;JUN;SUMO1;MAPK1;MT3
termination of RNA polymerase I transcription (GO:0006363)	0.0497104	0.435863	0	0	2.45676	7.37407	TWISTNB;POLR2E;POLR2K;GTF2H5;POLR2L
protein repair (GO:0030091)	0.0510704	0.447019	0	0	5.24109	15.5899	PCMT1;TXN
SRP-dependent cotranslational protein targeting to membrane, translocation (GO:0006616)	0.0510704	0.446253	0	0	5.24109	15.5899	SEC61B;SRP9
viral release from host cell (GO:0019076)	0.0510704	0.445491	0	0	5.24109	15.5899	PPIA;PPID
negative regulation of endoplasmic reticulum calcium ion concentration (GO:0032471)	0.0510704	0.44473	0	0	5.24109	15.5899	BCAP31;FIS1
Golgi transport vesicle coating (GO:0048200)	0.0510704	0.443973	0	0	5.24109	15.5899	TMED9;TMED2
histone H4-K12 acetylation (GO:0043983)	0.0510704	0.443218	0	0	5.24109	15.5899	MEAF6;JADE2
protein localization to endoplasmic reticulum exit site (GO:0070973)	0.0510704	0.442465	0	0	5.24109	15.5899	BCAP31;BCAP29
COPI-coated vesicle budding (GO:0035964)	0.0510704	0.441715	0	0	5.24109	15.5899	TMED9;TMED2
intermediate filament bundle assembly (GO:0045110)	0.0510704	0.440968	0	0	5.24109	15.5899	NEFL;NEFM
deadenylation-independent decapping of nuclear-transcribed mRNA (GO:0031087)	0.0510704	0.440223	0	0	5.24109	15.5899	PNRC1;PNRC2
acetyl-CoA biosynthetic process (GO:0006085)	0.0510704	0.439481	0	0	5.24109	15.5899	PDHA1;PDHB
corticosteroid receptor signaling pathway (GO:0031958)	0.0510704	0.438741	0	0	5.24109	15.5899	NEDD4;YWHAH
positive regulation of mitophagy in response to mitochondrial depolarization (GO:0098779)	0.0510704	0.438003	0	0	5.24109	15.5899	PINK1;TOMM7
protein insertion into mitochondrial membrane involved in apoptotic signaling pathway (GO:0001844)	0.0510704	0.437269	0	0	5.24109	15.5899	MOAP1;BAX
positive regulation of cardiac muscle contraction (GO:0060452)	0.0510704	0.436536	0	0	5.24109	15.5899	CHGA;RGS2
positive regulation of phospholipid transport (GO:2001140)	0.0510704	0.435806	0	0	5.24109	15.5899	PRELID1;TRIAP1
negative regulation of DNA repair (GO:0045738)	0.0510704	0.435079	0	0	5.24109	15.5899	RPS3;OTUB1
mitochondrial RNA processing (GO:0000963)	0.0510704	0.434353	0	0	5.24109	15.5899	TRMT10C;HSD17B10
glucocorticoid receptor signaling pathway (GO:0042921)	0.0510704	0.433631	0	0	5.24109	15.5899	NEDD4;YWHAH
COPI coating of Golgi vesicle (GO:0048205)	0.0510704	0.43291	0	0	5.24109	15.5899	TMED9;TMED2
regulation of intrinsic apoptotic signaling pathway by p53 class mediator (GO:1902253)	0.0510704	0.432192	0	0	5.24109	15.5899	UBB;RPS7
protein retention in ER lumen (GO:0006621)	0.0510704	0.431477	0	0	5.24109	15.5899	PDIA3;GPAA1
negative regulation of catecholamine secretion (GO:0033604)	0.0510704	0.430764	0	0	5.24109	15.5899	CHGA;SYT4
snRNA modification (GO:0040031)	0.0510704	0.430053	0	0	5.24109	15.5899	NHP2;NOP10
glycolipid biosynthetic process (GO:0009247)	0.0532284	0.447487	0	0	2.19394	6.4352	PIGC;DPM2;PYURF;DPM3;PIGP;NDUFAB1
regulation of telomerase activity (GO:0051972)	0.0532284	0.446751	0	0	2.19394	6.4352	CCT2;HSP90AA1;PTGES3;TCP1;MAPK1;CCT4
translesion synthesis (GO:0019985)	0.0532284	0.446017	0	0	2.19394	6.4352	UBB;UBC;RPA2;ISG15;RPS27A;UBA52
regulation of monooxygenase activity (GO:0032768)	0.0547962	0.458402	0	0	2.73448	7.9413	HSP90AA1;NOSIP;CALM1;SNCA
viral budding (GO:0046755)	0.0547962	0.457652	0	0	2.73448	7.9413	CHMP2A;CHMP3;VPS28;CHMP5
cellular response to catecholamine stimulus (GO:0071870)	0.0547962	0.456904	0	0	2.73448	7.9413	APLP1;MAPK1;DRD5;SNCA
microtubule polymerization or depolymerization (GO:0031109)	0.0547962	0.456159	0	0	2.73448	7.9413	TPPP3;STMN1;STMN2;STMN4
negative regulation of receptor-mediated endocytosis (GO:0048261)	0.055158	0.458422	0	0	3.36927	9.76265	LRPAP1;RAC1;UBQLN2
regulation of acetyl-CoA biosynthetic process from pyruvate (GO:0010510)	0.055158	0.457677	0	0	3.36927	9.76265	PDP1;PDHA1;PDHB
cell communication by electrical coupling involved in cardiac conduction (GO:0086064)	0.055158	0.456934	0	0	3.36927	9.76265	FKBP1B;ATP1A1;ATP1B1
cardiac left ventricle morphogenesis (GO:0003214)	0.055158	0.456193	0	0	3.36927	9.76265	GSK3A;SFRP2;CPE
copper ion transport (GO:0006825)	0.055158	0.455455	0	0	3.36927	9.76265	STEAP1B;COX17;ATOX1
purine nucleotide catabolic process (GO:0006195)	0.055158	0.454719	0	0	3.36927	9.76265	HINT1;GPX1;DNPH1
regulation of protein modification by small protein conjugation or removal (GO:1903320)	0.055158	0.453986	0	0	3.36927	9.76265	HSP90AA1;PINK1;HSPA1A
regulation of response to interferon-gamma (GO:0060330)	0.055158	0.453255	0	0	3.36927	9.76265	SUMO1;STAT1;CDC37
cellular response to amino acid stimulus (GO:0071230)	0.0556438	0.456512	0	0	2.38231	6.88199	XBP1;RRAGA;LAMTOR2;LAMTOR1;LAMTOR5
positive regulation of TOR signaling (GO:0032008)	0.0556438	0.455779	0	0	2.38231	6.88199	RRAGA;RHEB;LAMTOR2;LAMTOR1;LAMTOR5
mitochondrial transmembrane transport (GO:1990542)	0.0556438	0.455049	0	0	2.38231	6.88199	SMDT1;MID1IP1;TIMM13;TIMM22;TIMM10
regulation of protein targeting to mitochondrion (GO:1903214)	0.0558878	0.456313	0	0	1.76666	5.09577	PSMD8;UBL5;PSMB7;GSK3A;PINK1;HAX1;ATPIF1;MICALL2;TOMM7;NRG1
intracellular protein transport (GO:0006886)	0.0560266	0.456715	0	0	1.35545	3.90632	VPS29;NAPB;RAB3A;CLTC;RPL11;PHB2;GABARAP;RAB22A;CHORDC1;XPO5;TMED2;VPS35;SEC61B;RAB6B;YWHAH;PDIA3;RANBP1;TMED9;NPM1;NUTF2;RANBP6;MT3;RAB33A;ZFYVE16;RAB14;CDC37;SCG5;ERP29;VPS28;RAN
regulation of cell growth (GO:0001558)	0.0567592	0.46195	0	0	1.47892	4.24293	FAM107A;WFDC1;DERL2;CIB1;ENO1;PHB;MT3;DNPH1;RTN4;CDC42;SFRP2;EXOSC4;NRG3;CCDC85B;NDUFS3;LAMTOR2;LAMTOR1;EIF4G2;HSPA1A
negative regulation of cellular component organization (GO:0051129)	0.0585627	0.475869	0	0	2.00114	5.67856	CDC42;DNAJB1;HSPA8;DNAJB6;AKR1B1;RPL13A;HSPA1A
membrane fusion (GO:0061025)	0.0585627	0.475112	0	0	2.00114	5.67856	NAPB;FIS1;RABIF;VAPA;CHORDC1;BAX;VTI1B
positive regulation of developmental process (GO:0051094)	0.0586258	0.474869	0	0	1.65508	4.69477	FIS1;XBP1;JUN;PINK1;C1QBP;BNIP3;AKR1B1;VPS35;PA2G4;MIEF1;PLCB1;RTN4
regulation of signal transduction by p53 class mediator (GO:1901796)	0.0591041	0.477985	0	0	1.58364	4.47925	HEXIM1;RPL5;MEAF6;RPL23;RPL11;CHD5;RPA2;BOP1;UBB;CDK5;UBC;TAF7;RPS27A;UBA52
intrinsic apoptotic signaling pathway (GO:0097193)	0.0593036	0.478839	0	0	1.69565	4.79035	MLLT11;MOAP1;HINT1;CEBPB;ZMAT3;DDIT3;BNIP3;ARL6IP5;CYCS;BAX;ZNF622
entry into host cell (GO:0030260)	0.0619672	0.499556	0	0	2.31225	6.4307	UBB;UBC;RPS27A;PPIA;UBA52
intra-Golgi vesicle-mediated transport (GO:0006891)	0.0619672	0.498768	0	0	2.31225	6.4307	TRAPPC3;GABARAPL2;RAB6B;COPE;VTI1B
transcription initiation from RNA polymerase I promoter (GO:0006361)	0.0619672	0.497982	0	0	2.31225	6.4307	TWISTNB;POLR2E;POLR2K;GTF2H5;POLR2L
positive regulation of catalytic activity (GO:0043085)	0.0619672	0.497199	0	0	2.31225	6.4307	YWHAB;MID1IP1;CIB1;MT3;SOD1
exonucleolytic nuclear-transcribed mRNA catabolic process involved in deadenylation-dependent decay (GO:0043928)	0.0619672	0.496419	0	0	2.31225	6.4307	EXOSC4;LSM1;LSM4;LSM3;LSM2
transcription from RNA polymerase I promoter (GO:0006360)	0.0619672	0.495641	0	0	2.31225	6.4307	TWISTNB;POLR2E;POLR2K;GTF2H5;POLR2L
regulation of androgen receptor signaling pathway (GO:0060765)	0.0625732	0.499705	0	0	2.62055	7.26263	PRMT2;RNF6;PHB;PARK7
regulation of gene silencing by RNA (GO:0060966)	0.0634273	0.505734	0	0	1.96541	5.42032	POLR2C;POLR2E;POLR2I;POLR2J;POLR2K;RAN;POLR2L
regulation of posttranscriptional gene silencing (GO:0060147)	0.0634273	0.504945	0	0	1.96541	5.42032	POLR2C;POLR2E;POLR2I;POLR2J;POLR2K;RAN;POLR2L
Notch signaling pathway (GO:0007219)	0.0634273	0.504158	0	0	1.96541	5.42032	HEY1;UBB;STAT1;UBC;YBX1;RPS27A;UBA52
regulation of dendrite morphogenesis (GO:0048814)	0.0639928	0.507862	0	0	2.09644	5.76307	PTPRD;CUX1;CDK5;NEDD4;CFL1;YWHAH
protein N-linked glycosylation via asparagine (GO:0018279)	0.0639928	0.507074	0	0	2.09644	5.76307	OST4;DPM2;DPM3;DAD1;OSTC;NUDT14
antigen receptor-mediated signaling pathway (GO:0050851)	0.0641247	0.507331	0	0	1.40169	3.85033	THY1;BMX;PSMA7;PSMD8;PSMB6;PSMB7;PSMB4;PSMC5;PSMA4;PSMB5;PSMC3;UBB;PSMB3;PSMC4;PSMD3;PSMB1;UBC;PSME1;UBE2N;RPS27A;UBA52;SPG21;SKP1
regulation of cellular component organization (GO:0051128)	0.0650156	0.513583	0	0	1.56118	4.26689	HSPA8;HSP90AA1;FAM107A;WFDC1;PARK7;PINK1;ZFYVE16;NRG3;RAB14;NEDD4;CFL1;AP2S1;LAMTOR2;LAMTOR1
negative regulation of platelet-derived growth factor receptor signaling pathway (GO:0010642)	0.0657914	0.518908	0	0	3.14465	8.55744	NDRG4;APOD;SNCA
glycerophospholipid catabolic process (GO:0046475)	0.0657914	0.518108	0	0	3.14465	8.55744	PNPLA8;GDE1;PRDX6
positive regulation of viral release from host cell (GO:1902188)	0.0657914	0.517309	0	0	3.14465	8.55744	VAPA;CHMP2A;CHMP3
negative regulation of protein binding (GO:0032091)	0.0660071	0.518207	0	0	1.8498	5.02773	LRPAP1;HSPA5;BAX;PARK7;IFIT1;B2M;ACTB;IFIT2
regulation of cardiac conduction (GO:1903779)	0.0660071	0.517411	0	0	1.8498	5.02773	FKBP1B;ATP2A2;FXYD7;CALM3;CASQ1;ATP1A1;ATP1B1;CALM1
cytokine-mediated signaling pathway (GO:0019221)	0.067843	0.530986	0	0	1.24001	3.33631	ARF1;RPLP0;IFIT1;IFIT2;TXNDC17;PSMD8;MT2A;LRRTM4;TMSB4X;PSMD3;CFL1;B2M;SKP1;HSP90AA1;JAGN1;GSTO1;AIP;TALDO1;HLA-C;PSMA4;KARS;IRF3;TCP1;PSME1;PLCB1;UBA52;PPIA;IFI6;PSMA7;PSMB6;CDC42;PSMB7;PSMB4;PSMB5;UBB;PSMB3;PSMB1;UBC;NDN;RPS27A;HSPA8;STAT1;FN1;ISG15;MT3;SOD1;PSMC5;PSMC3;PSMC4;UBE2N
regulation of tumor necrosis factor-mediated signaling pathway (GO:0010803)	0.06853	0.535542	0	0	1.93093	5.17582	UBB;GSTP1;UBC;TAX1BP1;RPS27A;UBA52;HSPA1A
protein localization to basolateral plasma membrane (GO:1903361)	0.0685388	0.534791	0	0	4.49236	12.0411	PDZD11;LIN7B
regulation of cyclic-nucleotide phosphodiesterase activity (GO:0051342)	0.0685388	0.533975	0	0	4.49236	12.0411	CALM3;CALM1
tRNA pseudouridine synthesis (GO:0031119)	0.0685388	0.533161	0	0	4.49236	12.0411	PUS3;RPUSD4
response to misfolded protein (GO:0051788)	0.0685388	0.532349	0	0	4.49236	12.0411	F12;CLU
positive regulation of transmembrane transport (GO:0034764)	0.0685388	0.53154	0	0	4.49236	12.0411	PDCD5;AZIN1
exit from host cell (GO:0035891)	0.0685388	0.530734	0	0	4.49236	12.0411	PPIA;PPID
formation of translation preinitiation complex (GO:0001731)	0.0685388	0.529929	0	0	4.49236	12.0411	EIF4H;EIF4B
heme catabolic process (GO:0042167)	0.0685388	0.529128	0	0	4.49236	12.0411	HMOX2;BLVRA
response to type I interferon (GO:0034340)	0.0685388	0.528328	0	0	4.49236	12.0411	ISG15;IFIT1
fructose metabolic process (GO:0006000)	0.0685388	0.527532	0	0	4.49236	12.0411	AKR1B1;ALDOA
negative regulation of protein kinase activity by regulation of protein phosphorylation (GO:0044387)	0.0685388	0.526737	0	0	4.49236	12.0411	NPM1;DUSP26
porphyrin-containing compound catabolic process (GO:0006787)	0.0685388	0.525945	0	0	4.49236	12.0411	HMOX2;BLVRA
protein deglutamylation (GO:0035608)	0.0685388	0.525155	0	0	4.49236	12.0411	AGBL5;AGBL4
negative regulation of receptor internalization (GO:0002091)	0.0685388	0.524368	0	0	4.49236	12.0411	LRPAP1;UBQLN2
activation of cysteine-type endopeptidase activity involved in apoptotic process by cytochrome c (GO:0008635)	0.0685388	0.523583	0	0	4.49236	12.0411	BAX;CYCS
adenylate cyclase-activating dopamine receptor signaling pathway (GO:0007191)	0.0685388	0.5228	0	0	4.49236	12.0411	GNAS;DRD5
protein maturation by iron-sulfur cluster transfer (GO:0097428)	0.0685388	0.52202	0	0	4.49236	12.0411	MAGEF1;ISCU
negative regulation of glycoprotein biosynthetic process (GO:0010561)	0.0685388	0.521242	0	0	4.49236	12.0411	ITM2B;ITM2C
spermidine metabolic process (GO:0008216)	0.0685388	0.520466	0	0	4.49236	12.0411	DHPS;AMD1
regulation of protein heterodimerization activity (GO:0043497)	0.0685388	0.519693	0	0	4.49236	12.0411	BAX;NRG1
negative regulation of necrotic cell death (GO:0060547)	0.0685388	0.518922	0	0	4.49236	12.0411	SLC25A4;MT3
regulation of transcription involved in cell fate commitment (GO:0060850)	0.0685388	0.518153	0	0	4.49236	12.0411	CEBPB;CHD5
membrane invagination (GO:0010324)	0.0685388	0.517387	0	0	4.49236	12.0411	SNX3;CHMP2A
microglial cell activation (GO:0001774)	0.0685388	0.516623	0	0	4.49236	12.0411	CLU;SNCA
regulation of cyclic nucleotide metabolic process (GO:0030799)	0.0685388	0.515861	0	0	4.49236	12.0411	CALM3;CALM1
progesterone receptor signaling pathway (GO:0050847)	0.0685388	0.515101	0	0	4.49236	12.0411	NEDD4;PHB
positive regulation of lipid transport (GO:0032370)	0.0685388	0.514343	0	0	4.49236	12.0411	PRELID1;TRIAP1
regulation of monocyte chemotactic protein-1 production (GO:0071637)	0.0685388	0.513588	0	0	4.49236	12.0411	GSTP1;APOD
ribosomal protein import into nucleus (GO:0006610)	0.0685388	0.512835	0	0	4.49236	12.0411	RPL23;RANBP6
posttranslational protein targeting to endoplasmic reticulum membrane (GO:0006620)	0.0685388	0.512084	0	0	4.49236	12.0411	SEC61B;SEC62
retrograde axonal transport (GO:0008090)	0.0685388	0.511335	0	0	4.49236	12.0411	NEFL;SOD1
negative regulation of osteoblast proliferation (GO:0033689)	0.0685388	0.510589	0	0	4.49236	12.0411	NELL1;EIF2AK2
positive regulation of autophagy of mitochondrion (GO:1903599)	0.0685388	0.509845	0	0	4.49236	12.0411	ATPIF1;PARK7
response to amino acid (GO:0043200)	0.068679	0.510144	0	0	2.24618	6.01598	XBP1;RRAGA;LAMTOR2;LAMTOR1;LAMTOR5
peptidyl-asparagine modification (GO:0018196)	0.0698198	0.517864	0	0	2.05086	5.45906	OST4;DPM2;DPM3;DAD1;OSTC;NUDT14
peptide metabolic process (GO:0006518)	0.070072	0.518981	0	0	1.6472	4.37864	HSPA8;HSP90AA1;SPCS2;GPX1;SPCS1;GSTO1;GSTP1;CPE;GLRX2;SEC11C;SOD1
vesicle-mediated transport (GO:0016192)	0.0704103	0.52073	0	0	1.30071	3.45132	VPS29;LRPAP1;APP;NAPB;CLTC;ARL1;SNX10;RAB22A;CDC42;CYTH2;CUX1;DPYSL2;MICALL2;TMED2;VPS35;RAC1;RAB6B;VTI1B;SYT5;SYT4;HSPA8;RALBP1;JAGN1;APLP2;AKTIP;SYT13;SYP;SYT17;AHI1;CDK5;RAB14;HOOK2;CHMP3;CHMP5
negative regulation of cysteine-type endopeptidase activity involved in apoptotic process (GO:0043154)	0.0707089	0.522182	0	0	1.82299	4.82943	GPX1;DNAJB6;IFI6;PARK7;TRIAP1;MT3;SNCA;LAMTOR5
dendritic spine organization (GO:0097061)	0.070897	0.522814	0	0	2.51572	6.65793	CDC42;ARF1;WNT7A;ZNF365
receptor catabolic process (GO:0032801)	0.070897	0.52206	0	0	2.51572	6.65793	NEDD4;CLTC;AP2S1;CLTA
regulation of transmembrane transport (GO:0034762)	0.070897	0.521308	0	0	2.51572	6.65793	KCNJ12;KCNJ9;NEDD4;CTTNBP2NL
negative regulation of oxidative stress-induced cell death (GO:1903202)	0.070897	0.520558	0	0	2.51572	6.65793	PINK1;HSPB1;TXN;PARK7
actin nucleation (GO:0045010)	0.070897	0.51981	0	0	2.51572	6.65793	ARPC3;ARPC1A;ARPC5L;ARPC5
negative regulation of proteasomal ubiquitin-dependent protein catabolic process (GO:0032435)	0.070897	0.519064	0	0	2.51572	6.65793	UBXN1;RYBP;RPL11;PARK7
regulation of cell cycle G1/S phase transition (GO:1902806)	0.070897	0.51832	0	0	2.51572	6.65793	DDRGK1;PSME1;PAF1;PHB2
nuclear-transcribed mRNA catabolic process, exonucleolytic (GO:0000291)	0.0757759	0.553196	0	0	2.18379	5.63412	EXOSC4;LSM1;LSM4;LSM3;LSM2
positive regulation of NIK/NF-kappaB signaling (GO:1901224)	0.0757759	0.552406	0	0	2.18379	5.63412	C1QTNF4;APP;RPS3;EIF2AK2;COPS8
positive regulation of binding (GO:0051099)	0.0758863	0.552422	0	0	1.72572	4.44981	APP;AKTIP;STMN1;RPL11;FLOT1;EDF1;TXN;B2M;RAN
positive regulation of protein targeting to mitochondrion (GO:1903955)	0.0758863	0.551635	0	0	1.72572	4.44981	PSMD8;UBL5;PSMB7;GSK3A;PINK1;PDCD5;MICALL2;TOMM7;NRG1
regulation of G1/S transition of mitotic cell cycle (GO:2000045)	0.0759427	0.551259	0	0	2.00723	5.17418	LSM10;GPNMB;PRMT2;CDK2AP2;PSME1;PLCB1
cellular response to dsRNA (GO:0071359)	0.0772817	0.560183	0	0	2.94811	7.54805	NPM1;FLOT1;IFIT1
negative regulation of transcription regulatory region DNA binding (GO:2000678)	0.0772817	0.559388	0	0	2.94811	7.54805	HEY1;TMSB4X;DDIT3
dendritic spine morphogenesis (GO:0060997)	0.0772817	0.558596	0	0	2.94811	7.54805	CDC42;WNT7A;ZNF365
positive regulation of cyclic nucleotide metabolic process (GO:0030801)	0.0772817	0.557806	0	0	2.94811	7.54805	CHGA;CALM3;CALM1
positive regulation of response to endoplasmic reticulum stress (GO:1905898)	0.0772817	0.557018	0	0	2.94811	7.54805	XBP1;DDIT3;BAX
regulation of interferon-alpha production (GO:0032647)	0.0772817	0.556232	0	0	2.94811	7.54805	IRF3;STAT1;HSPD1
regulation of intrinsic apoptotic signaling pathway in response to DNA damage (GO:1902229)	0.0772817	0.555449	0	0	2.94811	7.54805	SFRP2;RPS3;CLU
histone H2A acetylation (GO:0043968)	0.0772817	0.554667	0	0	2.94811	7.54805	MEAF6;MORF4L2;RUVBL2
positive regulation of mRNA processing (GO:0050685)	0.0772817	0.553888	0	0	2.94811	7.54805	PAF1;PRDX6;HSPA1A
regulation of epidermal growth factor receptor signaling pathway (GO:0042058)	0.0794511	0.568638	0	0	1.86547	4.72452	CDC42;APP;UBB;UBC;RPS27A;UBA52;EPN1
positive regulation of cell morphogenesis involved in differentiation (GO:0010770)	0.0794511	0.567842	0	0	1.86547	4.72452	CDC42;PTPRD;CUX1;C1QBP;ARHGDIA;CIB1;RAC1
post-Golgi vesicle-mediated transport (GO:0006892)	0.0794511	0.567047	0	0	1.86547	4.72452	TGOLN2;ARF1;RABIF;RAB14;ARL3;SCAMP1;VTI1B
axon development (GO:0061564)	0.0795247	0.56678	0	0	1.65508	4.19015	APP;GAP43;RAB3A;CDK5;MAP1B;OMG;S100A6;WNT7A;CCK;RTN4
regulation of centrosome duplication (GO:0010824)	0.0797555	0.567632	0	0	2.41896	6.11705	NPM1;CHMP2A;CHMP3;CHMP5
regulation of spindle assembly (GO:0090169)	0.0797555	0.566841	0	0	2.41896	6.11705	CHMP2A;CCSAP;HSPA1A;CHMP5
positive regulation of peptidyl-threonine phosphorylation (GO:0010800)	0.0797555	0.566053	0	0	2.41896	6.11705	APP;MAPK1;CALM3;CALM1
regulation of protein import into nucleus (GO:0042306)	0.0797555	0.565267	0	0	2.41896	6.11705	CHORDC1;APOD;TXN;CABP1
response to copper ion (GO:0046688)	0.0797555	0.564483	0	0	2.41896	6.11705	MT2A;ATP5D;MT3;SNCA
regulation of ryanodine-sensitive calcium-release channel activity (GO:0060314)	0.0797555	0.563701	0	0	2.41896	6.11705	GSTO1;FKBP1B;CALM3;CALM1
DNA damage response, signal transduction by p53 class mediator (GO:0030330)	0.0805655	0.568639	0	0	1.70493	4.29419	NPM1;UBB;PRMT1;UBC;RPS27L;BAX;TRIAP1;RPS27A;UBA52
positive regulation of cell cycle arrest (GO:0071158)	0.0805655	0.567854	0	0	1.70493	4.29419	NPM1;UBB;PRMT1;RPL23;UBC;BAX;TRIAP1;RPS27A;UBA52
positive regulation of gene expression (GO:0010628)	0.0813392	0.572515	0	0	1.20165	3.01509	RPL5;MESP1;RNF10;APP;GSK3A;PDCD5;EIF4A3;AKR1B1;PARK7;CLU;ACTB;RPS4X;TRMT112;MECOM;VPS35;YWHAH;MAP2K1;RPS7;PRMT2;RPL23;EDF1;ILF2;ACTA2;OLFM1;DNAJC2;NIF3L1;KARS;DDIT3;ERP29;PLCB1;ENY2;RPL11;RPS27L;CREBL2;RNF6;PHB;DDRGK1;TWISTNB;RPS3;POLR2E;MAPK1;POLR2K;POLR2L;JUN;NPM1;STAT1;SS18L2;FN1;WNT7A;NR1D2;DEK;EEF2;MT3;MLLT11;PSMC5;RYBP;FAM98A;RAN;HSPA1A
cellular response to starvation (GO:0009267)	0.0820181	0.576499	0	0	1.60144	4.00492	GABARAPL2;HSPA8;RRAGA;XBP1;MAP1LC3B;MAP1LC3A;HSPA5;EIF2AK2;MAPK1;HNRNPA1;GABARAP
regulation of intrinsic apoptotic signaling pathway (GO:2001242)	0.0823597	0.578104	0	0	1.96541	4.90696	BCAP31;FIS1;PINK1;NDUFS3;BAX;HERPUD1
positive regulation of gene expression, epigenetic (GO:0045815)	0.0823597	0.57731	0	0	1.96541	4.90696	TWISTNB;POLR2E;DEK;ACTB;POLR2K;POLR2L
fatty acid biosynthetic process (GO:0006633)	0.0823597	0.576518	0	0	1.96541	4.90696	XBP1;ACOT7;ELOVL4;TECR;NDUFAB1;HACD3
vesicle-mediated transport in synapse (GO:0099003)	0.0832532	0.581974	0	0	2.12477	5.28189	SYT5;CDK5;KIF5B;SNCA;SYT17
regulation of heart contraction (GO:0008016)	0.0839831	0.586273	0	0	1.63784	4.05716	GSK3A;KCNJ12;FKBP1B;ATP2A2;FXYD7;CALM3;CASQ1;ATP1A1;ATP1B1;CALM1
positive regulation of protein ubiquitination (GO:0031398)	0.0854155	0.595458	0	0	1.68464	4.14459	GSK3A;PINK1;NDFIP1;UBB;MAGEF1;UBE2N;RPS2;CLU;HSPBP1
negative regulation of neuron death (GO:1901215)	0.0854155	0.594646	0	0	1.68464	4.14459	CHGA;PINK1;GPNMB;CDK5;VPS35;PARK7;MT3;SNCA;SOD1
protein maturation (GO:0051604)	0.0854155	0.593836	0	0	1.68464	4.14459	GLRX5;F12;MAGEF1;NNAT;NDUFAB1;CPE;RHBDL2;ISCU;HSPD1
positive regulation of growth (GO:0045927)	0.0860086	0.597145	0	0	1.74703	4.286	CDC42;SFRP2;EXOSC4;DERL2;CIB1;PLCB1;DNPH1;EIF4G2
regulation of cytokine production (GO:0001817)	0.0862645	0.598108	0	0	1.58675	3.88808	UBB;IRF3;GPNMB;UBC;FLOT1;EIF2AK2;ISG15;RPS27A;UBA52;HSPD1;SOD1
monocarboxylic acid metabolic process (GO:0032787)	0.0862645	0.597296	0	0	1.58675	3.88808	LDHB;GRHPR;LDHA;ACOT7;PDHA1;PDZD11;PNPLA8;HAGH;PDHB;ALKBH7;AASDHPPT
protein insertion into mitochondrial membrane (GO:0051204)	0.0876241	0.605888	0	0	3.93082	9.57036	MOAP1;BAX
positive regulation of mitochondrial calcium ion concentration (GO:0051561)	0.0876241	0.605068	0	0	3.93082	9.57036	BCAP31;FIS1
ribosomal large subunit export from nucleus (GO:0000055)	0.0876241	0.604251	0	0	3.93082	9.57036	NPM1;RAN
negative regulation of protein homooligomerization (GO:0032463)	0.0876241	0.603435	0	0	3.93082	9.57036	CLU;CRYAB
negative regulation of glucose import (GO:0046325)	0.0876241	0.602622	0	0	3.93082	9.57036	GSK3A;PEA15
protein K6-linked ubiquitination (GO:0085020)	0.0876241	0.601811	0	0	3.93082	9.57036	UBE2T;RNF6
regulation of striated muscle cell differentiation (GO:0051153)	0.0876241	0.601002	0	0	3.93082	9.57036	MESP1;NRG1
negative regulation of retrograde protein transport, ER to cytosol (GO:1904153)	0.0876241	0.600195	0	0	3.93082	9.57036	DERL2;UBAC2
regulation of store-operated calcium entry (GO:2001256)	0.0876241	0.599391	0	0	3.93082	9.57036	SARAF;CASQ1
negative regulation of biosynthetic process (GO:0009890)	0.0876241	0.598588	0	0	3.93082	9.57036	GSTP1;PARK7
regulation of type B pancreatic cell development (GO:2000074)	0.0876241	0.597788	0	0	3.93082	9.57036	GSK3A;RHEB
rRNA pseudouridine synthesis (GO:0031118)	0.0876241	0.59699	0	0	3.93082	9.57036	NHP2;NOP10
positive regulation of mitochondrial membrane permeability involved in apoptotic process (GO:1902110)	0.0876241	0.596194	0	0	3.93082	9.57036	BLOC1S2;BNIP3
mitochondrial tRNA modification (GO:0070900)	0.0876241	0.5954	0	0	3.93082	9.57036	TRMT10C;HSD17B10
pantothenate metabolic process (GO:0015939)	0.0876241	0.594608	0	0	3.93082	9.57036	PDZD11;AASDHPPT
regulation of chaperone-mediated autophagy (GO:1904714)	0.0876241	0.593819	0	0	3.93082	9.57036	EEF1A1;SNCA
myelin maintenance (GO:0043217)	0.0876241	0.593031	0	0	3.93082	9.57036	CLU;SOD1
establishment of integrated proviral latency (GO:0075713)	0.0876241	0.592246	0	0	3.93082	9.57036	BANF1;PPIA
peptidyl-arginine methylation, to asymmetrical-dimethyl arginine (GO:0019919)	0.0876241	0.591462	0	0	3.93082	9.57036	PRMT2;PRMT1
nuclear-transcribed mRNA catabolic process, deadenylation-independent decay (GO:0031086)	0.0876241	0.590681	0	0	3.93082	9.57036	PNRC1;PNRC2
negative regulation of monooxygenase activity (GO:0032769)	0.0876241	0.589902	0	0	3.93082	9.57036	NOSIP;SNCA
regulation of PERK-mediated unfolded protein response (GO:1903897)	0.0876241	0.589125	0	0	3.93082	9.57036	HSPA5;TMEM33
regulation of endodeoxyribonuclease activity (GO:0032071)	0.0876241	0.588349	0	0	3.93082	9.57036	NPM1;RPS3
interstrand cross-link repair (GO:0036297)	0.0890683	0.597261	0	0	1.9253	4.65605	UBB;UBE2T;UBC;RPA2;RPS27A;UBA52
histone H2A ubiquitination (GO:0033522)	0.0895796	0.599901	0	0	2.77469	6.69431	RYBP;UBE2B;SKP1
positive regulation of striated muscle cell differentiation (GO:0051155)	0.0895796	0.599115	0	0	2.77469	6.69431	EFNB2;MESP1;NRG1
negative regulation of cell development (GO:0010721)	0.0895796	0.59833	0	0	2.77469	6.69431	GSK3A;DYNLT1;WNT7A
negative regulation of reactive oxygen species metabolic process (GO:2000378)	0.0895796	0.597548	0	0	2.77469	6.69431	PINK1;PARK7;MT3
regulation of protein localization to membrane (GO:1905475)	0.0895796	0.596768	0	0	2.77469	6.69431	CDK5;AKR1B1;VTI1B
positive regulation of macrophage activation (GO:0043032)	0.0895796	0.59599	0	0	2.77469	6.69431	APP;KARS;HSPD1
nucleotide catabolic process (GO:0009166)	0.0895796	0.595214	0	0	2.77469	6.69431	GPX1;DNPH1;NUDT3
positive regulation of protein processing (GO:0010954)	0.0895796	0.59444	0	0	2.77469	6.69431	F12;PHB;ENO1
preassembly of GPI anchor in ER membrane (GO:0016254)	0.0895796	0.593668	0	0	2.77469	6.69431	PIGC;DPM2;PIGP
negative regulation of protein kinase activity (GO:0006469)	0.0906433	0.599939	0	0	1.57233	3.77488	NPM1;PPP1R1A;LRRTM4;GSTP1;CHORDC1;HSPB1;TAF7;PARK7;THY1;DUSP26;YWHAG
positive regulation of receptor activity (GO:2000273)	0.0911047	0.602212	0	0	2.06885	4.95644	GSTO1;BUD31;CALM3;PARK7;CALM1
regulation of regulated secretory pathway (GO:1903305)	0.0911047	0.601433	0	0	2.06885	4.95644	SYT5;SYT4;RAB3A;SYT13;SYT17
positive regulation of protein binding (GO:0032092)	0.0913221	0.602089	0	0	1.80431	4.31837	APP;AKTIP;RPL11;FLOT1;PARK7;B2M;RAN
negative regulation of cysteine-type endopeptidase activity (GO:2000117)	0.0915059	0.602522	0	0	1.7231	4.12053	CST3;GPX1;DNAJB6;IFI6;TRIAP1;MT3;SNCA;LAMTOR5
response to metal ion (GO:0010038)	0.0915059	0.601746	0	0	1.7231	4.12053	MT2A;NEDD4;ATP5D;CALM3;SNCB;CALM1;MT3;SNCA
positive regulation of proteasomal protein catabolic process (GO:1901800)	0.0972005	0.638371	0	0	1.69981	3.96223	GSK3A;SUMO1;USP5;DDRGK1;SUMO2;CLU;HSPBP1;HSPA1A
regulation of protein complex assembly (GO:0043254)	0.0972005	0.637551	0	0	1.69981	3.96223	CDC42;NAPB;HSPA8;HSP90AA1;PINK1;SUMO1;RPS3;EIF2AK2
positive regulation of substrate adhesion-dependent cell spreading (GO:1900026)	0.0990143	0.648613	0	0	2.24618	5.19427	CDC42;C1QBP;CIB1;RAC1
regulation of protein targeting to membrane (GO:0090313)	0.0990143	0.647782	0	0	2.24618	5.19427	FIS1;CHORDC1;CIB1;MIEF1
regulation of calcium ion transmembrane transporter activity (GO:1901019)	0.0990143	0.646953	0	0	2.24618	5.19427	CACNB4;HPCA;FKBP1B;CALM1
telomere maintenance via telomere lengthening (GO:0010833)	0.0990143	0.646125	0	0	2.24618	5.19427	HSP90AA1;PTGES3;NHP2;NOP10
regulation of cellular amide metabolic process (GO:0034248)	0.099323	0.647312	0	0	2.0158	4.65525	EEF1A1;APP;RPL10;PGAM1;RBM4B
positive regulation of protein modification process (GO:0031401)	0.0997372	0.649183	0	0	1.4381	3.31514	APP;AKTIP;CIB1;MT3;MYDGF;PINK1;GPNMB;PPP1R7;CHORDC1;ERP29;UBE2N;FLOT1;CALM3;RAC1;CALM1
positive regulation of transferase activity (GO:0051347)	0.100694	0.654577	0	0	1.48118	3.40029	CCT2;GSK3A;HSP90AA1;PTGES3;MERTK;PINK1;TCP1;UBE2N;MAPK1;SERINC1;RPS2;ZNF622;CCT4
regulation of multicellular organism growth (GO:0040014)	0.102632	0.666325	0	0	2.62055	5.96595	APP;PPIB;SOD1
regulation of amyloid-beta formation (GO:1902003)	0.102632	0.665478	0	0	2.62055	5.96595	APP;GSK3A;CLU
protein mannosylation (GO:0035268)	0.102632	0.664634	0	0	2.62055	5.96595	DPM2;DPM3;B4GAT1
negative regulation of protein dephosphorylation (GO:0035308)	0.102632	0.663791	0	0	2.62055	5.96595	PPP1R11;YWHAB;FKBP1B
negative regulation of microtubule depolymerization (GO:0007026)	0.102632	0.662951	0	0	2.62055	5.96595	MID1IP1;STMN2;CIB1
negative regulation of oxidative stress-induced intrinsic apoptotic signaling pathway (GO:1902176)	0.102632	0.662113	0	0	2.62055	5.96595	PINK1;HSPB1;PARK7
negative regulation of protein transport (GO:0051224)	0.102632	0.661277	0	0	2.62055	5.96595	SNX3;NDFIP1;ERP29
regulation of microtubule polymerization or depolymerization (GO:0031110)	0.102632	0.660443	0	0	2.62055	5.96595	MAP1B;STMN1;FKBP4
regulation of peptidase activity (GO:0052547)	0.102632	0.659611	0	0	2.62055	5.96595	CST3;CSTB;PINK1
calcium-mediated signaling using intracellular calcium source (GO:0035584)	0.102632	0.658781	0	0	2.62055	5.96595	BCAP31;FIS1;FKBP1B
regulation of G-protein coupled receptor protein signaling pathway (GO:0008277)	0.103091	0.660897	0	0	1.67715	3.81072	RGS2;DYNLT1;YWHAB;SYP;RNF7;PHB;PLCB1;CALM1
stress-activated MAPK cascade (GO:0051403)	0.10413	0.666722	0	0	1.74703	3.95198	UBB;UBC;UBE2N;MAPK1;RPS27A;UBA52;SKP1
negative regulation of cellular macromolecule biosynthetic process (GO:2000113)	0.106155	0.678831	0	0	1.22599	2.74971	MESP1;GSK3A;EIF4A3;ENO1;PHB;PHB2;DEDD2;TCEAL7;MECOM;HEY1;SUMO1;ZNF706;YWHAQ;NKRF;CCDC85B;ENC1;RPS3;HEXIM1;HSPA8;JUN;IGFBP5;PRMT2;CBX3;EIF2AK2;RPL13A;NR1D2;NRG1;PA2G4;MT3;EID1;ZNF91;SFRP2;CDK5;DDIT3;NCL;TAF7;PLCB1;ZFPM2;GAPDH;PFDN5
negative regulation of protein phosphorylation (GO:0001933)	0.106314	0.678998	0	0	1.40543	3.15008	DUSP3;GSTP1;HSPB1;CIB1;PARK7;THY1;DNAJC3;SFRP2;PPP1R1A;LRRTM4;CHORDC1;FKBP8;TAF7;CALM3;CALM1;YWHAG
negative regulation of cytokine production involved in inflammatory response (GO:1900016)	0.10805	0.689225	0	0	3.49406	7.77484	CUEDC2;APOD
neuron maturation (GO:0042551)	0.10805	0.688365	0	0	3.49406	7.77484	APP;MTCH1
regulation of amyloid precursor protein biosynthetic process (GO:0042984)	0.10805	0.687506	0	0	3.49406	7.77484	ITM2B;ITM2C
peptidyl-arginine omega-N-methylation (GO:0035247)	0.10805	0.68665	0	0	3.49406	7.77484	PRMT2;PRMT1
negative regulation of protein exit from endoplasmic reticulum (GO:0070862)	0.10805	0.685796	0	0	3.49406	7.77484	DERL2;UBAC2
establishment of viral latency (GO:0019043)	0.10805	0.684944	0	0	3.49406	7.77484	BANF1;PPIA
regulation of skeletal muscle cell differentiation (GO:2001014)	0.10805	0.684095	0	0	3.49406	7.77484	UQCC2;NR1D2
peptidyl-arginine methylation (GO:0018216)	0.10805	0.683247	0	0	3.49406	7.77484	PRMT2;PRMT1
regulation of sequestering of calcium ion (GO:0051282)	0.10805	0.682401	0	0	3.49406	7.77484	FKBP1B;CASQ1
positive regulation of cell activation (GO:0050867)	0.10805	0.681558	0	0	3.49406	7.77484	APP;SOX15
cellular response to superoxide (GO:0071451)	0.10805	0.680716	0	0	3.49406	7.77484	MT3;SOD1
peroxisome fission (GO:0016559)	0.10805	0.679877	0	0	3.49406	7.77484	FIS1;PEX11B
potassium ion import across plasma membrane (GO:1990573)	0.10805	0.67904	0	0	3.49406	7.77484	ATP1A1;ATP1B1
regulation of oxidative phosphorylation (GO:0002082)	0.10805	0.678204	0	0	3.49406	7.77484	PINK1;UQCC2
regulation of helicase activity (GO:0051095)	0.10805	0.677371	0	0	3.49406	7.77484	SSBP1;IFIT1
regulation of cell communication by electrical coupling involved in cardiac conduction (GO:1901844)	0.10805	0.67654	0	0	3.49406	7.77484	CALM3;CALM1
antigen processing and presentation of exogenous peptide antigen via MHC class I, TAP-independent (GO:0002480)	0.10805	0.675711	0	0	3.49406	7.77484	HLA-C;B2M
neuron projection organization (GO:0106027)	0.10805	0.674884	0	0	3.49406	7.77484	APP;ARF1
regulation of oxidative stress-induced cell death (GO:1903201)	0.10805	0.674059	0	0	3.49406	7.77484	PINK1;PARK7
negative regulation of peptidyl-lysine acetylation (GO:2000757)	0.10805	0.673236	0	0	3.49406	7.77484	TAF7;SNCA
removal of superoxide radicals (GO:0019430)	0.10805	0.672415	0	0	3.49406	7.77484	MT3;SOD1
acidic amino acid transport (GO:0015800)	0.10805	0.671596	0	0	3.49406	7.77484	PRAF2;ARL6IP5
negative regulation of response to reactive oxygen species (GO:1901032)	0.10805	0.670779	0	0	3.49406	7.77484	TXN;PARK7
neuronal ion channel clustering (GO:0045161)	0.10805	0.669964	0	0	3.49406	7.77484	MTCH1;CNTNAP2
cellular response to metal ion (GO:0071248)	0.108509	0.671992	0	0	1.55676	3.45744	MT2A;JUN;SUMO1;BNIP3;HPCA;MAPK1;MCOLN1;B2M;MT3;SNCA
positive regulation of intracellular protein transport (GO:0090316)	0.108647	0.67203	0	0	1.43873	3.19348	FIS1;GSK3A;TMEM30A;CIB1;NRG1;MIEF1;OAZ2;PSMD8;UBL5;PSMB7;PINK1;CHORDC1;MICALL2;TOMM7
positive regulation of calcium-mediated signaling (GO:0050850)	0.109378	0.675734	0	0	2.16873	4.79927	GSTO1;CIB1;CALM3;CALM1
antigen processing and presentation of peptide antigen via MHC class I (GO:0002474)	0.109378	0.674917	0	0	2.16873	4.79927	PDIA3;BCAP31;HLA-C;B2M
protein export from nucleus (GO:0006611)	0.109378	0.674102	0	0	2.16873	4.79927	CHORDC1;XPO5;NUTF2;RAN
positive regulation of phosphate metabolic process (GO:0045937)	0.109378	0.673288	0	0	2.16873	4.79927	APP;PTGES3;AKR1B1;SNCA
activation of protein kinase activity (GO:0032147)	0.109699	0.674453	0	0	1.34387	2.96997	MAP2K1;EIF2AK2;NRG1;TXN;PARK7;MT3;SOD1;GNG3;PINK1;KARS;UBB;PRKAR1A;PEA15;UBC;ERP29;UBE2N;MAPK1;RPS27A;COPS8;UBA52
regulation of viral genome replication (GO:0045069)	0.11088	0.680888	0	0	1.71973	3.78223	EIF2AK2;BANF1;ISG15;IFIT1;HACD3;PPIA;PPID
negative regulation of protein modification process (GO:0031400)	0.11088	0.68007	0	0	1.71973	3.78223	BEX4;PPP1R11;YWHAB;CHORDC1;FKBP8;CIB1;PARK7
positive regulation of cytokine production (GO:0001819)	0.111907	0.68555	0	0	1.35177	2.9605	CEBPB;EIF2AK2;PARK7;HSPD1;SOD1;C1QTNF4;KARS;IRF3;DDIT3;RPS3;FLOT1;POLR2E;POLR3H;PLCB1;GAPDH;POLR3K;POLR2K;HSPA1A;POLR2L
negative regulation of extrinsic apoptotic signaling pathway (GO:2001237)	0.115453	0.706423	0	0	1.63359	3.52674	GPX1;GSTP1;PEA15;IFI6;AKR1B1;PARK7;SCG2;HSPA1A
Rac protein signal transduction (GO:0016601)	0.116384	0.711264	0	0	2.48262	5.33978	BRK1;RAC1;HACD3
positive regulation of oxidoreductase activity (GO:0051353)	0.116384	0.710413	0	0	2.48262	5.33978	RFK;COX17;PARK7
extrinsic apoptotic signaling pathway in absence of ligand (GO:0097192)	0.116384	0.709564	0	0	2.48262	5.33978	MOAP1;GSK3A;BAX
mitochondrial calcium ion homeostasis (GO:0051560)	0.116384	0.708717	0	0	2.48262	5.33978	BCAP31;FIS1;SMDT1
mitochondrial membrane organization (GO:0007006)	0.116384	0.707873	0	0	2.48262	5.33978	BNIP3;SLC25A4;SLC25A6
positive regulation of neuron apoptotic process (GO:0043525)	0.116384	0.70703	0	0	2.48262	5.33978	CDK5;DDIT3;BAX
regulation of long-term synaptic potentiation (GO:1900271)	0.116384	0.706189	0	0	2.48262	5.33978	APP;CALB1;NSG1
negative regulation of double-strand break repair (GO:2000780)	0.116384	0.705351	0	0	2.48262	5.33978	MAGEF1;NUDT16L1;OTUB1
regulation of protein dephosphorylation (GO:0035304)	0.116824	0.707178	0	0	1.91747	4.11699	PPP1R11;YWHAB;PPP1R7;CALM3;CALM1
glycerophospholipid metabolic process (GO:0006650)	0.117854	0.712572	0	0	1.69328	3.62074	PIGC;DPM2;PIGP;GDE1;SERINC1;PLCB1;PRDX6
positive regulation of endocytosis (GO:0045807)	0.117854	0.711729	0	0	1.69328	3.62074	CD63;FLOT1;MERTK;CLU;B2M;VPS28;SNCA
negative regulation of cell growth (GO:0030308)	0.119687	0.72194	0	0	1.491	3.16521	GSK3A;SFRP2;CCDC85B;NDUFS3;WFDC1;RNF6;ENO1;PHB;MT3;RTN4;HSPA1A
synaptic vesicle endocytosis (GO:0048488)	0.120204	0.724202	0	0	2.09644	4.44144	SYT5;CDK5;SNCA;SYT17
keratan sulfate biosynthetic process (GO:0018146)	0.120204	0.723348	0	0	2.09644	4.44144	B4GAT1;CHST1;B3GNT2;CHST2
vacuolar transport (GO:0007034)	0.120204	0.722496	0	0	2.09644	4.44144	NEDD4;ATP6V0D1;USE1;VTI1B
positive regulation of transcription from RNA polymerase II promoter in response to stress (GO:0036003)	0.120204	0.721646	0	0	2.09644	4.44144	CEBPB;HSPA5;DDIT3;MT3
coenzyme biosynthetic process (GO:0009108)	0.120204	0.720798	0	0	2.09644	4.44144	MOCS2;ACOT7;RFK;ATPIF1
positive regulation of epidermal growth factor receptor signaling pathway (GO:0045742)	0.120204	0.719952	0	0	2.09644	4.44144	UBB;UBC;RPS27A;UBA52
cellular response to type I interferon (GO:0071357)	0.125051	0.748106	0	0	1.66762	3.46704	IRF3;STAT1;IFI6;HLA-C;ISG15;IFIT1;IFIT2
type I interferon signaling pathway (GO:0060337)	0.125051	0.74723	0	0	1.66762	3.46704	IRF3;STAT1;IFI6;HLA-C;ISG15;IFIT1;IFIT2
regulation of stress-activated MAPK cascade (GO:0032872)	0.126085	0.752528	0	0	1.87182	3.87616	MAP2K1;GSTP1;ARL6IP5;MAPK1;EIF2AK2
negative regulation of cellular response to transforming growth factor beta stimulus (GO:1903845)	0.12684	0.756153	0	0	1.74703	3.60731	UBB;PEG10;UBC;RPS27A;UBA52;HSPA1A
male meiosis I (GO:0007141)	0.12957	0.771522	0	0	3.14465	6.42621	TDRD9;SYCP3
negative regulation of oxidative stress-induced neuron death (GO:1903204)	0.12957	0.770623	0	0	3.14465	6.42621	PINK1;PARK7
regulation of mammary gland epithelial cell proliferation (GO:0033599)	0.12957	0.769726	0	0	3.14465	6.42621	GPX1;RTN4
regulation of Arp2/3 complex-mediated actin nucleation (GO:0034315)	0.12957	0.768831	0	0	3.14465	6.42621	ARF1;BRK1
galactose metabolic process (GO:0006012)	0.12957	0.767938	0	0	3.14465	6.42621	CHST1;PGM2L1
regulation of amyloid-beta clearance (GO:1900221)	0.12957	0.767047	0	0	3.14465	6.42621	LRPAP1;CLU
positive regulation of intracellular steroid hormone receptor signaling pathway (GO:0033145)	0.12957	0.766158	0	0	3.14465	6.42621	BUD31;PARK7
mitotic G1 DNA damage checkpoint (GO:0031571)	0.12957	0.765271	0	0	3.14465	6.42621	RPA2;RPS27L
nuclear pore complex assembly (GO:0051292)	0.12957	0.764387	0	0	3.14465	6.42621	TMEM33;RTN4
regulation of pH (GO:0006885)	0.12957	0.763504	0	0	3.14465	6.42621	ATP6AP1;CLCN3
actin filament depolymerization (GO:0030042)	0.12957	0.762623	0	0	3.14465	6.42621	CFL1;DSTN
negative regulation of autophagosome assembly (GO:1902902)	0.12957	0.761745	0	0	3.14465	6.42621	PINK1;FEZ1
G1 DNA damage checkpoint (GO:0044783)	0.12957	0.760868	0	0	3.14465	6.42621	RPA2;RPS27L
positive regulation of protein exit from endoplasmic reticulum (GO:0070863)	0.12957	0.759994	0	0	3.14465	6.42621	BCAP31;TMEM30A
maintenance of apical/basal cell polarity (GO:0035090)	0.12957	0.759121	0	0	3.14465	6.42621	PDZD11;LIN7B
regulation of phospholipase activity (GO:0010517)	0.12957	0.758251	0	0	3.14465	6.42621	RGS2;SNCA
ESCRT complex disassembly (GO:1904896)	0.12957	0.757382	0	0	3.14465	6.42621	CHMP2A;CHMP5
regulation of mitochondrial depolarization (GO:0051900)	0.12957	0.756516	0	0	3.14465	6.42621	MLLT11;IFI6
mitotic G1/S transition checkpoint (GO:0044819)	0.12957	0.755651	0	0	3.14465	6.42621	RPA2;RPS27L
positive regulation of execution phase of apoptosis (GO:1900119)	0.12957	0.754788	0	0	3.14465	6.42621	RPS3;BAX
negative regulation of endoplasmic reticulum unfolded protein response (GO:1900102)	0.12957	0.753928	0	0	3.14465	6.42621	HSPA5;DNAJB9
sequestering of actin monomers (GO:0042989)	0.12957	0.753069	0	0	3.14465	6.42621	TMSB4X;TMSB10
regulation of plasminogen activation (GO:0010755)	0.12957	0.752212	0	0	3.14465	6.42621	F12;ENO1
maintenance of epithelial cell apical/basal polarity (GO:0045199)	0.12957	0.751357	0	0	3.14465	6.42621	PDZD11;LIN7B
positive regulation of nuclease activity (GO:0032075)	0.12957	0.750505	0	0	3.14465	6.42621	BAX;HSPA1A
negative regulation of glucose transport (GO:0010829)	0.12957	0.749654	0	0	3.14465	6.42621	GSK3A;PEA15
regulation of myeloid leukocyte differentiation (GO:0002761)	0.12957	0.748805	0	0	3.14465	6.42621	CEBPB;FAM213A
energy coupled proton transmembrane transport, against electrochemical gradient (GO:0015988)	0.12957	0.747958	0	0	3.14465	6.42621	NDUFS7;ATP1A1
cellular biogenic amine metabolic process (GO:0006576)	0.12957	0.747113	0	0	3.14465	6.42621	AMD1;OAZ2
L-glutamate transport (GO:0015813)	0.12957	0.746269	0	0	3.14465	6.42621	PRAF2;ARL6IP5
ESCRT III complex disassembly (GO:1904903)	0.12957	0.745428	0	0	3.14465	6.42621	CHMP2A;CHMP5
regulation of DNA-templated transcription, initiation (GO:2000142)	0.12957	0.744588	0	0	3.14465	6.42621	JUN;TAF7
astrocyte development (GO:0014002)	0.12957	0.743751	0	0	3.14465	6.42621	APP;MT3
negative regulation of kinase activity (GO:0033673)	0.130283	0.747007	0	0	1.53815	3.13481	PPP1R1A;LRRTM4;GSTP1;CHORDC1;HSPB1;TAF7;PARK7;THY1;YWHAG
vacuolar acidification (GO:0007035)	0.130777	0.748994	0	0	2.35849	4.79779	ATP6V0B;ATP6V0E2;ATP6V0D1
regulation of DNA-templated transcription, elongation (GO:0032784)	0.130777	0.748154	0	0	2.35849	4.79779	SUPT4H1;TCEA2;HTATSF1
purine nucleotide metabolic process (GO:0006163)	0.130777	0.747317	0	0	2.35849	4.79779	GPX1;GUK1;DNPH1
negative regulation of protein depolymerization (GO:1901880)	0.130777	0.746481	0	0	2.35849	4.79779	MID1IP1;STMN2;CIB1
positive regulation of interferon-alpha production (GO:0032727)	0.130777	0.745647	0	0	2.35849	4.79779	IRF3;STAT1;HSPD1
organelle disassembly (GO:1903008)	0.130777	0.744814	0	0	2.35849	4.79779	KIF5B;MTIF2;KLC1
positive regulation of cAMP biosynthetic process (GO:0030819)	0.130777	0.743984	0	0	2.35849	4.79779	CALM3;CALM1;DRD5
negative regulation of macromolecule biosynthetic process (GO:0010558)	0.130777	0.743156	0	0	2.35849	4.79779	GSTP1;CLTC;AKR1B1
negative regulation of cation channel activity (GO:2001258)	0.131468	0.746255	0	0	2.02881	4.11643	GSTO1;FKBP1B;CALM3;CALM1
negative regulation of secretion by cell (GO:1903531)	0.131468	0.745426	0	0	2.02881	4.11643	CHGA;SYT4;ERP29;SNCA
multivesicular body assembly (GO:0036258)	0.131468	0.744598	0	0	2.02881	4.11643	CHMP2A;CHMP3;VPS28;CHMP5
regulation of cation transmembrane transport (GO:1904062)	0.131468	0.743773	0	0	2.02881	4.11643	DPP10;CD63;TSPAN13;KCNIP4
positive regulation of cation channel activity (GO:2001259)	0.131468	0.742949	0	0	2.02881	4.11643	GSTO1;CALM3;CASQ1;CALM1
regulation of developmental growth (GO:0048638)	0.131468	0.742127	0	0	2.02881	4.11643	APP;OLFM1;PLCB1;SOD1
response to estradiol (GO:0032355)	0.131468	0.741307	0	0	2.02881	4.11643	H2AFZ;RUVBL2;SSTR1;SSTR2
negative regulation of stress-activated MAPK cascade (GO:0032873)	0.131468	0.740489	0	0	2.02881	4.11643	PINK1;DUSP3;MECOM;GSTP1
negative regulation of transferase activity (GO:0051348)	0.131468	0.739673	0	0	2.02881	4.11643	EIF4A2;GSK3A;CHCHD10;PARK7
intracellular transport of virus (GO:0075733)	0.135201	0.759836	0	0	1.71527	3.43223	UBB;UBC;RPS27A;UBA52;VPS28;RAN
transport of virus (GO:0046794)	0.135201	0.759	0	0	1.71527	3.43223	UBB;UBC;RPS27A;UBA52;VPS28;RAN
activation of cysteine-type endopeptidase activity involved in apoptotic process (GO:0006919)	0.13541	0.759338	0	0	1.57233	3.14378	MTCH1;IFI27L2;RPS27L;BAX;CYCS;NLRP1;HSPD1;SNCA
regulation of gene silencing by miRNA (GO:0060964)	0.140091	0.784725	0	0	1.61857	3.18124	POLR2C;POLR2E;POLR2I;POLR2J;POLR2K;RAN;POLR2L
ERBB signaling pathway (GO:0038127)	0.142427	0.796938	0	0	1.55292	3.02651	HSP90AA1;UBB;CDC37;UBC;MAPK1;NRG1;RPS27A;UBA52
positive regulation of stress-activated MAPK cascade (GO:0032874)	0.142427	0.796065	0	0	1.55292	3.02651	APP;KARS;PRMT1;ARL6IP5;EIF2AK2;WNT7A;ZNF622;PLCB1
retrograde vesicle-mediated transport, Golgi to ER (GO:0006890)	0.142427	0.795194	0	0	1.55292	3.02651	ARF4;TMED9;TMED2;KLC1;USE1;RAB6B;ARF5;COPE
regulation of ubiquitin-protein transferase activity (GO:0051438)	0.143148	0.798344	0	0	1.96541	3.82051	PINK1;UBE2N;PARK7;RPS2
multivesicular body organization (GO:0036257)	0.143148	0.797472	0	0	1.96541	3.82051	CHMP2A;CHMP3;VPS28;CHMP5
regulation of protein autophosphorylation (GO:0031952)	0.143148	0.796603	0	0	1.96541	3.82051	GPNMB;CHORDC1;CALM3;CALM1
nucleobase-containing small molecule interconversion (GO:0015949)	0.143148	0.795735	0	0	1.96541	3.82051	GUK1;TXNRD1;AK1;TXN
positive regulation of protein dephosphorylation (GO:0035307)	0.143148	0.794869	0	0	1.96541	3.82051	PPP1R7;CALM3;DUSP26;CALM1
negative regulation of transforming growth factor beta receptor signaling pathway (GO:0030512)	0.143814	0.797698	0	0	1.68464	3.26691	UBB;PEG10;UBC;RPS27A;UBA52;HSPA1A
cellular protein localization (GO:0034613)	0.145389	0.805558	0	0	1.24636	2.4034	VPS29;CD63;NAPB;CNTNAP2;RTP5;RAB3A;CLTC;PRPF19;RAB22A;TMED2;VPS35;RAB6B;YWHAH;TMED9;NPM1;RAB33A;AHI1;RRAGA;ZFYVE16;RAB14;TMEM33;SCG5;ERP29;CPE;LAMTOR2;LAMTOR1
cardiac ventricle morphogenesis (GO:0003208)	0.14557	0.805687	0	0	1.78674	3.44322	MESP1;GSK3A;SFRP2;HEY1;CPE
membrane depolarization (GO:0051899)	0.14557	0.804814	0	0	1.78674	3.44322	CACNB4;ATPIF1;SCN3B;NALCN;YWHAH
response to hydrogen peroxide (GO:0042542)	0.14557	0.803943	0	0	1.78674	3.44322	GPX1;RPS3;PARK7;GLRX2;SOD1
negative regulation of protein metabolic process (GO:0051248)	0.14557	0.803074	0	0	1.78674	3.44322	SNX3;PHB;CLU;CRYAB;AZIN1
viral budding via host ESCRT complex (GO:0039702)	0.145753	0.803218	0	0	2.24618	4.32578	CHMP2A;CHMP3;VPS28
positive regulation of lamellipodium organization (GO:1902745)	0.145753	0.802352	0	0	2.24618	4.32578	CDC42;BRK1;RAC1
cellular response to copper ion (GO:0071280)	0.145753	0.801487	0	0	2.24618	4.32578	MT2A;MT3;SNCA
mitochondrial calcium ion transmembrane transport (GO:0006851)	0.145753	0.800624	0	0	2.24618	4.32578	SMDT1;PHB;PHB2
histone ubiquitination (GO:0016574)	0.145753	0.799763	0	0	2.24618	4.32578	UBE2B;UBE2N;PAF1
COPII-coated vesicle budding (GO:0090114)	0.147924	0.810804	0	0	1.59511	3.04835	TRAPPC3;TRAPPC1;VAPA;TRAPPC4;TMED2;CD59;CNIH2
regulation of protein kinase activity (GO:0045859)	0.148388	0.812472	0	0	1.3811	2.63503	RPLP1;GSTP1;HSPB1;SPDYE3;PARK7;THY1;SOD1;PPP1R1A;LRRTM4;CHORDC1;JTB;TAF7;YWHAG
L-phenylalanine catabolic process (GO:0006559)	0.151961	0.831145	0	0	2.85878	5.3863	QDPR;PCBD1
intracellular protein transmembrane transport (GO:0065002)	0.151961	0.830256	0	0	2.85878	5.3863	SEC61B;SRP9
negative regulation of leukocyte cell-cell adhesion (GO:1903038)	0.151961	0.829368	0	0	2.85878	5.3863	DUSP3;GPNMB
negative regulation of JUN kinase activity (GO:0043508)	0.151961	0.828481	0	0	2.85878	5.3863	DNAJA1;GSTP1
modulation by host of viral process (GO:0044788)	0.151961	0.827597	0	0	2.85878	5.3863	CFL1;PPIB
regulation of mitotic centrosome separation (GO:0046602)	0.151961	0.826715	0	0	2.85878	5.3863	RANBP1;MAP9
regulation of short-term neuronal synaptic plasticity (GO:0048172)	0.151961	0.825835	0	0	2.85878	5.3863	RAB3A;SYP
positive regulation of glycoprotein biosynthetic process (GO:0010560)	0.151961	0.824956	0	0	2.85878	5.3863	CHORDC1;PLCB1
negative regulation of histone acetylation (GO:0035067)	0.151961	0.824079	0	0	2.85878	5.3863	TAF7;SNCA
cytoplasmic mRNA processing body assembly (GO:0033962)	0.151961	0.823205	0	0	2.85878	5.3863	LSM4;LSM3
negative regulation of receptor binding (GO:1900121)	0.151961	0.822332	0	0	2.85878	5.3863	RUVBL2;B2M
protein localization to mitochondrion (GO:0070585)	0.151961	0.82146	0	0	2.85878	5.3863	DNAJA1;PINK1
heart process (GO:0003015)	0.151961	0.820591	0	0	2.85878	5.3863	GPX1;SOD1
negative regulation of cardiac muscle hypertrophy (GO:0010614)	0.151961	0.819724	0	0	2.85878	5.3863	GSK3A;RGS2
regulation of synaptic vesicle cycle (GO:0098693)	0.151961	0.818858	0	0	2.85878	5.3863	CDK5;SNCA
modulation by host of viral genome replication (GO:0044827)	0.151961	0.817994	0	0	2.85878	5.3863	VAPA;PPIB
establishment of synaptic vesicle localization (GO:0097480)	0.151961	0.817132	0	0	2.85878	5.3863	CDK5;KIF5B
glycerol metabolic process (GO:0006071)	0.151961	0.816272	0	0	2.85878	5.3863	TPI1;GOT1
positive regulation of sodium ion transmembrane transporter activity (GO:2000651)	0.151961	0.815414	0	0	2.85878	5.3863	CHORDC1;ATP1B1
erythrose 4-phosphate/phosphoenolpyruvate family amino acid catabolic process (GO:1902222)	0.151961	0.814557	0	0	2.85878	5.3863	QDPR;PCBD1
regulation of symbiosis, encompassing mutualism through parasitism (GO:0043903)	0.151961	0.813703	0	0	2.85878	5.3863	CHMP2A;CHMP3
cardiac muscle cell membrane repolarization (GO:0099622)	0.151961	0.81285	0	0	2.85878	5.3863	ATP1A1;ATP1B1
hepatocyte growth factor receptor signaling pathway (GO:0048012)	0.151961	0.811999	0	0	2.85878	5.3863	STMN1;RAC1
L-phenylalanine metabolic process (GO:0006558)	0.151961	0.811149	0	0	2.85878	5.3863	QDPR;PCBD1
endothelium development (GO:0003158)	0.151961	0.810302	0	0	2.85878	5.3863	MESP1;EDF1
drug transmembrane transport (GO:0006855)	0.151961	0.809456	0	0	2.85878	5.3863	RALBP1;TMEM30A
positive regulation of superoxide anion generation (GO:0032930)	0.151961	0.808612	0	0	2.85878	5.3863	GSTP1;SOD1
regulation of hydrogen peroxide-induced cell death (GO:1903205)	0.151961	0.807769	0	0	2.85878	5.3863	TXN;PARK7
intrinsic apoptotic signaling pathway in response to oxidative stress (GO:0008631)	0.151961	0.806929	0	0	2.85878	5.3863	ARL6IP5;ZNF622
negative regulation of cellular catabolic process (GO:0031330)	0.152671	0.809854	0	0	1.65508	3.11068	CST3;NELL1;GSK3A;RRAGA;MT3;EIF4G2
autophagosome organization (GO:1905037)	0.152671	0.809013	0	0	1.65508	3.11068	GABARAPL2;MAP1LC3B;MAP1LC3A;AMBRA1;EMC6;GABARAP
negative regulation of calcium ion transmembrane transporter activity (GO:1901020)	0.155218	0.821655	0	0	1.90585	3.55046	GSTO1;FKBP1B;CALM3;CALM1
regulation of potassium ion transmembrane transport (GO:1901379)	0.155218	0.820804	0	0	1.90585	3.55046	DPP10;CD63;NEDD4;KCNIP4
negative regulation of receptor activity (GO:2000272)	0.155218	0.819954	0	0	1.90585	3.55046	GSTO1;FKBP1B;CALM3;CALM1
purine ribonucleoside triphosphate metabolic process (GO:0009205)	0.155218	0.819106	0	0	1.90585	3.55046	HSPA8;ATP1B1;RAN;HSPA1A
regulation of T cell activation (GO:0050863)	0.155767	0.821156	0	0	1.74703	3.24842	PRELID1;DUSP3;GPNMB;THY1;HSPD1
positive regulation of plasma membrane bounded cell projection assembly (GO:0120034)	0.155959	0.821322	0	0	1.57233	2.92163	CDC42;TENM2;MIEN1;BRK1;RAC1;FAM98A;PFN1
regulation of endocytosis (GO:0030100)	0.155959	0.820475	0	0	1.57233	2.92163	CD63;LRPAP1;ZFYVE16;RAB14;FLOT1;AP2S1;SNCA
negative regulation of binding (GO:0051100)	0.156987	0.82503	0	0	1.5155	2.80608	LRPAP1;JUN;SUMO1;BAX;PARK7;IFIT1;ACTB;IFIT2
neuron projection morphogenesis (GO:0048812)	0.160994	0.845217	0	0	1.34223	2.45144	APP;CNTNAP2;RAB3A;OMG;WNT7A;CCK;RTN4;CDC42;UBB;CDK5;MAP1B;S100A6;RAC1;ZNF365
positive regulation of protein autophosphorylation (GO:0031954)	0.161255	0.84572	0	0	2.14408	3.91245	GPNMB;CALM3;CALM1
regulation of catecholamine secretion (GO:0050433)	0.161255	0.844852	0	0	2.14408	3.91245	CHGA;SYT4;SNCA
nuclear transport (GO:0051169)	0.161255	0.843985	0	0	2.14408	3.91245	NPM1;NUTF2;BANF1
negative regulation of cell cycle G1/S phase transition (GO:1902807)	0.161255	0.843121	0	0	2.14408	3.91245	PRMT2;GPNMB;CDK2AP2
negative regulation of myeloid cell differentiation (GO:0045638)	0.161255	0.842258	0	0	2.14408	3.91245	PRMT1;PAF1;CIB1
negative regulation of actin filament polymerization (GO:0030837)	0.161255	0.841397	0	0	2.14408	3.91245	TMSB4X;PFN1;TMSB10
positive regulation of erythrocyte differentiation (GO:0045648)	0.161255	0.840537	0	0	2.14408	3.91245	STAT1;PRMT1;HSPA1A
rRNA modification (GO:0000154)	0.161255	0.839679	0	0	2.14408	3.91245	TRMT112;NHP2;NOP10
regulation of cytokine production involved in inflammatory response (GO:1900015)	0.161255	0.838823	0	0	2.14408	3.91245	CUEDC2;KARS;APOD
negative regulation of protein import into nucleus (GO:0042308)	0.161255	0.837969	0	0	2.14408	3.91245	CHORDC1;APOD;CABP1
regulation of interferon-gamma-mediated signaling pathway (GO:0060334)	0.161255	0.837117	0	0	2.14408	3.91245	SUMO1;STAT1;CDC37
positive regulation of cell death (GO:0010942)	0.161763	0.838899	0	0	1.62655	2.96295	EFNB2;BNIP3;PHB;CLU;MT3;SNCA
positive regulation of MAP kinase activity (GO:0043406)	0.162291	0.840784	0	0	1.32499	2.40932	MAP2K1;EIF2AK2;NRG1;SOD1;GNG3;KARS;UBB;UBC;PEA15;ERP29;UBE2N;RPS3;MAPK1;RPS27A;UBA52
vascular endothelial growth factor receptor signaling pathway (GO:0048010)	0.16419	0.849758	0	0	1.55018	2.80076	CDC42;HSP90AA1;BRK1;HSPB1;RAC1;ACTB;ACTG1
stress-activated protein kinase signaling cascade (GO:0031098)	0.16419	0.848897	0	0	1.55018	2.80076	MAP2K1;UBB;UBC;MAPK1;RPS27A;UBA52;SKP1
positive regulation of peptidyl-serine phosphorylation (GO:0033138)	0.164521	0.849747	0	0	1.49745	2.70248	APP;PINK1;HAX1;SFRP2;CREBL2;PARK7;TXN;SNCA
regulation of T cell differentiation (GO:0045580)	0.167651	0.865039	0	0	1.8498	3.3035	XBP1;PRELID1;CLPTM1;SOD1
regulation of autophagosome assembly (GO:2000785)	0.167651	0.864165	0	0	1.8498	3.3035	PINK1;FEZ1;RAB33A;UBQLN2
cell morphogenesis involved in neuron differentiation (GO:0048667)	0.17065	0.878737	0	0	1.44397	2.55315	APP;RAB3A;CDK5;MAP1B;OMG;S100A6;WNT7A;CCK;RTN4
autophagosome assembly (GO:0000045)	0.171081	0.880069	0	0	1.59898	2.82318	GABARAPL2;MAP1LC3B;MAP1LC3A;AMBRA1;EMC6;GABARAP
negative regulation of macromolecule metabolic process (GO:0010605)	0.171822	0.882989	0	0	1.38365	2.43701	APP;OLFM1;LRPAP1;MAP2K1;PINK1;SFRP2;NDFIP1;DDRGK1;SFMBT2;ERP29;PARK7
positive regulation of supramolecular fiber organization (GO:1902905)	0.172218	0.884133	0	0	1.47984	2.60303	APP;BAIAP2L1;GPX1;STMN2;RPS3;RAC1;PFN1;CLU
positive regulation of intracellular signal transduction (GO:1902533)	0.172313	0.883734	0	0	1.17925	2.07363	APP;CHD5;PARK7;TXN;RTN4;C1QTNF4;MYDGF;LGALS1;UBB;C1QBP;UBC;RPS3;ZNF622;RPS27A;HEXIM1;BCAP31;FIS1;NDFIP1;RPL23;SHISA5;EIF2AK2;NRG1;MERTK;PINK1;RRAGA;HAX1;VAPA;RHEB;NEDD4;UBE2N;BAX;LAMTOR2;LAMTOR1;UBA52;TMEM9B;LAMTOR5
regulation of cation channel activity (GO:2001257)	0.172609	0.884363	0	0	1.52865	2.68542	KCNG1;APP;CACNB4;HPCA;FKBP1B;CNIH2;CALM1
peptidyl-arginine modification (GO:0018195)	0.175027	0.895851	0	0	2.62055	4.56712	PRMT1;PARK7
import across plasma membrane (GO:0098739)	0.175027	0.894953	0	0	2.62055	4.56712	ATP1A1;ATP1B1
negative regulation of metabolic process (GO:0009892)	0.175027	0.894057	0	0	2.62055	4.56712	GSTP1;MT3
viral RNA genome replication (GO:0039694)	0.175027	0.893163	0	0	2.62055	4.56712	CDC42;PCBP2
regulation of long-term neuronal synaptic plasticity (GO:0048169)	0.175027	0.892271	0	0	2.62055	4.56712	APP;SYP
cellular response to arsenic-containing substance (GO:0071243)	0.175027	0.891381	0	0	2.62055	4.56712	GSTO1;HNRNPA1
mitochondrion transport along microtubule (GO:0047497)	0.175027	0.890492	0	0	2.62055	4.56712	UBB;NEFL
response to axon injury (GO:0048678)	0.175027	0.889605	0	0	2.62055	4.56712	APOD;SOD1
regulation of cell communication by electrical coupling (GO:0010649)	0.175027	0.88872	0	0	2.62055	4.56712	CALM3;CALM1
positive regulation of ruffle assembly (GO:1900029)	0.175027	0.887836	0	0	2.62055	4.56712	FAM98A;PFN1
tRNA 5'-leader removal (GO:0001682)	0.175027	0.886955	0	0	2.62055	4.56712	SSB;POP7
positive regulation of heterotypic cell-cell adhesion (GO:0034116)	0.175027	0.886075	0	0	2.62055	4.56712	FLOT1;THY1
cytoplasmic translational initiation (GO:0002183)	0.175027	0.885197	0	0	2.62055	4.56712	EIF4H;EIF4B
negative regulation of histone modification (GO:0031057)	0.175027	0.88432	0	0	2.62055	4.56712	TAF7;SNCA
regulation of T cell differentiation in thymus (GO:0033081)	0.175027	0.883446	0	0	2.62055	4.56712	CLPTM1;SOD1
membrane repolarization during action potential (GO:0086011)	0.175027	0.882573	0	0	2.62055	4.56712	ATP1A1;ATP1B1
rRNA 3'-end processing (GO:0031125)	0.175027	0.881701	0	0	2.62055	4.56712	EXOSC4;RPSA
positive regulation of lyase activity (GO:0051349)	0.175027	0.880832	0	0	2.62055	4.56712	PARK7;DRD5
negative regulation of protein oligomerization (GO:0032460)	0.175027	0.879964	0	0	2.62055	4.56712	CLU;CRYAB
regulation of protein glycosylation (GO:0060049)	0.175027	0.879098	0	0	2.62055	4.56712	CHORDC1;MT3
cellular modified amino acid catabolic process (GO:0042219)	0.175027	0.878233	0	0	2.62055	4.56712	CHAC2;GGACT
regulation of actomyosin structure organization (GO:0110020)	0.175027	0.877371	0	0	2.62055	4.56712	CDC42;RAC1
protein complex disassembly (GO:0043241)	0.176999	0.886385	0	0	1.67269	2.89644	GABARAPL2;MAP1LC3B;MAP1LC3A;CHMP3;GABARAP
RNA secondary structure unwinding (GO:0010501)	0.176999	0.885516	0	0	1.67269	2.89644	EIF4A2;DDX24;DDX1;EIF4A3;DDX54
negative regulation of autophagy (GO:0010507)	0.176999	0.884649	0	0	1.67269	2.89644	RRAGA;PINK1;MT3;EIF4G2;SNCA
cellular amino acid catabolic process (GO:0009063)	0.177224	0.884907	0	0	2.05086	3.54869	PPM1K;ADO;HSD17B10
protein K48-linked deubiquitination (GO:0071108)	0.177224	0.884042	0	0	2.05086	3.54869	USP27X;USP5;OTUB1
peroxisome organization (GO:0007031)	0.177224	0.883179	0	0	2.05086	3.54869	FIS1;PLA2G16;PEX11B
positive regulation of ATP metabolic process (GO:1903580)	0.177224	0.882317	0	0	2.05086	3.54869	PINK1;TMSB4X;ENO1
positive regulation of ion transmembrane transporter activity (GO:0032414)	0.177224	0.881457	0	0	2.05086	3.54869	TMSB4X;COX17;ATP1B1
positive regulation of cell junction assembly (GO:1901890)	0.177224	0.880599	0	0	2.05086	3.54869	FLOT1;THY1;RAC1
negative regulation of axon extension (GO:0030517)	0.177224	0.879742	0	0	2.05086	3.54869	RNF6;MT3;RTN4
TOR signaling (GO:0031929)	0.177224	0.878887	0	0	2.05086	3.54869	PINK1;RPS6;RHEBL1
histone modification (GO:0016570)	0.17789	0.881333	0	0	1.42939	2.46797	ENY2;UBE2B;PRMT2;PRMT1;RUVBL2;MORF4L2;UBE2N;PHB;MT3
positive regulation of cell growth (GO:0030307)	0.17789	0.880478	0	0	1.42939	2.46797	CDC42;SYT4;SFRP2;EXOSC4;DERL2;CIB1;DNPH1;EIF4G2;SYT17
phosphatidylinositol biosynthetic process (GO:0006661)	0.17789	0.879625	0	0	1.42939	2.46797	PIGC;DPM2;PYURF;DPM3;ARF1;RAB14;PIGP;BMX;CDIPT
protein dephosphorylation (GO:0006470)	0.178207	0.880341	0	0	1.37267	2.36759	PTPRD;PDP1;PPP1CC;DUSP2;DUSP3;PPP2R2B;SSU72;DUSP26;DUSP14;CTTNBP2NL;PPM1G
positive regulation of muscle cell differentiation (GO:0051149)	0.180422	0.890417	0	0	1.79695	3.07719	CDC42;MESP1;NRG1;PLCB1
regulation of axon extension (GO:0030516)	0.180422	0.889557	0	0	1.79695	3.07719	OLFM1;RNF6;MT3;RTN4
regulation of double-strand break repair (GO:2000779)	0.180422	0.888698	0	0	1.79695	3.07719	RPA2;DEK;ZNF365;OTUB1
keratan sulfate metabolic process (GO:0042339)	0.180422	0.887841	0	0	1.79695	3.07719	B4GAT1;CHST1;B3GNT2;CHST2
lysosomal transport (GO:0007041)	0.181211	0.890868	0	0	1.50771	2.57531	PINK1;ZFYVE16;HOOK2;AKTIP;NEDD4;VPS35;USE1
inorganic cation transmembrane transport (GO:0098662)	0.186598	0.916468	0	0	1.33815	2.24649	ATP6V0B;ATP6AP1;ATP6V1B2;ATP2A2;ATP6V1E1;ATP6V0D1;SCN3B;ATP6V0E2;MCOLN1;NALCN;ATP6V1C1;ATP6V1F
histone H4 acetylation (GO:0043967)	0.188004	0.922484	0	0	1.63784	2.73731	MEAF6;RUVBL2;MORF4L2;CHD5;JADE2
regulation of peptidyl-serine phosphorylation (GO:0033135)	0.188082	0.921982	0	0	1.44582	2.41578	APP;PINK1;HAX1;SFRP2;CREBL2;PARK7;TXN;SNCA
protein lipidation (GO:0006497)	0.191306	0.936887	0	0	1.35122	2.23475	PIGC;DPM2;PYURF;DPM3;CNTN5;NEGR1;PIGP;THY1;LY6H;LY6E;OPCML
anatomical structure homeostasis (GO:0060249)	0.193502	0.946733	0	0	1.74703	2.86944	PTGES3;APEX1;RPA2;ZNF365
regulation of sodium ion transport (GO:0002028)	0.193502	0.945826	0	0	1.74703	2.86944	NEDD4;ATP1A1;SCN3B;YWHAH
regulation of synapse assembly (GO:0051963)	0.193502	0.944921	0	0	1.74703	2.86944	PTPRD;WNT7A;VPS35;SNCA
regulation of phosphoprotein phosphatase activity (GO:0043666)	0.193502	0.944018	0	0	1.74703	2.86944	PPP1R11;FKBP1B;CALM3;CALM1
phosphate-containing compound metabolic process (GO:0006796)	0.194218	0.946606	0	0	1.28179	2.10056	DUSP3;GPX4;GDE1;ACYP1;NUDT3;PTPRD;THTPA;PLA2G16;CDK5;PGK1;CALM1;ALDOA;PLCB1;PLCB2;PFKM
positive regulation of cellular component biogenesis (GO:0044089)	0.196239	0.955541	0	0	1.42939	2.32765	CHGA;PTPRD;SUMO1;FLOT1;RPS3;CHMP2A;WNT7A;PFN1
tricarboxylic acid metabolic process (GO:0072350)	0.198591	0.966072	0	0	2.41896	3.91028	IDH3G;IDH3B
multivesicular body sorting pathway (GO:0071985)	0.198591	0.965152	0	0	2.41896	3.91028	CHMP3;CHMP5
positive regulation of endothelial cell chemotaxis (GO:2001028)	0.198591	0.964234	0	0	2.41896	3.91028	TMSB4X;HSPB1
cellular potassium ion homeostasis (GO:0030007)	0.198591	0.963317	0	0	2.41896	3.91028	ATP1A1;ATP1B1
cardiocyte differentiation (GO:0035051)	0.198591	0.962403	0	0	2.41896	3.91028	MESP1;NRG1
synaptic vesicle localization (GO:0097479)	0.198591	0.96149	0	0	2.41896	3.91028	CDK5;KIF5B
ER-associated misfolded protein catabolic process (GO:0071712)	0.198591	0.960578	0	0	2.41896	3.91028	SDF2L1;RNF5
mRNA modification (GO:0016556)	0.198591	0.959669	0	0	2.41896	3.91028	PUS3;TRMT10C
membrane repolarization (GO:0086009)	0.198591	0.958761	0	0	2.41896	3.91028	ATP1A1;ATP1B1
regulation of endothelial cell chemotaxis (GO:2001026)	0.198591	0.957854	0	0	2.41896	3.91028	TMSB4X;HSPB1
dicarboxylic acid catabolic process (GO:0043649)	0.198591	0.95695	0	0	2.41896	3.91028	GOT1;GAD1
regulation of transcription initiation from RNA polymerase II promoter (GO:0060260)	0.198591	0.956047	0	0	2.41896	3.91028	SUB1;TAF7
negative regulation of chemokine production (GO:0032682)	0.198591	0.955146	0	0	2.41896	3.91028	GSTP1;APOD
endothelial cell differentiation (GO:0045446)	0.198591	0.954247	0	0	2.41896	3.91028	MESP1;EDF1
detection of calcium ion (GO:0005513)	0.198591	0.953349	0	0	2.41896	3.91028	CALM3;CALM1
response to iron ion (GO:0010039)	0.198591	0.952453	0	0	2.41896	3.91028	B2M;SNCA
regulation of interleukin-1 beta production (GO:0032651)	0.198591	0.951559	0	0	2.41896	3.91028	GSTP1;HSPB1
sodium ion export from cell (GO:0036376)	0.198591	0.950666	0	0	2.41896	3.91028	ATP1A1;ATP1B1
cellular response to exogenous dsRNA (GO:0071360)	0.198591	0.949775	0	0	2.41896	3.91028	FLOT1;IFIT1
regulation of superoxide anion generation (GO:0032928)	0.198591	0.948886	0	0	2.41896	3.91028	GSTP1;SOD1
glycerolipid catabolic process (GO:0046503)	0.198591	0.947998	0	0	2.41896	3.91028	GDE1;PRDX6
synaptic vesicle cycle (GO:0099504)	0.198591	0.947112	0	0	2.41896	3.91028	RAB3A;WNT7A
sodium ion export (GO:0071436)	0.198591	0.946228	0	0	2.41896	3.91028	ATP1A1;ATP1B1
regulation of gene expression, epigenetic (GO:0040029)	0.198934	0.946977	0	0	1.46751	2.3697	GPX1;TWISTNB;POLR2E;DEK;ACTB;POLR2K;POLR2L
negative regulation of viral life cycle (GO:1903901)	0.200295	0.952566	0	0	1.52161	2.44669	SNX3;CHMP3;EIF2AK2;BANF1;ISG15;IFIT1
RNA 3'-end processing (GO:0031123)	0.200295	0.951679	0	0	1.52161	2.44669	EIF4A3;MAGOH;SRSF3;SRSF5;SRSF7;SRSF9
negative regulation of MAP kinase activity (GO:0043407)	0.200295	0.950793	0	0	1.52161	2.44669	DNAJA1;UCHL1;RGS2;DUSP2;DUSP3;GSTP1
negative regulation of nucleic acid-templated transcription (GO:1903507)	0.202181	0.958857	0	0	1.166	1.86395	EIF4A2;MESP1;ENO1;PHB;PHB2;DEDD2;TCEAL7;MECOM;HEY1;SUMO1;ZNF706;YWHAQ;NKRF;CCDC85B;HEXIM1;HSPA8;JUN;PRMT2;CBX3;NR1D2;NRG1;PA2G4;MT3;EID1;NIF3L1;ZNF91;SFRP2;CDK5;DDIT3;TAF7;PLCB1;ZFPM2;PFDN5
negative regulation of translation (GO:0017148)	0.204538	0.969134	0	0	1.41333	2.24295	IGFBP5;NCL;EIF4A3;ENC1;RPS3;RPL13A;EIF2AK2;GAPDH
regulation of potassium ion transport (GO:0043266)	0.206866	0.979255	0	0	1.69981	2.67837	DPP10;CD63;KIF5B;KCNIP4
axonal transport (GO:0098930)	0.206866	0.978347	0	0	1.69981	2.67837	BLOC1S4;BLOC1S2;NEFL;SOD1
actin polymerization or depolymerization (GO:0008154)	0.206866	0.977441	0	0	1.69981	2.67837	CFL1;MICALL2;DSTN;RAC1
regulation of filopodium assembly (GO:0051489)	0.206866	0.976537	0	0	1.69981	2.67837	CDC42;TENM2;GAP43;MIEN1
negative regulation of cellular process (GO:0048523)	0.208254	0.98218	0	0	1.14618	1.79836	LRPAP1;APP;PDCD5;ARHGDIG;WFDC1;AKR1B1;CHD5;CIB1;ENO1;PARK7;PHB;CLU;RTN4;SNX3;GPNMB;CCDC85B;FTH1;ARHGDIA;VPS35;IGFBP6;HIST1H2AC;MAP2K1;NPM1;BNIP3;TDRD9;EIF2AK2;LDOC1;SSTR1;SSTR2;MT3;HOPX;RNF167;FABP3;SFRP2;KARS;CHMP2A;NDUFS3;COPS8;HSPA1A
negative regulation of G1/S transition of mitotic cell cycle (GO:2000134)	0.210335	0.991082	0	0	1.88679	2.94161	GPNMB;PRMT2;CDK2AP2
intrinsic apoptotic signaling pathway in response to endoplasmic reticulum stress (GO:0070059)	0.210335	0.990168	0	0	1.88679	2.94161	CEBPB;DDIT3;BAX
positive regulation of microtubule polymerization or depolymerization (GO:0031112)	0.210335	0.989255	0	0	1.88679	2.94161	STMN2;RPS3;RAC1
positive regulation of dephosphorylation (GO:0035306)	0.210335	0.988344	0	0	1.88679	2.94161	PPP1R7;CALM3;CALM1
regulation of neuronal synaptic plasticity (GO:0048168)	0.210335	0.987435	0	0	1.88679	2.94161	APP;RAB3A;SYP
negative regulation of T cell proliferation (GO:0042130)	0.210335	0.986528	0	0	1.88679	2.94161	CEBPB;GPNMB;PRKAR1A
negative regulation of intrinsic apoptotic signaling pathway in response to DNA damage (GO:1902230)	0.210335	0.985622	0	0	1.88679	2.94161	SFRP2;TRIAP1;CLU
positive regulation of microtubule polymerization (GO:0031116)	0.210335	0.984717	0	0	1.88679	2.94161	RPS3;RAC1;HSPA1A
histone monoubiquitination (GO:0010390)	0.210335	0.983815	0	0	1.88679	2.94161	RYBP;PAF1;SKP1
negative regulation of developmental growth (GO:0048640)	0.210335	0.982914	0	0	1.88679	2.94161	RNF6;MT3;RTN4
regulation of actin filament bundle assembly (GO:0032231)	0.210335	0.982015	0	0	1.88679	2.94161	CDC42;RAC1;PFN1
cellular protein catabolic process (GO:0044257)	0.210417	0.981497	0	0	1.49745	2.33403	CLPP;BNIP3;CLTC;AP2S1;CLTA;RNF5
negative regulation of peptidase activity (GO:0010466)	0.210417	0.980601	0	0	1.49745	2.33403	CST3;CSTB;UBXN1;SERPINF1;PARK7;GAPDH
chromatin remodeling (GO:0006338)	0.210444	0.979834	0	0	1.34387	2.09447	TOX4;NPM1;ACTL6B;CBX3;RUVBL2;MORF4L2;SUPT4H1;HNRNPC;DEK;ACTB
regulation of reactive oxygen species metabolic process (GO:2000377)	0.210711	0.980181	0	0	1.57233	2.44853	ARF4;PINK1;RAC1;MT3;SNCA
protein import into nucleus (GO:0006606)	0.216054	1	0	0	1.36067	2.08485	PDIA3;RANBP1;RPL23;NUTF2;SEC61B;RANBP6;PHB2;MT3;RAN
positive regulation of cellular biosynthetic process (GO:0031328)	0.218669	1	0	0	1.27752	1.94207	RPL5;HSP90AA1;NPM1;PRMT1;MID1IP1;EIF4A3;RPS27L;PARK7;EEF2;CLU;RPS4X;FABP3;SNCA
cilium assembly (GO:0060271)	0.219911	1	0	0	1.19693	1.81279	HSP90AA1;DCTN2;CETN2;TUBB;SSNA1;CEP19;ARL3;DCTN3;SNX10;DYNLL1;TUBB4B;TUBB4A;HSPB11;TUBA4A;AHI1;TUBA1A;CCDC65;DYNLRB1;ATP6V0D1;ATP6V1D;CFAP20;YWHAG
regulation of DNA repair (GO:0006282)	0.220485	1	0	0	1.65508	2.50236	RPS3;UBE2V2;UBE2N;DEK
regulation of sodium ion transmembrane transporter activity (GO:2000649)	0.220485	1	0	0	1.65508	2.50236	NEDD4;FXYD7;SCN3B;YWHAH
regulation of peptidyl-threonine phosphorylation (GO:0010799)	0.220485	1	0	0	1.65508	2.50236	APP;MAPK1;CALM3;CALM1
COPII vesicle coating (GO:0048208)	0.220714	1	0	0	1.47406	2.22713	TRAPPC3;TRAPPC1;TRAPPC4;TMED2;CD59;CNIH2
vesicle targeting, rough ER to cis-Golgi (GO:0048207)	0.220714	1	0	0	1.47406	2.22713	TRAPPC3;TRAPPC1;TRAPPC4;TMED2;CD59;CNIH2
vesicle coating (GO:0006901)	0.220714	1	0	0	1.47406	2.22713	TRAPPC3;TRAPPC1;TRAPPC4;TMED2;CD59;CNIH2
regulation of cytokine-mediated signaling pathway (GO:0001959)	0.22154	1	0	0	1.38227	2.08328	SUMO1;UBB;STAT1;CDC37;UBC;TAX1BP1;RPS27A;UBA52
negative regulation of viral genome replication (GO:0045071)	0.222381	1	0	0	1.5415	2.31743	VAPA;EIF2AK2;BANF1;ISG15;IFIT1
regulation of cellular protein metabolic process (GO:0032268)	0.222381	1	0	0	1.5415	2.31743	APP;RPL10;RBM4B;WNT7A;VPS35
positive regulation of cell adhesion mediated by integrin (GO:0033630)	0.222497	1	0	0	2.24618	3.37566	SFRP2;CIB1
regulation of Golgi organization (GO:1903358)	0.222497	1	0	0	2.24618	3.37566	MAP2K1;MAPK1
retrograde transport, endosome to plasma membrane (GO:1990126)	0.222497	1	0	0	2.24618	3.37566	VPS29;VPS35
regulation of calcineurin-NFAT signaling cascade (GO:0070884)	0.222497	1	0	0	2.24618	3.37566	CHORDC1;CIB1
regulation of defense response to virus (GO:0050688)	0.222497	1	0	0	2.24618	3.37566	C1QBP;PCBP2
metallo-sulfur cluster assembly (GO:0031163)	0.222497	1	0	0	2.24618	3.37566	FAM96B;ISCU
DNA modification (GO:0006304)	0.222497	1	0	0	2.24618	3.37566	EXOSC4;NTHL1
regulation of synapse organization (GO:0050807)	0.222497	1	0	0	2.24618	3.37566	NEDD4;VPS35
regulation of histone modification (GO:0031056)	0.222497	1	0	0	2.24618	3.37566	ZNHIT1;UBE2N
negative regulation of smooth muscle cell migration (GO:0014912)	0.222497	1	0	0	2.24618	3.37566	NDRG4;IGFBP5
positive regulation of heart rate (GO:0010460)	0.222497	1	0	0	2.24618	3.37566	ATP2A2;SCN3B
negative regulation of T cell receptor signaling pathway (GO:0050860)	0.222497	1	0	0	2.24618	3.37566	DUSP3;THY1
establishment of protein localization to chromosome (GO:0070199)	0.222497	1	0	0	2.24618	3.37566	RUVBL2;NABP2
purine-containing compound catabolic process (GO:0072523)	0.222497	1	0	0	2.24618	3.37566	GPX1;DNPH1
negative regulation of hydrogen peroxide-induced cell death (GO:1903206)	0.222497	1	0	0	2.24618	3.37566	TXN;PARK7
intermediate filament organization (GO:0045109)	0.222497	1	0	0	2.24618	3.37566	DNAJB6;NEFL
lipid particle organization (GO:0034389)	0.222497	1	0	0	2.24618	3.37566	PPIA;PPID
stem cell development (GO:0048864)	0.222497	1	0	0	2.24618	3.37566	WNT7A;NRG1
regulation of nucleocytoplasmic transport (GO:0046822)	0.222497	1	0	0	2.24618	3.37566	NEDD4;XPO5
pore complex assembly (GO:0046931)	0.222497	1	0	0	2.24618	3.37566	TMEM33;RTN4
endoplasmic reticulum tubular network organization (GO:0071786)	0.222497	1	0	0	2.24618	3.37566	TMEM33;RTN4
cytosolic transport (GO:0016482)	0.225369	1	0	0	1.32128	1.96873	TGOLN2;VPS29;HOOK2;RAB14;AKTIP;CLTC;ARL1;VPS35;RAB6B;VTI1B
positive regulation of cytoskeleton organization (GO:0051495)	0.226702	1	0	0	1.41106	2.09418	CDC42;BAIAP2L1;HAX1;CDK5;PFDN2;RAC1;PFN1
organophosphate ester transport (GO:0015748)	0.227368	1	0	0	1.81422	2.6872	PRELID1;NPC2;TRIAP1
positive regulation of filopodium assembly (GO:0051491)	0.227368	1	0	0	1.81422	2.6872	CDC42;TENM2;MIEN1
RNA splicing, via transesterification reactions (GO:0000375)	0.227368	1	0	0	1.81422	2.6872	LSM1;MPHOSPH10;BCAS2
regulation of lamellipodium assembly (GO:0010591)	0.227368	1	0	0	1.81422	2.6872	CDC42;BRK1;RAC1
regulation of potassium ion transmembrane transporter activity (GO:1901016)	0.227368	1	0	0	1.81422	2.6872	KCNG1;NEDD4;ATP1B1
positive regulation of calcium ion transmembrane transport (GO:1904427)	0.227368	1	0	0	1.81422	2.6872	THY1;CASQ1;SNCA
signal peptide processing (GO:0006465)	0.227368	1	0	0	1.81422	2.6872	SPCS2;SPCS1;SEC11C
prostaglandin metabolic process (GO:0006693)	0.227368	1	0	0	1.81422	2.6872	FAM213B;PNPLA8;PTGES3
protein complex assembly (GO:0006461)	0.22886	1	0	0	1.24131	1.83049	TRAPPC3;NPM1;TRAPPC1;ST13;TRAPPC4;FN1;AKR1B1;GRHPR;DDIT3;TMED2;BAX;CD59;NLRP1;CNIH2;PFKM
regulation of protein phosphorylation (GO:0001932)	0.229501	1	0	0	1.20025	1.76658	APP;NPM1;AKTIP;ATP6AP2;FN1;HSPB1;SPDYE3;CIB1;PARK7;MT3;SOD1;MYDGF;PINK1;GPNMB;CHORDC1;FKBP8;ERP29;FLOT1;RAC1;PPIL4
protein-DNA complex assembly (GO:0065004)	0.230231	1	0	0	1.36724	2.00803	NPM1;UBB;CETN2;UBC;RPA2;RPS27A;UBA52;GTF2H5
regulation of protein catabolic process (GO:0042176)	0.230231	1	0	0	1.36724	2.00803	EEF1A1;SNX3;GSK3A;NEDD4;PHB;VPS28;OAZ2;AZIN1
positive regulation of protein polymerization (GO:0032273)	0.231174	1	0	0	1.45138	2.12566	PINK1;TPPP3;BAIAP2L1;RPS3;RAC1;PFN1
negative regulation of neuron differentiation (GO:0045665)	0.231174	1	0	0	1.45138	2.12566	EFNB2;STMN2;CIB1;FKBP4;ZNF365;ITM2C
positive regulation of cell adhesion (GO:0045785)	0.231174	1	0	0	1.45138	2.12566	FRMD5;SFRP2;C1QBP;CIB1;RAC1;DUSP26
negative regulation of intracellular signal transduction (GO:1902532)	0.231586	1	0	0	1.26174	1.84568	GSK3A;DUSP3;UBE2B;STAT1;GSTP1;PPP2R5B;CIB1;HERPUD1;PINK1;DDIT3;TMSB4X;NDUFS3;NLRP1
coenzyme metabolic process (GO:0006732)	0.23424	1	0	0	1.51185	2.19432	THTPA;ACOT7;PDZD11;DBI;AASDHPPT
potassium ion import (GO:0010107)	0.234332	1	0	0	1.61264	2.33997	KCNJ12;KCNJ9;ATP1A1;ATP1B1
fatty acid metabolic process (GO:0006631)	0.240365	1	0	0	1.32252	1.88538	XBP1;ACOT7;GPX1;GPX4;ELOVL4;PNPLA8;NDUFAB1;ALKBH7;LPIN2
negative regulation of growth (GO:0045926)	0.240688	1	0	0	1.29944	1.85074	MT2A;SFRP2;CCDC85B;NDUFS3;WFDC1;ENO1;PHB;MT3;RTN4;HSPA1A
negative regulation of transcription, DNA-templated (GO:0045892)	0.24079	1	0	0	1.10102	1.56766	MESP1;TCERG1;TENM2;AKR1B1;ENO1;PHB2;RPS14;MECOM;HEY1;SUMO1;YWHAQ;NKRF;SOX15;C1QBP;PRMT2;HSBP1;RPL23;SARS;NRG1;DUSP26;EID1;ZNF91;SFRP2;DDIT3;PLCB1;ZFPM2;UBA52;PFDN5;PPID;CEBPB;RPL10;SUPT4H1;PHB;DEDD2;TCEAL7;PRDX5;ZNF706;CUX1;UBB;CCDC85B;TCEAL1;UBC;RPS27A;SNCA;HEXIM1;HSPA8;JUN;STAT1;CBX3;NR1D2;PA2G4;MT3;NR2F6;DRAP1;CDK5;PAF1;TAF7
cellular response to reactive oxygen species (GO:0034614)	0.241787	1	0	0	1.42939	2.0293	PRDX5;JUN;RPS3;MAPK1;PARK7;MT3
DNA synthesis involved in DNA repair (GO:0000731)	0.241787	1	0	0	1.42939	2.0293	UBB;UBC;RPA2;ISG15;RPS27A;UBA52
regulation of cell division (GO:0051302)	0.241787	1	0	0	1.42939	2.0293	SFRP2;CETN2;CDK2AP2;CIB1;CALM3;CALM1
tRNA methylation (GO:0030488)	0.244647	1	0	0	1.74703	2.45971	TRMT112;TRMT10C;HSD17B10
negative regulation of catalytic activity (GO:0043086)	0.244647	1	0	0	1.74703	2.45971	ATPIF1;NOSIP;MT3
positive regulation of cAMP metabolic process (GO:0030816)	0.244647	1	0	0	1.74703	2.45971	CHGA;CALM3;CALM1
regulation of histone acetylation (GO:0035065)	0.244647	1	0	0	1.74703	2.45971	RUVBL2;TAF7;SNCA
regulation of T cell receptor signaling pathway (GO:0050856)	0.244647	1	0	0	1.74703	2.45971	DUSP3;RPS3;THY1
positive regulation of I-kappaB kinase/NF-kappaB signaling (GO:0043123)	0.2448	1	0	0	1.24636	1.75401	APP;NDFIP1;SHISA5;PINK1;LGALS1;UBB;VAPA;DDRGK1;UBC;UBE2N;RPS27A;UBA52;TMEM9B
positive regulation of cell-substrate adhesion (GO:0010811)	0.246271	1	0	0	1.48333	2.07862	CDC42;C1QBP;FN1;CIB1;RAC1
triglyceride metabolic process (GO:0006641)	0.246271	1	0	0	1.48333	2.07862	PLA2G16;FABP3;FABP5;SEL1L;LPIN2
nuclear pore organization (GO:0006999)	0.246605	1	0	0	2.09644	2.93494	TMEM33;RTN4
maintenance of protein location in nucleus (GO:0051457)	0.246605	1	0	0	2.09644	2.93494	ARL2BP;SKP1
histone H4-K8 acetylation (GO:0043982)	0.246605	1	0	0	2.09644	2.93494	MEAF6;JADE2
regulation of protein homooligomerization (GO:0032462)	0.246605	1	0	0	2.09644	2.93494	CLU;CRYAB
lipoxygenase pathway (GO:0019372)	0.246605	1	0	0	2.09644	2.93494	GPX1;GPX4
anterograde synaptic vesicle transport (GO:0048490)	0.246605	1	0	0	2.09644	2.93494	BLOC1S4;BLOC1S2
intracellular lipid transport (GO:0032365)	0.246605	1	0	0	2.09644	2.93494	NPC2;MID1IP1
cardiac muscle cell differentiation (GO:0055007)	0.246605	1	0	0	2.09644	2.93494	MESP1;NRG1
presynapse assembly (GO:0099054)	0.246605	1	0	0	2.09644	2.93494	PTPRD;WNT7A
positive regulation of phosphoprotein phosphatase activity (GO:0032516)	0.246605	1	0	0	2.09644	2.93494	CALM3;CALM1
positive regulation of acute inflammatory response (GO:0002675)	0.246605	1	0	0	2.09644	2.93494	F12;PARK7
regulation of delayed rectifier potassium channel activity (GO:1902259)	0.246605	1	0	0	2.09644	2.93494	KCNG1;SUMO1
regulation of macrophage chemotaxis (GO:0010758)	0.246605	1	0	0	2.09644	2.93494	KARS;DDT
negative regulation of RNA metabolic process (GO:0051253)	0.246605	1	0	0	2.09644	2.93494	RPS26;RPS13
regulation of protein complex disassembly (GO:0043244)	0.246605	1	0	0	2.09644	2.93494	BNIP3;ETF1
synaptic vesicle transport along microtubule (GO:0099517)	0.246605	1	0	0	2.09644	2.93494	BLOC1S4;BLOC1S2
histone H4-K5 acetylation (GO:0043981)	0.246605	1	0	0	2.09644	2.93494	MEAF6;JADE2
cellular sodium ion homeostasis (GO:0006883)	0.246605	1	0	0	2.09644	2.93494	ATP1A1;ATP1B1
atrioventricular valve morphogenesis (GO:0003181)	0.246605	1	0	0	2.09644	2.93494	OLFM1;HEY1
membrane repolarization during cardiac muscle cell action potential (GO:0086013)	0.246605	1	0	0	2.09644	2.93494	ATP1A1;ATP1B1
negative regulation of peptidyl-threonine phosphorylation (GO:0010801)	0.246605	1	0	0	2.09644	2.93494	CALM3;CALM1
positive regulation of stress-activated protein kinase signaling cascade (GO:0070304)	0.246605	1	0	0	2.09644	2.93494	ARL6IP5;EIF2AK2
positive regulation of cytokine production involved in immune response (GO:0002720)	0.246605	1	0	0	2.09644	2.93494	KARS;B2M
regulation of alternative mRNA splicing, via spliceosome (GO:0000381)	0.24838	1	0	0	1.57233	2.18993	RBFOX1;MAGOH;SAP18;HNRNPA1
positive regulation of fat cell differentiation (GO:0045600)	0.24838	1	0	0	1.57233	2.18993	CEBPB;XBP1;SFRP2;CREBL2
regulation of protein secretion (GO:0050708)	0.248676	1	0	0	1.31027	1.82338	MARCKS;ARL2BP;UQCC2;ERP29;SLC25A5;PPIA;SLC25A4;PPID;SLC25A6
JNK cascade (GO:0007254)	0.25254	1	0	0	1.40805	1.93775	UBB;UBC;UBE2N;HACD3;RPS27A;UBA52
protein modification by small protein conjugation (GO:0032446)	0.253301	1	0	0	1.14279	1.56926	MAGEF1;RNF6;RNF7;ANAPC11;SUMO1;UBB;SUMO2;ENC1;UBC;RPS27A;SKP1;USP5;UBE2B;FBXO2;NOSIP;FBXL15;ISG15;KBTBD11;PINK1;RRAGA;NEDD4;UBE2T;UFC1;UBE2V2;UBE2N;RNF181;PAF1;UBA1;UBA52
regulation of protein serine/threonine kinase activity (GO:0071900)	0.2557	1	0	0	1.3588	1.85306	MAP2K1;CDC37;CIB1;CALM3;THY1;CALM1;SNCA
mRNA polyadenylation (GO:0006378)	0.262123	1	0	0	1.68464	2.25563	APP;SSU72;PAF1
peptidyl-glutamic acid modification (GO:0018200)	0.262123	1	0	0	1.68464	2.25563	AGBL5;AGBL4;CFAP20
regulation of double-strand break repair via homologous recombination (GO:0010569)	0.262123	1	0	0	1.68464	2.25563	MAGEF1;RPA2;ZNF365
transition metal ion transport (GO:0000041)	0.262123	1	0	0	1.68464	2.25563	COX17;MT3;ATOX1
protein targeting to vacuole (GO:0006623)	0.262123	1	0	0	1.68464	2.25563	ZFYVE16;NEDD4;VTI1B
phosphatidylcholine acyl-chain remodeling (GO:0036151)	0.262123	1	0	0	1.68464	2.25563	PLA2G16;PNPLA8;DBI
negative regulation of smooth muscle cell proliferation (GO:0048662)	0.262123	1	0	0	1.68464	2.25563	NDRG4;IGFBP5;APOD
positive regulation of mitotic cell cycle phase transition (GO:1901992)	0.262602	1	0	0	1.53398	2.0511	LSM10;PLCB1;PHB2;ANAPC11
negative regulation of ERK1 and ERK2 cascade (GO:0070373)	0.262602	1	0	0	1.53398	2.0511	DUSP3;GSTP1;PHB;DUSP26
negative regulation of catabolic process (GO:0009895)	0.262602	1	0	0	1.53398	2.0511	CST3;SNX3;PHB;AZIN1
muscle contraction (GO:0006936)	0.26262	1	0	0	1.2533	1.67572	GAMT;ACTA2;MYL6;TPM3;KCNJ12;MYL6B;CALM1;ALDOA;CRYAB;MYL12A;MYL12B
regulation of TOR signaling (GO:0032006)	0.263422	1	0	0	1.38735	1.85072	GSK3A;RRAGA;RHEB;LAMTOR2;LAMTOR1;LAMTOR5
cellular response to UV (GO:0034644)	0.263422	1	0	0	1.38735	1.85072	NPM1;HIST3H2A;RUVBL2;NEDD4;TRIAP1;PPID
positive regulation of protein catabolic process (GO:0045732)	0.265601	1	0	0	1.34223	1.77948	GSK3A;HSP90AA1;UQCC2;NEDD4;VPS35;VPS28;OAZ2
regulation of cytoskeleton organization (GO:0051493)	0.266117	1	0	0	1.31027	1.73457	CDC42;STMN1;STMN2;CDK2AP2;MAPK1;STMN4;PFDN2;RHOBTB1
cellular response to nutrient levels (GO:0031669)	0.270784	1	0	0	1.42939	1.8674	HSPA8;MAP1LC3B;RRAGA;XBP1;MAP1LC3A
protein localization to microtubule organizing center (GO:1905508)	0.270794	1	0	0	1.96541	2.5676	DCTN2;SNX10
peptidyl-threonine dephosphorylation (GO:0035970)	0.270794	1	0	0	1.96541	2.5676	PDP1;PPM1G
positive regulation of dendrite morphogenesis (GO:0050775)	0.270794	1	0	0	1.96541	2.5676	PTPRD;CUX1
positive regulation of regulated secretory pathway (GO:1903307)	0.270794	1	0	0	1.96541	2.5676	SYT4;RAB3A
heme biosynthetic process (GO:0006783)	0.270794	1	0	0	1.96541	2.5676	UROD;ATPIF1
cellular response to pH (GO:0071467)	0.270794	1	0	0	1.96541	2.5676	CHORDC1;MCOLN1
pyrimidine-containing compound metabolic process (GO:0072527)	0.270794	1	0	0	1.96541	2.5676	THTPA;ERH
miRNA metabolic process (GO:0010586)	0.270794	1	0	0	1.96541	2.5676	XPO5;RAN
rRNA transcription (GO:0009303)	0.270794	1	0	0	1.96541	2.5676	GTF3C6;GTF3A
regulation of osteoblast proliferation (GO:0033688)	0.270794	1	0	0	1.96541	2.5676	NELL1;EIF2AK2
cardiac epithelial to mesenchymal transition (GO:0060317)	0.270794	1	0	0	1.96541	2.5676	OLFM1;HEY1
positive regulation of G1/S transition of mitotic cell cycle (GO:1900087)	0.270794	1	0	0	1.96541	2.5676	LSM10;PLCB1
embryonic heart tube development (GO:0035050)	0.270794	1	0	0	1.96541	2.5676	MESP1;NDRG4
mitochondrial fusion (GO:0008053)	0.270794	1	0	0	1.96541	2.5676	FIS1;BAX
myoblast differentiation (GO:0045445)	0.270794	1	0	0	1.96541	2.5676	SOX15;NRG1
linoleic acid metabolic process (GO:0043651)	0.270794	1	0	0	1.96541	2.5676	PNPLA8;GSTP1
mesenchyme development (GO:0060485)	0.270794	1	0	0	1.96541	2.5676	MESP1;SFRP2
positive regulation of DNA-templated transcription, initiation (GO:2000144)	0.270794	1	0	0	1.96541	2.5676	JUN;SUB1
regulation of reactive oxygen species biosynthetic process (GO:1903426)	0.270794	1	0	0	1.96541	2.5676	PARK7;SNCA
epithelial cell development (GO:0002064)	0.270794	1	0	0	1.96541	2.5676	ACTA2;WNT7A
guanosine-containing compound metabolic process (GO:1901068)	0.270794	1	0	0	1.96541	2.5676	DGUOK;RAN
monocarboxylic acid biosynthetic process (GO:0072330)	0.274422	1	0	0	1.36724	1.76797	CYP39A1;BCAN;XBP1;ELOVL4;NDUFAB1;PARK7
positive regulation of protein metabolic process (GO:0051247)	0.275336	1	0	0	1.29676	1.67252	APP;GSK3A;PRMT1;NEDD4;WNT7A;CLU;VPS28;OAZ2
protein localization to nucleus (GO:0034504)	0.275336	1	0	0	1.29676	1.67252	PDIA3;RANBP1;ARL2BP;RPL11;PAF1;NUTF2;RAN;SKP1
C-terminal protein amino acid modification (GO:0018410)	0.275605	1	0	0	1.32606	1.70901	AGBL4;CNTN5;NEGR1;THY1;LY6H;LY6E;OPCML
DNA metabolic process (GO:0006259)	0.275644	1	0	0	1.14805	1.47943	NPM1;UBE2B;PTGES3;RPA2;NAP1L1;PARK7;GLRX2;PTMS;POLE4;UBB;SUMO1;NTHL1;APEX1;UBE2T;UBC;RPS3;UBE2V2;UBE2N;NABP2;RPS27A;UBA52;RAN;ZNF365
regulation of substrate adhesion-dependent cell spreading (GO:1900024)	0.276972	1	0	0	1.49745	1.92249	CDC42;C1QBP;CIB1;RAC1
cellular response to peptide (GO:1901653)	0.276972	1	0	0	1.49745	1.92249	APP;XBP1;CDK5;RPL23
regulation of protein localization (GO:0032880)	0.276972	1	0	0	1.49745	1.92249	RSL1D1;SUMO1;DNAJB6;RAB14
negative regulation of proteolysis (GO:0045861)	0.276972	1	0	0	1.49745	1.92249	CST3;CSTB;TMEM59;CDK5
telomere organization (GO:0032200)	0.276972	1	0	0	1.49745	1.92249	PTGES3;APEX1;RPA2;ZNF365
positive regulation of receptor-mediated endocytosis (GO:0048260)	0.276972	1	0	0	1.49745	1.92249	CD63;AHI1;CLU;B2M
negative regulation of response to DNA damage stimulus (GO:2001021)	0.279747	1	0	0	1.62655	2.07201	SFRP2;RPS3;CLU
organelle fission (GO:0048285)	0.279747	1	0	0	1.62655	2.07201	FIS1;PEX11B;MIEF1
lytic vacuole organization (GO:0080171)	0.279747	1	0	0	1.62655	2.07201	HOOK2;AKTIP;LAMTOR1
protein K11-linked ubiquitination (GO:0070979)	0.279747	1	0	0	1.62655	2.07201	UBE2B;UBE2T;ANAPC11
dopamine receptor signaling pathway (GO:0007212)	0.279747	1	0	0	1.62655	2.07201	GSK3A;GNAS;DRD5
positive regulation of lipid biosynthetic process (GO:0046889)	0.279747	1	0	0	1.62655	2.07201	FABP3;MID1IP1;CREBL2
calcium ion import (GO:0070509)	0.279747	1	0	0	1.62655	2.07201	SMDT1;ATP2A2;NALCN
regulation of actin polymerization or depolymerization (GO:0008064)	0.279747	1	0	0	1.62655	2.07201	HAX1;BRK1;PFN1
RNA polyadenylation (GO:0043631)	0.279747	1	0	0	1.62655	2.07201	APP;SSU72;PAF1
regulation of axonogenesis (GO:0050770)	0.283232	1	0	0	1.40386	1.77096	OLFM1;ARHGDIA;OMG;THY1;RTN4
positive regulation of cysteine-type endopeptidase activity (GO:2001056)	0.283232	1	0	0	1.40386	1.77096	BCAP31;FIS1;PDCD5;ARL6IP5;CYCS
regulation of ion transmembrane transporter activity (GO:0032412)	0.291465	1	0	0	1.46263	1.80318	NEDD4;FXYD7;SCN3B;YWHAH
regulation of tissue remodeling (GO:0034103)	0.294956	1	0	0	1.8498	2.25847	CST3;GPNMB
negative regulation of immune effector process (GO:0002698)	0.294956	1	0	0	1.8498	2.25847	C1QBP;PCBP2
negative regulation of antigen receptor-mediated signaling pathway (GO:0050858)	0.294956	1	0	0	1.8498	2.25847	DUSP3;THY1
mRNA cis splicing, via spliceosome (GO:0045292)	0.294956	1	0	0	1.8498	2.25847	CWC15;SNRPC
positive regulation of dendrite extension (GO:1903861)	0.294956	1	0	0	1.8498	2.25847	SYT4;SYT17
histone H2A monoubiquitination (GO:0035518)	0.294956	1	0	0	1.8498	2.25847	RYBP;SKP1
negative regulation of stress fiber assembly (GO:0051497)	0.294956	1	0	0	1.8498	2.25847	STMN1;PFN1
negative regulation of phosphoprotein phosphatase activity (GO:0032515)	0.294956	1	0	0	1.8498	2.25847	PPP1R11;FKBP1B
rRNA catabolic process (GO:0016075)	0.294956	1	0	0	1.8498	2.25847	EXOSC4;DEDD2
regulation of receptor recycling (GO:0001919)	0.294956	1	0	0	1.8498	2.25847	LAMTOR1;SNCA
response to purine-containing compound (GO:0014074)	0.294956	1	0	0	1.8498	2.25847	JUN;STAT1
phospholipid catabolic process (GO:0009395)	0.294956	1	0	0	1.8498	2.25847	GDE1;PRDX6
macrophage activation (GO:0042116)	0.294956	1	0	0	1.8498	2.25847	CLU;SNCA
regulation of transcription from RNA polymerase I promoter (GO:0006356)	0.294956	1	0	0	1.8498	2.25847	POLR2K;POLR2L
regulation of synaptic vesicle exocytosis (GO:2000300)	0.294956	1	0	0	1.8498	2.25847	NAPB;RAB3A
regulation of T cell migration (GO:2000404)	0.294956	1	0	0	1.8498	2.25847	APP;APOD
regulation of lamellipodium organization (GO:1902743)	0.294956	1	0	0	1.8498	2.25847	CDC42;RAC1
positive chemotaxis (GO:0050918)	0.294956	1	0	0	1.8498	2.25847	GPNMB;SCG2
positive regulation of telomere capping (GO:1904355)	0.294956	1	0	0	1.8498	2.25847	NABP2;MAPK1
positive regulation of leukocyte activation (GO:0002696)	0.294956	1	0	0	1.8498	2.25847	KARS;HSPD1
positive regulation of cation transmembrane transport (GO:1904064)	0.294956	1	0	0	1.8498	2.25847	TMSB4X;COX17
cellular monovalent inorganic cation homeostasis (GO:0030004)	0.294956	1	0	0	1.8498	2.25847	ATP1A1;ATP1B1
positive regulation of focal adhesion assembly (GO:0051894)	0.294956	1	0	0	1.8498	2.25847	THY1;RAC1
regulation of insulin-like growth factor receptor signaling pathway (GO:0043567)	0.294956	1	0	0	1.8498	2.25847	IGFBP5;IGFBP6
2-oxoglutarate metabolic process (GO:0006103)	0.294956	1	0	0	1.8498	2.25847	GOT1;MRPS36
positive regulation of interleukin-6 secretion (GO:2000778)	0.294956	1	0	0	1.8498	2.25847	C1QTNF4;XBP1
positive regulation of protein transport (GO:0051222)	0.295786	1	0	0	1.37923	1.68007	CHORDC1;PPIA;PPID;VPS28;OAZ2
protein import (GO:0017038)	0.295786	1	0	0	1.37923	1.68007	PDIA3;RANBP1;NUTF2;CLU;RAN
regulation of Notch signaling pathway (GO:0008593)	0.296728	1	0	0	1.32873	1.61432	MESP1;HEY1;UBB;UBC;RPS27A;UBA52
protein ubiquitination involved in ubiquitin-dependent protein catabolic process (GO:0042787)	0.296728	1	0	0	1.32873	1.61432	MAEA;NEDD4;ENC1;RNF7;RNF5;ANAPC11
negative regulation of developmental process (GO:0051093)	0.296728	1	0	0	1.32873	1.61432	CST3;PINK1;ZNF706;DDIT3;BNIP3;HOPX
vesicle organization (GO:0016050)	0.296941	1	0	0	1.22838	1.49153	SYT5;SYT4;ZFYVE16;HOOK2;AKTIP;SNX10;SYT13;LAMTOR1;RAB22A;SYT17
negative regulation of cell proliferation (GO:0008285)	0.29747	1	0	0	1.12309	1.36168	APP;NDRG4;GSTP1;PDCD5;AKR1B1;CHD5;CIB1;PHB;GPNMB;FTH1;APOD;IGFBP6;HIST1H2AC;NPM1;MAP2K1;IGFBP5;EIF2AK2;LDOC1;SSTR1;SSTR2;NELL1;FABP3;SFRP2;KARS;COPS8;HSPA1A
regulation of striated muscle contraction (GO:0006942)	0.297474	1	0	0	1.57233	1.90633	C12ORF57;CALM3;CALM1
positive regulation of myeloid cell differentiation (GO:0045639)	0.297474	1	0	0	1.57233	1.90633	STAT1;PRMT1;HSPA1A
positive regulation of histone modification (GO:0031058)	0.297474	1	0	0	1.57233	1.90633	RUVBL2;UBE2N;PAF1
nuclear-transcribed mRNA poly(A) tail shortening (GO:0000289)	0.297474	1	0	0	1.57233	1.90633	EIF4A2;EIF4A3;EIF4B
striated muscle tissue development (GO:0014706)	0.297474	1	0	0	1.57233	1.90633	MYL6;MYL6B;NDUFV2
very long-chain fatty acid metabolic process (GO:0000038)	0.297474	1	0	0	1.57233	1.90633	ELOVL4;TECR;HACD3
cardiac muscle cell action potential (GO:0086001)	0.297474	1	0	0	1.57233	1.90633	ATP1A1;SCN3B;ATP1B1
regulation of organelle organization (GO:0033043)	0.30035	1	0	0	1.24131	1.49306	FIS1;TMED9;PINK1;TMEM33;STMN1;STMN2;MAPK1;STMN4;VPS35
regulation of ATP metabolic process (GO:1903578)	0.306054	1	0	0	1.42939	1.69238	PINK1;UQCC2;PGAM1;ATPIF1
positive regulation of protein localization to plasma membrane (GO:1903078)	0.306054	1	0	0	1.42939	1.69238	DPP10;KIF5B;CIB1;AKAP5
positive regulation of hydrolase activity (GO:0051345)	0.307404	1	0	0	1.18152	1.39371	GABARAPL2;RALBP1;THY1;ATP1B1;DNAJB1;PINK1;DNAJB11;RPS3;CALM3;SSBP1;PFN1;CALM1;RGS7
apoptotic process (GO:0006915)	0.30788	1	0	0	1.15214	1.35727	APP;FIS1;MAGEH1;BNIP3;CIB1;NSG1;GLRX2;RTN4;IFIT2;HSPD1;CDK5;IRF3;RFK;BAX;VDAC1;NLRP1;GAPDH
histone acetylation (GO:0016573)	0.308011	1	0	0	1.31027	1.543	POLE4;MEAF6;RUVBL2;MORF4L2;CHD5;JADE2
regulation of neurogenesis (GO:0050767)	0.308429	1	0	0	1.35545	1.59437	DYNLT1;SERPINF1;WNT7A;YWHAG;YWHAH
protein homotetramerization (GO:0051289)	0.308429	1	0	0	1.35545	1.59437	KCNJ12;ATPIF1;ALDOA;MCOLN1;HSD17B10
protein localization to lysosome (GO:0061462)	0.315261	1	0	0	1.52161	1.75648	ZFYVE16;NEDD4;LAMTOR5
ATP-dependent chromatin remodeling (GO:0043044)	0.315261	1	0	0	1.52161	1.75648	ZNHIT1;HNRNPC;ACTB
regulation of protein polymerization (GO:0032271)	0.315261	1	0	0	1.52161	1.75648	TPPP3;HAX1;PFN1
regulation of sodium ion transmembrane transport (GO:1902305)	0.315261	1	0	0	1.52161	1.75648	FXYD7;SCN3B;YWHAH
negative regulation of endothelial cell proliferation (GO:0001937)	0.315261	1	0	0	1.52161	1.75648	STAT1;ATPIF1;SCG2
glucan catabolic process (GO:0009251)	0.318996	1	0	0	1.74703	1.99611	CALM1;PGM2L1
regulation of viral process (GO:0050792)	0.318996	1	0	0	1.74703	1.99611	CHMP2A;CHMP3
protein localization to centrosome (GO:0071539)	0.318996	1	0	0	1.74703	1.99611	DCTN2;SNX10
regulation of spindle organization (GO:0090224)	0.318996	1	0	0	1.74703	1.99611	CLTC;MAP9
nuclear envelope reassembly (GO:0031468)	0.318996	1	0	0	1.74703	1.99611	CHMP2A;BANF1
positive regulation of cyclic nucleotide biosynthetic process (GO:0030804)	0.318996	1	0	0	1.74703	1.99611	CALM3;CALM1
negative regulation of fibroblast proliferation (GO:0048147)	0.318996	1	0	0	1.74703	1.99611	GSTP1;FTH1
ubiquitin-dependent protein catabolic process via the multivesicular body sorting pathway (GO:0043162)	0.318996	1	0	0	1.74703	1.99611	NEDD4;VPS28
anion homeostasis (GO:0055081)	0.318996	1	0	0	1.74703	1.99611	XBP1;FABP3
regulation of oxidative stress-induced intrinsic apoptotic signaling pathway (GO:1902175)	0.318996	1	0	0	1.74703	1.99611	HSPB1;SOD1
heart trabecula morphogenesis (GO:0061384)	0.318996	1	0	0	1.74703	1.99611	HEY1;NRG1
positive regulation of p38MAPK cascade (GO:1900745)	0.318996	1	0	0	1.74703	1.99611	KARS;PRMT1
glycogen catabolic process (GO:0005980)	0.318996	1	0	0	1.74703	1.99611	CALM1;PGM2L1
regulation of epithelial cell differentiation (GO:0030856)	0.318996	1	0	0	1.74703	1.99611	CEBPB;RHEB
glyceraldehyde-3-phosphate metabolic process (GO:0019682)	0.318996	1	0	0	1.74703	1.99611	TPI1;TALDO1
regulation of dendrite extension (GO:1903859)	0.318996	1	0	0	1.74703	1.99611	SYT4;SYT17
regulation of smooth muscle cell migration (GO:0014910)	0.318996	1	0	0	1.74703	1.99611	NDRG4;IGFBP5
response to organophosphorus (GO:0046683)	0.318996	1	0	0	1.74703	1.99611	JUN;STAT1
porphyrin-containing compound biosynthetic process (GO:0006779)	0.318996	1	0	0	1.74703	1.99611	UROD;ATPIF1
iron-sulfur cluster assembly (GO:0016226)	0.318996	1	0	0	1.74703	1.99611	FAM96B;ISCU
actin filament polymerization (GO:0030041)	0.318996	1	0	0	1.74703	1.99611	MICALL2;RAC1
cardiac muscle cell contraction (GO:0086003)	0.318996	1	0	0	1.74703	1.99611	ATP1A1;SCN3B
Rho protein signal transduction (GO:0007266)	0.319366	1	0	0	1.29232	1.47508	CDC42;CFL1;ARHGDIG;RAC1;ARHGAP5;RHOBTB1
regulation of fat cell differentiation (GO:0045598)	0.319366	1	0	0	1.29232	1.47508	CEBPB;XBP1;SFRP2;CCDC85B;CREBL2;ZFPM2
positive regulation of intracellular transport (GO:0032388)	0.320717	1	0	0	1.39762	1.58937	GSK3A;NEDD4;BAX;OAZ2
regulation of smooth muscle cell proliferation (GO:0048660)	0.320717	1	0	0	1.39762	1.58937	NDRG4;IGFBP5;STAT1;APOD
positive regulation of transport (GO:0051050)	0.320717	1	0	0	1.39762	1.58937	CD63;CHORDC1;FLOT1;SNCA
heart contraction (GO:0060047)	0.320717	1	0	0	1.39762	1.58937	GPX1;SCN3B;ATP1B1;SOD1
microtubule cytoskeleton organization involved in mitosis (GO:1902850)	0.320717	1	0	0	1.39762	1.58937	DCTN2;STMN1;SBDS;RAN
cholesterol homeostasis (GO:0042632)	0.321147	1	0	0	1.33248	1.51351	CYP39A1;XBP1;FABP3;NPC2;LAMTOR1
sterol homeostasis (GO:0055092)	0.321147	1	0	0	1.33248	1.51351	CYP39A1;XBP1;FABP3;NPC2;LAMTOR1
negative regulation of transcription from RNA polymerase II promoter (GO:0000122)	0.324006	1	0	0	1.08341	1.22099	TCERG1;CEBPB;TENM2;RPL10;SUPT4H1;AKR1B1;ENO1;PHB;DNAJB1;RPS14;HEY1;SUMO1;CUX1;UBB;SOX15;C1QBP;TCEAL1;UBC;RPS27A;SNCA;HEXIM1;JUN;HSBP1;STAT1;RPL23;SARS;NR1D2;DUSP26;NR2F6;DRAP1;EID1;DDIT3;NEDD4;PAF1;TAF7;ZFPM2;UBA52;PPID;HSPA1A
regulation of I-kappaB kinase/NF-kappaB signaling (GO:0043122)	0.324867	1	0	0	1.15048	1.29353	NDFIP1;STAT1;GSTP1;SHISA5;HSPB1;PINK1;LGALS1;UBB;VAPA;UBC;UBE2N;NLRP1;RPS27A;UBA52;TMEM9B
hindlimb morphogenesis (GO:0035137)	0.325865	1	0	0	2.62055	2.93834	WNT7A
regulation of oxidative stress-induced neuron intrinsic apoptotic signaling pathway (GO:1903376)	0.325865	1	0	0	2.62055	2.93834	PARK7
neuron projection maintenance (GO:1990535)	0.325865	1	0	0	2.62055	2.93834	APP
galactosylceramide metabolic process (GO:0006681)	0.325865	1	0	0	2.62055	2.93834	B3GALT2
vitamin K metabolic process (GO:0042373)	0.325865	1	0	0	2.62055	2.93834	CBR1
regulation of extent of cell growth (GO:0061387)	0.325865	1	0	0	2.62055	2.93834	OLFM1
cellular response to iron ion (GO:0071281)	0.325865	1	0	0	2.62055	2.93834	B2M
vascular smooth muscle cell differentiation (GO:0035886)	0.325865	1	0	0	2.62055	2.93834	MESP1
positive regulation of myelination (GO:0031643)	0.325865	1	0	0	2.62055	2.93834	RNF10
cellular hyperosmotic response (GO:0071474)	0.325865	1	0	0	2.62055	2.93834	AKR1B1
negative regulation of acute inflammatory response (GO:0002674)	0.325865	1	0	0	2.62055	2.93834	GSTP1
chromatin silencing at telomere (GO:0006348)	0.325865	1	0	0	2.62055	2.93834	DPY30
negative regulation of necroptotic process (GO:0060546)	0.325865	1	0	0	2.62055	2.93834	SLC25A4
positive regulation of humoral immune response (GO:0002922)	0.325865	1	0	0	2.62055	2.93834	PHB
cardiac ventricle formation (GO:0003211)	0.325865	1	0	0	2.62055	2.93834	MESP1
positive regulation of cardiac muscle tissue development (GO:0055025)	0.325865	1	0	0	2.62055	2.93834	EFNB2
transcription initiation from RNA polymerase III promoter (GO:0006384)	0.325865	1	0	0	2.62055	2.93834	POLR3H
platelet dense granule organization (GO:0060155)	0.325865	1	0	0	2.62055	2.93834	BLOC1S2
positive regulation of granulocyte differentiation (GO:0030854)	0.325865	1	0	0	2.62055	2.93834	HAX1
spermine metabolic process (GO:0008215)	0.325865	1	0	0	2.62055	2.93834	AMD1
membrane raft assembly (GO:0001765)	0.325865	1	0	0	2.62055	2.93834	FLOT1
regulation of relaxation of cardiac muscle (GO:1901897)	0.325865	1	0	0	2.62055	2.93834	CHGA
regulation of cellular response to oxidative stress (GO:1900407)	0.325865	1	0	0	2.62055	2.93834	PINK1
regulation of atrial cardiac muscle cell membrane depolarization (GO:0060371)	0.325865	1	0	0	2.62055	2.93834	SCN3B
negative regulation of cAMP-mediated signaling (GO:0043951)	0.325865	1	0	0	2.62055	2.93834	UBE2B
antigen processing and presentation of endogenous peptide antigen (GO:0002483)	0.325865	1	0	0	2.62055	2.93834	B2M
regulation of NK T cell activation (GO:0051133)	0.325865	1	0	0	2.62055	2.93834	HSPH1
photoreceptor cell differentiation (GO:0046530)	0.325865	1	0	0	2.62055	2.93834	ARL3
regulation of blood vessel remodeling (GO:0060312)	0.325865	1	0	0	2.62055	2.93834	CST3
lens fiber cell development (GO:0070307)	0.325865	1	0	0	2.62055	2.93834	WNT7A
negative regulation of cellular extravasation (GO:0002692)	0.325865	1	0	0	2.62055	2.93834	PLCB1
pyrimidine deoxyribonucleotide biosynthetic process (GO:0009221)	0.325865	1	0	0	2.62055	2.93834	HDDC2
response to UV-A (GO:0070141)	0.325865	1	0	0	2.62055	2.93834	PPID
negative regulation of amino acid transport (GO:0051956)	0.325865	1	0	0	2.62055	2.93834	ARL6IP5
regulation of hyaluronan biosynthetic process (GO:1900125)	0.325865	1	0	0	2.62055	2.93834	CLTC
positive regulation of microtubule motor activity (GO:2000576)	0.325865	1	0	0	2.62055	2.93834	DYNLL1
macrophage derived foam cell differentiation (GO:0010742)	0.325865	1	0	0	2.62055	2.93834	STAT1
mRNA 5'-splice site recognition (GO:0000395)	0.325865	1	0	0	2.62055	2.93834	SNRPC
purine ribonucleoside monophosphate catabolic process (GO:0009169)	0.325865	1	0	0	2.62055	2.93834	NUDT3
regulation of cellular carbohydrate catabolic process (GO:0043471)	0.325865	1	0	0	2.62055	2.93834	PGAM1
positive regulation of helicase activity (GO:0051096)	0.325865	1	0	0	2.62055	2.93834	SSBP1
regulation of mitotic spindle checkpoint (GO:1903504)	0.325865	1	0	0	2.62055	2.93834	ANAPC15
positive regulation of toll-like receptor 3 signaling pathway (GO:0034141)	0.325865	1	0	0	2.62055	2.93834	FLOT1
vesicle fusion with Golgi apparatus (GO:0048280)	0.325865	1	0	0	2.62055	2.93834	VTI1B
negative regulation of calcium ion-dependent exocytosis (GO:0045955)	0.325865	1	0	0	2.62055	2.93834	SYT4
folic acid-containing compound biosynthetic process (GO:0009396)	0.325865	1	0	0	2.62055	2.93834	ATPIF1
NADH metabolic process (GO:0006734)	0.325865	1	0	0	2.62055	2.93834	MDH1
positive regulation of microglial cell activation (GO:1903980)	0.325865	1	0	0	2.62055	2.93834	APP
regulation of cell cycle checkpoint (GO:1901976)	0.325865	1	0	0	2.62055	2.93834	RPA2
GDP-mannose metabolic process (GO:0019673)	0.325865	1	0	0	2.62055	2.93834	PMM1
coronary vasculature development (GO:0060976)	0.325865	1	0	0	2.62055	2.93834	MESP1
negative regulation of phospholipase activity (GO:0010519)	0.325865	1	0	0	2.62055	2.93834	RGS2
heart trabecula formation (GO:0060347)	0.325865	1	0	0	2.62055	2.93834	HEY1
regulation of inositol phosphate biosynthetic process (GO:0010919)	0.325865	1	0	0	2.62055	2.93834	SNCA
imitative learning (GO:0098596)	0.325865	1	0	0	2.62055	2.93834	CNTNAP2
regulation of dendritic cell chemotaxis (GO:2000508)	0.325865	1	0	0	2.62055	2.93834	C1QBP
negative regulation of delayed rectifier potassium channel activity (GO:1902260)	0.325865	1	0	0	2.62055	2.93834	SUMO1
mesenchymal cell differentiation involved in kidney development (GO:0072161)	0.325865	1	0	0	2.62055	2.93834	STAT1
positive regulation of centrosome cycle (GO:0046607)	0.325865	1	0	0	2.62055	2.93834	RANBP1
response to catecholamine (GO:0071869)	0.325865	1	0	0	2.62055	2.93834	DRD5
endosome to lysosome transport via multivesicular body sorting pathway (GO:0032510)	0.325865	1	0	0	2.62055	2.93834	CHMP3
positive regulation of oxidative stress-induced cell death (GO:1903209)	0.325865	1	0	0	2.62055	2.93834	SOD1
positive regulation of trophoblast cell migration (GO:1901165)	0.325865	1	0	0	2.62055	2.93834	C1QBP
protein localization to nucleolus (GO:1902570)	0.325865	1	0	0	2.62055	2.93834	RAN
cellular response to cold (GO:0070417)	0.325865	1	0	0	2.62055	2.93834	DNAJC3
astrocyte differentiation (GO:0048708)	0.325865	1	0	0	2.62055	2.93834	MT3
negative regulation of myeloid cell apoptotic process (GO:0033033)	0.325865	1	0	0	2.62055	2.93834	MAEA
negative regulation of mononuclear cell migration (GO:0071676)	0.325865	1	0	0	2.62055	2.93834	PLCB1
negative regulation of glial cell proliferation (GO:0060253)	0.325865	1	0	0	2.62055	2.93834	RNF10
peptidyl-serine autophosphorylation (GO:0036289)	0.325865	1	0	0	2.62055	2.93834	PINK1
astrocyte activation (GO:0048143)	0.325865	1	0	0	2.62055	2.93834	APP
glutamate catabolic process (GO:0006538)	0.325865	1	0	0	2.62055	2.93834	GAD1
establishment of protein localization to telomere (GO:0070200)	0.325865	1	0	0	2.62055	2.93834	NABP2
endoplasmic reticulum membrane organization (GO:0090158)	0.325865	1	0	0	2.62055	2.93834	RTN4
regulation of osteoclast development (GO:2001204)	0.325865	1	0	0	2.62055	2.93834	ATP6AP1
foam cell differentiation (GO:0090077)	0.325865	1	0	0	2.62055	2.93834	STAT1
negative regulation of glycogen biosynthetic process (GO:0045719)	0.325865	1	0	0	2.62055	2.93834	GSK3A
regulation of microtubule nucleation (GO:0010968)	0.325865	1	0	0	2.62055	2.93834	HSPA1A
fructose 6-phosphate metabolic process (GO:0006002)	0.325865	1	0	0	2.62055	2.93834	PFKM
neuron remodeling (GO:0016322)	0.325865	1	0	0	2.62055	2.93834	APP
positive regulation of protein glycosylation (GO:0060050)	0.325865	1	0	0	2.62055	2.93834	CHORDC1
polyamine biosynthetic process (GO:0006596)	0.325865	1	0	0	2.62055	2.93834	AMD1
granzyme-mediated apoptotic signaling pathway (GO:0008626)	0.325865	1	0	0	2.62055	2.93834	BNIP3
positive regulation of cellular extravasation (GO:0002693)	0.325865	1	0	0	2.62055	2.93834	THY1
vocal learning (GO:0042297)	0.325865	1	0	0	2.62055	2.93834	CNTNAP2
transmembrane receptor protein tyrosine phosphatase signaling pathway (GO:0007185)	0.325865	1	0	0	2.62055	2.93834	PTPRD
protein localization to nuclear envelope (GO:0090435)	0.325865	1	0	0	2.62055	2.93834	NUTF2
regulation of protein depolymerization (GO:1901879)	0.325865	1	0	0	2.62055	2.93834	MAP1B
regulation of hydrogen peroxide metabolic process (GO:0010310)	0.325865	1	0	0	2.62055	2.93834	RAC1
SCF complex assembly (GO:0010265)	0.325865	1	0	0	2.62055	2.93834	SKP1
N-terminal peptidyl-methionine acetylation (GO:0017196)	0.325865	1	0	0	2.62055	2.93834	NAA20
establishment of mitochondrion localization, microtubule-mediated (GO:0034643)	0.325865	1	0	0	2.62055	2.93834	UBB
negative regulation of cellular response to hypoxia (GO:1900038)	0.325865	1	0	0	2.62055	2.93834	ENO1
activation of transmembrane receptor protein tyrosine kinase activity (GO:0007171)	0.325865	1	0	0	2.62055	2.93834	NRG1
positive regulation of amyloid-beta clearance (GO:1900223)	0.325865	1	0	0	2.62055	2.93834	LRPAP1
cellular triglyceride homeostasis (GO:0035356)	0.325865	1	0	0	2.62055	2.93834	XBP1
cellular response to monoamine stimulus (GO:0071868)	0.325865	1	0	0	2.62055	2.93834	DRD5
positive regulation of receptor binding (GO:1900122)	0.325865	1	0	0	2.62055	2.93834	B2M
negative regulation of lymphocyte migration (GO:2000402)	0.325865	1	0	0	2.62055	2.93834	APOD
5S class rRNA transcription from RNA polymerase III type 1 promoter (GO:0042791)	0.325865	1	0	0	2.62055	2.93834	GTF3C6
ceramide transport (GO:0035627)	0.325865	1	0	0	2.62055	2.93834	PSAP
negative regulation of glucocorticoid receptor signaling pathway (GO:2000323)	0.325865	1	0	0	2.62055	2.93834	PHB
regulation of MHC class I biosynthetic process (GO:0045343)	0.325865	1	0	0	2.62055	2.93834	HSPH1
regulation of skeletal muscle contraction (GO:0014819)	0.325865	1	0	0	2.62055	2.93834	C12ORF57
protein localization to membrane (GO:0072657)	0.327382	1	0	0	1.17192	1.3086	DPP10;PDZD11;KCNIP4;FLOT1;CPE;TMED2;MADCAM1;THY1;ATP1B1;SCN3B;LIN7B;ARL5A
regulation of peptide hormone secretion (GO:0090276)	0.330782	1	0	0	1.27486	1.41037	MARCKS;ARL2BP;UQCC2;SLC25A5;SLC25A4;SLC25A6
positive regulation of ubiquitin-protein transferase activity (GO:0051443)	0.333065	1	0	0	1.47406	1.6206	PINK1;UBE2N;RPS2
alpha-amino acid metabolic process (GO:1901605)	0.333065	1	0	0	1.47406	1.6206	GAMT;CKMT1A;CKB
organelle transport along microtubule (GO:0072384)	0.333065	1	0	0	1.47406	1.6206	CDC42;UBB;KIF5B
negative regulation of extrinsic apoptotic signaling pathway via death domain receptors (GO:1902042)	0.333065	1	0	0	1.47406	1.6206	GPX1;PEA15;PARK7
cofactor biosynthetic process (GO:0051188)	0.333065	1	0	0	1.47406	1.6206	MOCS2;FAM96B;ISCU
lysosome organization (GO:0007040)	0.333065	1	0	0	1.47406	1.6206	HOOK2;AKTIP;LAMTOR1
protein destabilization (GO:0031648)	0.333065	1	0	0	1.47406	1.6206	TMEM147;ISOC2;SNCA
regulation of glucose import (GO:0046324)	0.333065	1	0	0	1.47406	1.6206	GSK3A;PEA15;CREBL2
regulation of extrinsic apoptotic signaling pathway (GO:2001236)	0.333922	1	0	0	1.31027	1.43717	GSTP1;AKR1B1;PARK7;SCG2;DEDD2
dicarboxylic acid metabolic process (GO:0043648)	0.333922	1	0	0	1.31027	1.43717	FH;GOT1;MDH1;MRPS36;MDH2
hexose metabolic process (GO:0019318)	0.335428	1	0	0	1.36724	1.4935	PMM1;CHST1;APOD;ALDOA
positive regulation of protein complex assembly (GO:0031334)	0.337315	1	0	0	1.23666	1.34393	JUN;TPPP3;SUMO1;RPS3;RPA2;BAX;GTF2H5
negative regulation of lymphocyte activation (GO:0051250)	0.342833	1	0	0	1.65508	1.77178	DUSP3;GPNMB
organelle fusion (GO:0048284)	0.342833	1	0	0	1.65508	1.77178	FIS1;BAX
cellular response to zinc ion (GO:0071294)	0.342833	1	0	0	1.65508	1.77178	MT2A;MT3
leukotriene metabolic process (GO:0006691)	0.342833	1	0	0	1.65508	1.77178	MGST3;PTGR1
gamma-aminobutyric acid signaling pathway (GO:0007214)	0.342833	1	0	0	1.65508	1.77178	GABRA1;GABBR1
purine ribonucleotide catabolic process (GO:0009154)	0.342833	1	0	0	1.65508	1.77178	HINT1;NUDT3
striated muscle cell differentiation (GO:0051146)	0.342833	1	0	0	1.65508	1.77178	MESP1;NRG1
macromolecule biosynthetic process (GO:0009059)	0.342833	1	0	0	1.65508	1.77178	EIF4G2;RPS23
negative regulation of protein localization to cell periphery (GO:1904376)	0.342833	1	0	0	1.65508	1.77178	TMEM59;CLTC
positive regulation of phospholipase activity (GO:0010518)	0.342833	1	0	0	1.65508	1.77178	ARF4;ARL1
DNA double-strand break processing (GO:0000729)	0.342833	1	0	0	1.65508	1.77178	UBE2V2;UBE2N
drug transport (GO:0015893)	0.342833	1	0	0	1.65508	1.77178	RALBP1;TMEM30A
positive regulation of adherens junction organization (GO:1903393)	0.342833	1	0	0	1.65508	1.77178	THY1;RAC1
positive regulation of epithelial cell differentiation (GO:0030858)	0.342833	1	0	0	1.65508	1.77178	MESP1;AHI1
regulation of cAMP biosynthetic process (GO:0030817)	0.342833	1	0	0	1.65508	1.77178	CALM3;CALM1
positive regulation of transcription regulatory region DNA binding (GO:2000679)	0.342833	1	0	0	1.65508	1.77178	DDRGK1;PARK7
histone methylation (GO:0016571)	0.342833	1	0	0	1.65508	1.77178	PRMT2;PRMT1
negative regulation of protein localization to plasma membrane (GO:1903077)	0.342833	1	0	0	1.65508	1.77178	TMEM59;CLTC
negative regulation of transposition (GO:0010529)	0.342833	1	0	0	1.65508	1.77178	ZNF91;TDRD9
regulation of heterotypic cell-cell adhesion (GO:0034114)	0.342833	1	0	0	1.65508	1.77178	FLOT1;THY1
Fc-gamma receptor signaling pathway involved in phagocytosis (GO:0038096)	0.347568	1	0	0	1.17338	1.24002	CDC42;HSP90AA1;ARPC3;ARPC1A;BRK1;MAPK1;ARPC5;RAC1;ACTB;ACTG1
regulation of neuron apoptotic process (GO:0043523)	0.347802	1	0	0	1.22292	1.29155	PINK1;CDK5;DDIT3;BAX;PARK7;MT3;SOD1
positive regulation of protein localization to cell periphery (GO:1904377)	0.350165	1	0	0	1.33815	1.40419	DPP10;KIF5B;CIB1;AKAP5
regulation of fibroblast proliferation (GO:0048145)	0.350165	1	0	0	1.33815	1.40419	GSTP1;FTH1;FN1;S100A6
icosanoid metabolic process (GO:0006690)	0.350165	1	0	0	1.33815	1.40419	GPX1;GPX4;PNPLA8;PTGR1
cellular protein modification process (GO:0006464)	0.35077	1	0	0	1.05136	1.10143	APP;GSK3A;RAB3A;GPAA1;PARK7;DDA1;PSMD8;SERP2;UBL5;PPP1CC;LGALS1;B3GALT2;PSMD3;CHGB;SKP1;DUSP2;MAP2K1;WSB2;IGFBP5;FBXO2;APLP2;SHISA5;DUSP26;KCTD6;CTTNBP2NL;DNAJC3;RCN1;PSMA4;DAD1;PSME1;B3GNT2;SCG3;UBA52;SCG2;COPS7A;RNF7;PSMA7;PPM1G;PSMB6;TGOLN2;CST3;PSMB7;PSMB4;PSMB5;PSMB3;PSMB1;MAPK1;TMEM132A;FN1;EIF2AK2;ISG15;FBXL15;KRT10;BMX;MERTK;MT3;PTPRD;PSMC5;PINK1;COPS6;PSMC3;CDK5;PSMC4;QPCT;UBE2N;CPE;COPS8
dendrite morphogenesis (GO:0048813)	0.35085	1	0	0	1.42939	1.49714	CDC42;WNT7A;ZNF365
substrate adhesion-dependent cell spreading (GO:0034446)	0.35085	1	0	0	1.42939	1.49714	MICALL2;FN1;RAC1
regulation of erythrocyte differentiation (GO:0045646)	0.35085	1	0	0	1.42939	1.49714	STAT1;PRMT1;HSPA1A
positive regulation of calcium ion transport into cytosol (GO:0010524)	0.35085	1	0	0	1.42939	1.49714	THY1;CASQ1;SNCA
Ras protein signal transduction (GO:0007265)	0.352166	1	0	0	1.12309	1.17212	JUN;RAB3A;ARHGDIG;BRK1;PARK7;HACD3;ARHGAP5;RAB22A;RAB33A;RHOBTB1;CDC42;MRAS;RAB14;CFL1;RAC1;RAB6B
axonogenesis (GO:0007409)	0.352166	1	0	0	1.12309	1.17212	APP;RAB3A;OMG;NRXN3;WNT7A;CCK;RTN4;MLF2;EFNB2;GAP43;CDK5;FEZ1;MAP1B;KIF5B;S100A6;MAPK1
C-terminal protein lipidation (GO:0006501)	0.353751	1	0	0	1.24131	1.28992	CNTN5;NEGR1;THY1;LY6H;LY6E;OPCML
regulation of phosphorylation (GO:0042325)	0.354292	1	0	0	1.17925	1.22362	APP;PINK1;UQCC2;PGAM1;PTGES3;FN1;HSPB1;AKR1B1;DYNLL1
Fc-gamma receptor signaling pathway (GO:0038094)	0.356149	1	0	0	1.16469	1.20243	CDC42;HSP90AA1;ARPC3;ARPC1A;BRK1;MAPK1;ARPC5;RAC1;ACTB;ACTG1
regulation of JNK cascade (GO:0046328)	0.358324	1	0	0	1.20948	1.24131	APP;PINK1;DUSP3;MECOM;WNT7A;ZNF622;PLCB1
mRNA export from nucleus (GO:0006406)	0.361378	1	0	0	1.18666	1.20782	SLBP;ENY2;EIF4A3;MAGOH;SRSF3;SRSF5;SRSF7;SRSF9
Fc receptor mediated stimulatory signaling pathway (GO:0002431)	0.364758	1	0	0	1.15612	1.16597	CDC42;HSP90AA1;ARPC3;ARPC1A;BRK1;MAPK1;ARPC5;RAC1;ACTB;ACTG1
negative regulation of I-kappaB kinase/NF-kappaB signaling (GO:0043124)	0.364907	1	0	0	1.31027	1.3209	STAT1;GSTP1;TMSB4X;NLRP1
polyol metabolic process (GO:0019751)	0.364907	1	0	0	1.31027	1.3209	PLCB1;CALM1;PLCB2;NUDT3
positive regulation of tumor necrosis factor production (GO:0032760)	0.364907	1	0	0	1.31027	1.3209	C1QTNF4;DDT;HSPB1;CLU
inositol phosphate metabolic process (GO:0043647)	0.364907	1	0	0	1.31027	1.3209	PLCB1;CALM1;PLCB2;NUDT3
regulation of vacuole organization (GO:0044088)	0.366395	1	0	0	1.57233	1.57868	RAB33A;UBQLN2
Golgi to endosome transport (GO:0006895)	0.366395	1	0	0	1.57233	1.57868	TGOLN2;RAB14
negative regulation of actin filament bundle assembly (GO:0032232)	0.366395	1	0	0	1.57233	1.57868	STMN1;PFN1
negative regulation of ion transport (GO:0043271)	0.366395	1	0	0	1.57233	1.57868	NEDD4;SNCA
cellular polysaccharide catabolic process (GO:0044247)	0.366395	1	0	0	1.57233	1.57868	CALM1;PGM2L1
phosphatidylethanolamine metabolic process (GO:0046337)	0.366395	1	0	0	1.57233	1.57868	PNPLA8;LPIN2
negative regulation of response to biotic stimulus (GO:0002832)	0.366395	1	0	0	1.57233	1.57868	C1QBP;PCBP2
glial cell development (GO:0021782)	0.366395	1	0	0	1.57233	1.57868	APP;MT3
negative regulation of telomere maintenance via telomerase (GO:0032211)	0.366395	1	0	0	1.57233	1.57868	HNRNPC;HNRNPA1
inactivation of MAPK activity (GO:0000188)	0.366395	1	0	0	1.57233	1.57868	DUSP2;DUSP3
chondroitin sulfate biosynthetic process (GO:0030206)	0.366395	1	0	0	1.57233	1.57868	BCAN;CHSY3
cellular response to steroid hormone stimulus (GO:0071383)	0.366395	1	0	0	1.57233	1.57868	AKR1B1;ATP1A1
entrainment of circadian clock by photoperiod (GO:0043153)	0.366395	1	0	0	1.57233	1.57868	PPP1CC;RBM4B
cell projection assembly (GO:0030031)	0.366395	1	0	0	1.57233	1.57868	CDC42;RAC1
neuromuscular junction development (GO:0007528)	0.366395	1	0	0	1.57233	1.57868	CACNB4;NEDD4
regulation of calcium ion transmembrane transport (GO:1903169)	0.366395	1	0	0	1.57233	1.57868	TSPAN13;CASQ1
positive regulation of cell-matrix adhesion (GO:0001954)	0.368579	1	0	0	1.38735	1.38471	CIB1;THY1;RAC1
cellular response to glucose starvation (GO:0042149)	0.368579	1	0	0	1.38735	1.38471	XBP1;HSPA5;HNRNPA1
establishment or maintenance of epithelial cell apical/basal polarity (GO:0045197)	0.368579	1	0	0	1.38735	1.38471	CDC42;PDZD11;LIN7B
positive regulation of locomotion (GO:0040017)	0.368579	1	0	0	1.38735	1.38471	CHMP2A;CHMP3;CFAP20
regulation of interleukin-12 production (GO:0032655)	0.368579	1	0	0	1.38735	1.38471	C1QBP;PLCB1;HSPD1
ATP hydrolysis coupled proton transport (GO:0015991)	0.368753	1	0	0	2.24618	2.24085	ATP1A1
intracellular sterol transport (GO:0032366)	0.368753	1	0	0	2.24618	2.24085	NPC2
smooth muscle cell migration (GO:0014909)	0.368753	1	0	0	2.24618	2.24085	AAMP
positive regulation of epithelial cell proliferation involved in wound healing (GO:0060054)	0.368753	1	0	0	2.24618	2.24085	WNT7A
protein C-linked glycosylation via tryptophan (GO:0018317)	0.368753	1	0	0	2.24618	2.24085	DPM3
tRNA transcription from RNA polymerase III promoter (GO:0042797)	0.368753	1	0	0	2.24618	2.24085	GTF3C6
flavin-containing compound metabolic process (GO:0042726)	0.368753	1	0	0	2.24618	2.24085	RFK
positive regulation of calcineurin-NFAT signaling cascade (GO:0070886)	0.368753	1	0	0	2.24618	2.24085	CIB1
positive regulation of dendritic cell chemotaxis (GO:2000510)	0.368753	1	0	0	2.24618	2.24085	C1QBP
negative regulation of interleukin-8 secretion (GO:2000483)	0.368753	1	0	0	2.24618	2.24085	TMSB4X
ribonucleoside bisphosphate biosynthetic process (GO:0034030)	0.368753	1	0	0	2.24618	2.24085	ACOT7
negative regulation of stress-activated protein kinase signaling cascade (GO:0070303)	0.368753	1	0	0	2.24618	2.24085	GSTP1
cytoplasmic sequestering of NF-kappaB (GO:0007253)	0.368753	1	0	0	2.24618	2.24085	TMSB4X
negative regulation of cardiac muscle cell differentiation (GO:2000726)	0.368753	1	0	0	2.24618	2.24085	GSK3A
molybdopterin cofactor metabolic process (GO:0043545)	0.368753	1	0	0	2.24618	2.24085	MOCS2
negative regulation of dendrite morphogenesis (GO:0050774)	0.368753	1	0	0	2.24618	2.24085	YWHAH
box C/D snoRNP assembly (GO:0000492)	0.368753	1	0	0	2.24618	2.24085	RUVBL2
fatty acid elongation, saturated fatty acid (GO:0019367)	0.368753	1	0	0	2.24618	2.24085	ELOVL4
positive regulation of B cell differentiation (GO:0045579)	0.368753	1	0	0	2.24618	2.24085	XBP1
fatty acid elongation, polyunsaturated fatty acid (GO:0034626)	0.368753	1	0	0	2.24618	2.24085	ELOVL4
L-cysteine metabolic process (GO:0046439)	0.368753	1	0	0	2.24618	2.24085	AHCY
positive regulation of phospholipid biosynthetic process (GO:0071073)	0.368753	1	0	0	2.24618	2.24085	FABP3
adenine nucleotide transport (GO:0051503)	0.368753	1	0	0	2.24618	2.24085	SLC25A4
protein C-linked glycosylation via 2'-alpha-mannosyl-L-tryptophan (GO:0018406)	0.368753	1	0	0	2.24618	2.24085	DPM3
morphogenesis of a polarized epithelium (GO:0001738)	0.368753	1	0	0	2.24618	2.24085	AHI1
positive regulation of lymphocyte apoptotic process (GO:0070230)	0.368753	1	0	0	2.24618	2.24085	PRELID1
negative regulation of nitrogen compound metabolic process (GO:0051172)	0.368753	1	0	0	2.24618	2.24085	CLTC
positive regulation of macrophage migration (GO:1905523)	0.368753	1	0	0	2.24618	2.24085	KARS
attachment of GPI anchor to protein (GO:0016255)	0.368753	1	0	0	2.24618	2.24085	GPAA1
positive regulation of NK T cell activation (GO:0051135)	0.368753	1	0	0	2.24618	2.24085	HSPH1
regulation of interleukin-23 production (GO:0032667)	0.368753	1	0	0	2.24618	2.24085	RAC1
modification by symbiont of host morphology or physiology (GO:0044003)	0.368753	1	0	0	2.24618	2.24085	RRAGA
positive regulation of inositol phosphate biosynthetic process (GO:0060732)	0.368753	1	0	0	2.24618	2.24085	SNCA
tRNA transcription (GO:0009304)	0.368753	1	0	0	2.24618	2.24085	GTF3C6
positive regulation of tumor necrosis factor-mediated signaling pathway (GO:1903265)	0.368753	1	0	0	2.24618	2.24085	HSPA1A
regulation of glucocorticoid receptor signaling pathway (GO:2000322)	0.368753	1	0	0	2.24618	2.24085	PHB
thiamine-containing compound metabolic process (GO:0042723)	0.368753	1	0	0	2.24618	2.24085	THTPA
purine ribonucleotide transport (GO:0015868)	0.368753	1	0	0	2.24618	2.24085	SLC25A4
regulation of toll-like receptor 3 signaling pathway (GO:0034139)	0.368753	1	0	0	2.24618	2.24085	FLOT1
endonucleolytic cleavage in ITS1 to separate SSU-rRNA from 5.8S rRNA and LSU-rRNA from tricistronic rRNA transcript (SSU-rRNA, 5.8S rRNA, LSU-rRNA) (GO:0000447)	0.368753	1	0	0	2.24618	2.24085	RPSA
activation of signaling protein activity involved in unfolded protein response (GO:0006987)	0.368753	1	0	0	2.24618	2.24085	BAX
regulation of establishment of protein localization (GO:0070201)	0.368753	1	0	0	2.24618	2.24085	DNAJA1
positive regulation of cell migration by vascular endothelial growth factor signaling pathway (GO:0038089)	0.368753	1	0	0	2.24618	2.24085	HSPB1
wound healing, spreading of epidermal cells (GO:0035313)	0.368753	1	0	0	2.24618	2.24085	WNT7A
dorsal aorta morphogenesis (GO:0035912)	0.368753	1	0	0	2.24618	2.24085	HEY1
mannose metabolic process (GO:0006013)	0.368753	1	0	0	2.24618	2.24085	PMM1
regulation of NADP metabolic process (GO:1902031)	0.368753	1	0	0	2.24618	2.24085	PGAM1
negative regulation of glycogen metabolic process (GO:0070874)	0.368753	1	0	0	2.24618	2.24085	GSK3A
tetrahydrofolate interconversion (GO:0035999)	0.368753	1	0	0	2.24618	2.24085	ATPIF1
fatty acid elongation, monounsaturated fatty acid (GO:0034625)	0.368753	1	0	0	2.24618	2.24085	ELOVL4
molybdopterin cofactor biosynthetic process (GO:0032324)	0.368753	1	0	0	2.24618	2.24085	MOCS2
xenobiotic catabolic process (GO:0042178)	0.368753	1	0	0	2.24618	2.24085	GSTO1
purine nucleoside bisphosphate biosynthetic process (GO:0034033)	0.368753	1	0	0	2.24618	2.24085	ACOT7
SA node cell action potential (GO:0086015)	0.368753	1	0	0	2.24618	2.24085	SCN3B
positive regulation of membrane depolarization (GO:1904181)	0.368753	1	0	0	2.24618	2.24085	MLLT11
lens fiber cell differentiation (GO:0070306)	0.368753	1	0	0	2.24618	2.24085	WNT7A
positive regulation of macrophage chemotaxis (GO:0010759)	0.368753	1	0	0	2.24618	2.24085	KARS
regulation of microglial cell activation (GO:1903978)	0.368753	1	0	0	2.24618	2.24085	APP
fructose 1,6-bisphosphate metabolic process (GO:0030388)	0.368753	1	0	0	2.24618	2.24085	ALDOA
negative regulation of RIG-I signaling pathway (GO:0039536)	0.368753	1	0	0	2.24618	2.24085	C1QBP
regulation of glycogen (starch) synthase activity (GO:2000465)	0.368753	1	0	0	2.24618	2.24085	GSK3A
glyoxylate metabolic process (GO:0046487)	0.368753	1	0	0	2.24618	2.24085	GRHPR
long term synaptic depression (GO:0060292)	0.368753	1	0	0	2.24618	2.24085	ARF1
negative regulation of dendrite development (GO:2000171)	0.368753	1	0	0	2.24618	2.24085	YWHAH
negative regulation of heart rate (GO:0010459)	0.368753	1	0	0	2.24618	2.24085	FKBP1B
L-methionine salvage (GO:0071267)	0.368753	1	0	0	2.24618	2.24085	ENOPH1
long-chain fatty acid import (GO:0044539)	0.368753	1	0	0	2.24618	2.24085	FABP3
positive regulation of neurological system process (GO:0031646)	0.368753	1	0	0	2.24618	2.24085	RNF10
positive regulation of multicellular organism growth (GO:0040018)	0.368753	1	0	0	2.24618	2.24085	PPIB
inner ear receptor stereocilium organization (GO:0060122)	0.368753	1	0	0	2.24618	2.24085	SOD1
axon regeneration (GO:0031103)	0.368753	1	0	0	2.24618	2.24085	APOD
negative regulation of muscle hypertrophy (GO:0014741)	0.368753	1	0	0	2.24618	2.24085	RGS2
coenzyme A biosynthetic process (GO:0015937)	0.368753	1	0	0	2.24618	2.24085	ACOT7
ATP hydrolysis coupled cation transmembrane transport (GO:0099132)	0.368753	1	0	0	2.24618	2.24085	ATP1A1
positive regulation of metaphase/anaphase transition of cell cycle (GO:1902101)	0.368753	1	0	0	2.24618	2.24085	ANAPC11
regulation of dendritic spine maintenance (GO:1902950)	0.368753	1	0	0	2.24618	2.24085	VPS35
fatty acid elongation, unsaturated fatty acid (GO:0019368)	0.368753	1	0	0	2.24618	2.24085	ELOVL4
regulation of mitochondrial fusion (GO:0010635)	0.368753	1	0	0	2.24618	2.24085	BNIP3
regulation of MDA-5 signaling pathway (GO:0039533)	0.368753	1	0	0	2.24618	2.24085	C1QBP
regulation of cardiac muscle cell membrane potential (GO:0086036)	0.368753	1	0	0	2.24618	2.24085	ATP2A2
oxaloacetate metabolic process (GO:0006107)	0.368753	1	0	0	2.24618	2.24085	MDH1
dorsal aorta development (GO:0035907)	0.368753	1	0	0	2.24618	2.24085	HEY1
riboflavin metabolic process (GO:0006771)	0.368753	1	0	0	2.24618	2.24085	RFK
nucleoside diphosphate metabolic process (GO:0009132)	0.368753	1	0	0	2.24618	2.24085	AK1
nucleic acid transport (GO:0050657)	0.368753	1	0	0	2.24618	2.24085	RBFOX1
left/right pattern formation (GO:0060972)	0.368753	1	0	0	2.24618	2.24085	AHI1
negative regulation of striated muscle tissue development (GO:0045843)	0.368753	1	0	0	2.24618	2.24085	SOX15
pteridine-containing compound biosynthetic process (GO:0042559)	0.368753	1	0	0	2.24618	2.24085	ATPIF1
cellular response to leptin stimulus (GO:0044320)	0.368753	1	0	0	2.24618	2.24085	MT3
establishment of protein localization to organelle (GO:0072594)	0.372446	1	0	0	1.24788	1.23248	PDIA3;RANBP1;PINK1;NUTF2;RAN
regulation of cell differentiation (GO:0045595)	0.372575	1	0	0	1.15991	1.1452	JUN;HEY1;UQCC2;OCIAD1;EIF2AK2;AKR1B1;NR1D2;PA2G4;HOPX
negative regulation of transmembrane receptor protein serine/threonine kinase signaling pathway (GO:0090101)	0.37683	1	0	0	1.20948	1.18041	UBB;PEG10;UBC;RPS27A;UBA52;HSPA1A
protein K48-linked ubiquitination (GO:0070936)	0.379633	1	0	0	1.28353	1.24317	UBE2B;UBE2T;RNF6;RNF5
DNA repair (GO:0006281)	0.380758	1	0	0	1.08812	1.05067	NPM1;UBE2B;CETN2;DDX1;RPA2;CIB1;PARK7;GTF2H5;HIST3H2A;UBB;SUMO1;APEX1;UBE2T;UBC;RPS3;UBE2V2;UBE2N;NABP2;RPS27A;UBA52
negative regulation of DNA binding (GO:0043392)	0.386219	1	0	0	1.34771	1.28214	JUN;HEY1;SUMO1
regulation of JUN kinase activity (GO:0043506)	0.386219	1	0	0	1.34771	1.28214	DNAJA1;GSTP1;RPS3
response to peptide (GO:1901652)	0.386219	1	0	0	1.34771	1.28214	STAT1;GPR22;NLRP1
positive regulation of DNA binding (GO:0043388)	0.386219	1	0	0	1.34771	1.28214	EDF1;TXN;PARK7
bone development (GO:0060348)	0.386219	1	0	0	1.34771	1.28214	GNAS;SBDS;PPIB
negative regulation of T cell activation (GO:0050868)	0.386219	1	0	0	1.34771	1.28214	CEBPB;DUSP3;GPNMB
regulation of interleukin-8 production (GO:0032677)	0.386219	1	0	0	1.34771	1.28214	DDIT3;PARK7;HSPA1A
negative regulation of cellular metabolic process (GO:0031324)	0.386219	1	0	0	1.34771	1.28214	LRPAP1;PINK1;MT3
ncRNA metabolic process (GO:0034660)	0.386219	1	0	0	1.34771	1.28214	XPO5;TDRD9;RAN
positive regulation of exocytosis (GO:0045921)	0.386219	1	0	0	1.34771	1.28214	RAB3A;ATP6AP1;CHMP2A
mesoderm development (GO:0007498)	0.389621	1	0	0	1.49745	1.41147	MESP1;BMX
positive regulation of T cell mediated immunity (GO:0002711)	0.389621	1	0	0	1.49745	1.41147	B2M;HSPD1
mitochondrial fission (GO:0000266)	0.389621	1	0	0	1.49745	1.41147	FIS1;MIEF1
regulation of macrophage activation (GO:0043030)	0.389621	1	0	0	1.49745	1.41147	KARS;HSPD1
branched-chain amino acid catabolic process (GO:0009083)	0.389621	1	0	0	1.49745	1.41147	PPM1K;HSD17B10
aromatic amino acid family catabolic process (GO:0009074)	0.389621	1	0	0	1.49745	1.41147	QDPR;PCBD1
ventricular septum morphogenesis (GO:0060412)	0.389621	1	0	0	1.49745	1.41147	HEY1;ZFPM2
nucleotide-excision repair, preincision complex stabilization (GO:0006293)	0.389621	1	0	0	1.49745	1.41147	RPA2;GTF2H5
meiosis I (GO:0007127)	0.389621	1	0	0	1.49745	1.41147	TDRD9;SYCP3
cellular response to misfolded protein (GO:0071218)	0.389621	1	0	0	1.49745	1.41147	SDF2L1;RNF5
protein-DNA complex disassembly (GO:0032986)	0.389621	1	0	0	1.49745	1.41147	HIST3H2A;RPL23
lipid catabolic process (GO:0016042)	0.389621	1	0	0	1.49745	1.41147	PLA2G16;MT3
positive regulation of receptor internalization (GO:0002092)	0.389621	1	0	0	1.49745	1.41147	CD63;AHI1
photoperiodism (GO:0009648)	0.389621	1	0	0	1.49745	1.41147	PPP1CC;RBM4B
glutamate metabolic process (GO:0006536)	0.389621	1	0	0	1.49745	1.41147	GOT1;GAD1
positive regulation of transcription from RNA polymerase II promoter involved in cellular response to chemical stimulus (GO:1901522)	0.389621	1	0	0	1.49745	1.41147	XBP1;MT3
positive regulation of leukocyte cell-cell adhesion (GO:1903039)	0.389621	1	0	0	1.49745	1.41147	THY1;HSPD1
regulation of ruffle assembly (GO:1900027)	0.389621	1	0	0	1.49745	1.41147	FAM98A;PFN1
negative regulation of macroautophagy (GO:0016242)	0.389621	1	0	0	1.49745	1.41147	PINK1;FEZ1
cellular calcium ion homeostasis (GO:0006874)	0.390938	1	0	0	1.14121	1.07183	SMDT1;CALB1;TMEM203;FKBP1B;ATP2A2;BAX;ATP1B1;DRD5;HERPUD1
protein autoubiquitination (GO:0051865)	0.394322	1	0	0	1.25786	1.17055	RNF10;UBE2B;UBE2T;RNF181
non-recombinational repair (GO:0000726)	0.394322	1	0	0	1.25786	1.17055	SUMO1;UBE2V2;UBE2N;PRPF19
regulation of transforming growth factor beta receptor signaling pathway (GO:0017015)	0.399937	1	0	0	1.17925	1.08072	UBB;PEG10;UBC;RPS27A;UBA52;HSPA1A
positive regulation of RNA metabolic process (GO:0051254)	0.403739	1	0	0	1.31027	1.1884	TRMT112;MAP2K1;HSPA1A
negative regulation of protein kinase B signaling (GO:0051898)	0.403739	1	0	0	1.31027	1.1884	DDIT3;PPP2R5B;CIB1
tRNA transport (GO:0051031)	0.403739	1	0	0	1.31027	1.1884	SSB;TOMM20;RAN
regulation of ion transmembrane transport (GO:0034765)	0.403739	1	0	0	1.31027	1.1884	KCNJ12;KCNJ9;NEDD4
sulfur compound catabolic process (GO:0044273)	0.403739	1	0	0	1.31027	1.1884	BCAN;CHAC2;ADO
peptidyl-cysteine modification (GO:0018198)	0.408914	1	0	0	1.96541	1.75757	PARK7
cellular response to nitric oxide (GO:0071732)	0.408914	1	0	0	1.96541	1.75757	MT3
regulation of synaptic transmission, dopaminergic (GO:0032225)	0.408914	1	0	0	1.96541	1.75757	FLOT1
aminoglycoside antibiotic metabolic process (GO:0030647)	0.408914	1	0	0	1.96541	1.75757	AKR1B1
mast cell activation involved in immune response (GO:0002279)	0.408914	1	0	0	1.96541	1.75757	CHGA
response to magnesium ion (GO:0032026)	0.408914	1	0	0	1.96541	1.75757	SNCA
cellular response to interleukin-21 (GO:0098757)	0.408914	1	0	0	1.96541	1.75757	STAT1
endodermal cell fate commitment (GO:0001711)	0.408914	1	0	0	1.96541	1.75757	PAF1
negative regulation of lipase activity (GO:0060192)	0.408914	1	0	0	1.96541	1.75757	RGS2
negative regulation of activated T cell proliferation (GO:0046007)	0.408914	1	0	0	1.96541	1.75757	PRKAR1A
interleukin-21-mediated signaling pathway (GO:0038114)	0.408914	1	0	0	1.96541	1.75757	STAT1
atrial cardiac muscle cell to AV node cell signaling (GO:0086026)	0.408914	1	0	0	1.96541	1.75757	SCN3B
regulation of transcription from RNA polymerase II promoter in response to oxidative stress (GO:0043619)	0.408914	1	0	0	1.96541	1.75757	MT3
insulin metabolic process (GO:1901142)	0.408914	1	0	0	1.96541	1.75757	CPE
negative regulation of voltage-gated potassium channel activity (GO:1903817)	0.408914	1	0	0	1.96541	1.75757	SUMO1
central nervous system myelination (GO:0022010)	0.408914	1	0	0	1.96541	1.75757	CLU
negative regulation of calcium ion transmembrane transport (GO:1903170)	0.408914	1	0	0	1.96541	1.75757	FKBP1B
deadenylation-dependent decapping of nuclear-transcribed mRNA (GO:0000290)	0.408914	1	0	0	1.96541	1.75757	LSM1
positive regulation of tumor necrosis factor biosynthetic process (GO:0042535)	0.408914	1	0	0	1.96541	1.75757	HSPB1
cellular response to epinephrine stimulus (GO:0071872)	0.408914	1	0	0	1.96541	1.75757	SNCA
negative regulation of centriole replication (GO:0046600)	0.408914	1	0	0	1.96541	1.75757	CHMP2A
protein localization to endosome (GO:0036010)	0.408914	1	0	0	1.96541	1.75757	TMEM30A
B cell mediated immunity (GO:0019724)	0.408914	1	0	0	1.96541	1.75757	HSPD1
late endosome to vacuole transport via multivesicular body sorting pathway (GO:0032511)	0.408914	1	0	0	1.96541	1.75757	VPS28
arachidonate transport (GO:1903963)	0.408914	1	0	0	1.96541	1.75757	PNPLA8
inositol phosphate catabolic process (GO:0071545)	0.408914	1	0	0	1.96541	1.75757	NUDT3
positive regulation of mRNA 3'-end processing (GO:0031442)	0.408914	1	0	0	1.96541	1.75757	PAF1
membrane fusion involved in viral entry into host cell (GO:0039663)	0.408914	1	0	0	1.96541	1.75757	PPIA
exocrine system development (GO:0035272)	0.408914	1	0	0	1.96541	1.75757	PPDPF
establishment of protein localization to chromatin (GO:0071169)	0.408914	1	0	0	1.96541	1.75757	RUVBL2
phospholipid homeostasis (GO:0055091)	0.408914	1	0	0	1.96541	1.75757	FABP3
regulation of nitrogen compound metabolic process (GO:0051171)	0.408914	1	0	0	1.96541	1.75757	CACYBP
alpha-amino acid biosynthetic process (GO:1901607)	0.408914	1	0	0	1.96541	1.75757	GAMT
positive regulation of mitotic sister chromatid separation (GO:1901970)	0.408914	1	0	0	1.96541	1.75757	ANAPC11
ventricular trabecula myocardium morphogenesis (GO:0003222)	0.408914	1	0	0	1.96541	1.75757	NRG1
leptin-mediated signaling pathway (GO:0033210)	0.408914	1	0	0	1.96541	1.75757	MT3
negative regulation of exocytosis (GO:0045920)	0.408914	1	0	0	1.96541	1.75757	SNCA
regulation of MHC class II biosynthetic process (GO:0045346)	0.408914	1	0	0	1.96541	1.75757	XBP1
negative regulation of neuron projection regeneration (GO:0070571)	0.408914	1	0	0	1.96541	1.75757	THY1
granulocyte differentiation (GO:0030851)	0.408914	1	0	0	1.96541	1.75757	JAGN1
peptidyl-diphthamide metabolic process (GO:0017182)	0.408914	1	0	0	1.96541	1.75757	EEF2
negative regulation of cAMP-dependent protein kinase activity (GO:2000480)	0.408914	1	0	0	1.96541	1.75757	PRKAR1A
regulation of response to oxidative stress (GO:1902882)	0.408914	1	0	0	1.96541	1.75757	PINK1
mast cell degranulation (GO:0043303)	0.408914	1	0	0	1.96541	1.75757	CHGA
fusion of virus membrane with host plasma membrane (GO:0019064)	0.408914	1	0	0	1.96541	1.75757	PPIA
regulation of ERAD pathway (GO:1904292)	0.408914	1	0	0	1.96541	1.75757	UBXN1
nucleotide phosphorylation (GO:0046939)	0.408914	1	0	0	1.96541	1.75757	AK1
positive regulation of production of miRNAs involved in gene silencing by miRNA (GO:1903800)	0.408914	1	0	0	1.96541	1.75757	MAP2K1
regulation of cilium movement (GO:0003352)	0.408914	1	0	0	1.96541	1.75757	CCDC65
positive regulation of TORC1 signaling (GO:1904263)	0.408914	1	0	0	1.96541	1.75757	RRAGA
peptidyl-diphthamide biosynthetic process from peptidyl-histidine (GO:0017183)	0.408914	1	0	0	1.96541	1.75757	EEF2
copper ion import (GO:0015677)	0.408914	1	0	0	1.96541	1.75757	STEAP1B
positive regulation of viral entry into host cell (GO:0046598)	0.408914	1	0	0	1.96541	1.75757	LGALS1
snoRNA 3'-end processing (GO:0031126)	0.408914	1	0	0	1.96541	1.75757	EXOSC4
positive regulation of protein homodimerization activity (GO:0090073)	0.408914	1	0	0	1.96541	1.75757	PARK7
U4 snRNA 3'-end processing (GO:0034475)	0.408914	1	0	0	1.96541	1.75757	EXOSC4
regulation of dopamine receptor signaling pathway (GO:0060159)	0.408914	1	0	0	1.96541	1.75757	VPS35
ribosome disassembly (GO:0032790)	0.408914	1	0	0	1.96541	1.75757	MTIF2
aldehyde biosynthetic process (GO:0046184)	0.408914	1	0	0	1.96541	1.75757	TPI1
depyrimidination (GO:0045008)	0.408914	1	0	0	1.96541	1.75757	NTHL1
regulation of receptor binding (GO:1900120)	0.408914	1	0	0	1.96541	1.75757	B2M
succinate metabolic process (GO:0006105)	0.408914	1	0	0	1.96541	1.75757	GAD1
tRNA aminoacylation for mitochondrial protein translation (GO:0070127)	0.408914	1	0	0	1.96541	1.75757	GARS
regulation of cardiac muscle cell action potential involved in regulation of contraction (GO:0098909)	0.408914	1	0	0	1.96541	1.75757	ATP2A2
negative regulation of double-strand break repair via homologous recombination (GO:2000042)	0.408914	1	0	0	1.96541	1.75757	MAGEF1
negative regulation of appetite (GO:0032099)	0.408914	1	0	0	1.96541	1.75757	NENF
sulfur amino acid catabolic process (GO:0000098)	0.408914	1	0	0	1.96541	1.75757	ADO
nucleoside diphosphate phosphorylation (GO:0006165)	0.408914	1	0	0	1.96541	1.75757	AK1
response to epinephrine (GO:0071871)	0.408914	1	0	0	1.96541	1.75757	SNCA
regulation of dopamine uptake involved in synaptic transmission (GO:0051584)	0.408914	1	0	0	1.96541	1.75757	SNCA
negative regulation of interleukin-1 production (GO:0032692)	0.408914	1	0	0	1.96541	1.75757	GSTP1
amyloid fibril formation (GO:1990000)	0.408914	1	0	0	1.96541	1.75757	APP
positive regulation of behavior (GO:0048520)	0.408914	1	0	0	1.96541	1.75757	CFAP20
positive regulation of transforming growth factor beta production (GO:0071636)	0.408914	1	0	0	1.96541	1.75757	ATP6AP2
daunorubicin metabolic process (GO:0044597)	0.408914	1	0	0	1.96541	1.75757	AKR1B1
regulation of protein deacetylation (GO:0090311)	0.408914	1	0	0	1.96541	1.75757	ZNHIT1
cellular cation homeostasis (GO:0030003)	0.408914	1	0	0	1.96541	1.75757	MT3
arachidonic acid secretion (GO:0050482)	0.408914	1	0	0	1.96541	1.75757	PNPLA8
excitatory synapse assembly (GO:1904861)	0.408914	1	0	0	1.96541	1.75757	WNT7A
double-strand break repair via nonhomologous end joining (GO:0006303)	0.408955	1	0	0	1.2332	1.10266	SUMO1;UBE2V2;UBE2N;PRPF19
regulation of ion transport (GO:0043269)	0.408955	1	0	0	1.2332	1.10266	KCNJ12;KCNJ9;NEDD4;SNCA
positive regulation of protein modification by small protein conjugation or removal (GO:1903322)	0.410966	1	0	0	1.19116	1.05923	GSK3A;PINK1;NDFIP1;UBB;HSPBP1
negative regulation of MAPK cascade (GO:0043409)	0.411476	1	0	0	1.16469	1.03425	UCHL1;RGS2;DUSP3;GSTP1;PHB;DUSP26
regulation of vascular endothelial growth factor receptor signaling pathway (GO:0030947)	0.412457	1	0	0	1.42939	1.2659	NEDD4;MT3
GTP metabolic process (GO:0046039)	0.412457	1	0	0	1.42939	1.2659	MOCS2;RAN
establishment of protein localization to vacuole (GO:0072666)	0.412457	1	0	0	1.42939	1.2659	VPS28;VTI1B
cellular response to nerve growth factor stimulus (GO:1990090)	0.412457	1	0	0	1.42939	1.2659	STMN2;CIB1
nucleotide-excision repair, DNA incision, 3'-to lesion (GO:0006295)	0.412457	1	0	0	1.42939	1.2659	RPA2;GTF2H5
early endosome to late endosome transport (GO:0045022)	0.412457	1	0	0	1.42939	1.2659	HOOK2;AKTIP
regulation of transcription from RNA polymerase III promoter (GO:0006359)	0.412457	1	0	0	1.42939	1.2659	PRDX5;AKR1B1
sulfur amino acid metabolic process (GO:0000096)	0.412457	1	0	0	1.42939	1.2659	AHCY;ADO
cytosolic calcium ion transport (GO:0060401)	0.412457	1	0	0	1.42939	1.2659	SMDT1;ATP2A2
triglyceride catabolic process (GO:0019433)	0.412457	1	0	0	1.42939	1.2659	FABP3;FABP5
branched-chain amino acid metabolic process (GO:0009081)	0.412457	1	0	0	1.42939	1.2659	PPM1K;HSD17B10
negative regulation of nervous system development (GO:0051961)	0.412457	1	0	0	1.42939	1.2659	DYNLT1;WNT7A
positive regulation of RNA splicing (GO:0033120)	0.412457	1	0	0	1.42939	1.2659	PRDX6;HSPA1A
ncRNA catabolic process (GO:0034661)	0.412457	1	0	0	1.42939	1.2659	EXOSC4;DEDD2
positive regulation of phosphatase activity (GO:0010922)	0.412457	1	0	0	1.42939	1.2659	CALM3;CALM1
regulation of response to DNA damage stimulus (GO:2001020)	0.42111	1	0	0	1.27486	1.10258	UBE2V2;UBE2N;RPA2
mRNA catabolic process (GO:0006402)	0.42111	1	0	0	1.27486	1.10258	EXOSC4;LSM4;HSPA1A
heart looping (GO:0001947)	0.42111	1	0	0	1.27486	1.10258	MESP1;AHI1;NDRG4
Wnt signaling pathway, calcium modulating pathway (GO:0007223)	0.42111	1	0	0	1.27486	1.10258	PLCB1;CALM1;PLCB2
cardiac muscle tissue development (GO:0048738)	0.42111	1	0	0	1.27486	1.10258	MESP1;NRG1;NDUFV2
regulation of nitric-oxide synthase activity (GO:0050999)	0.42111	1	0	0	1.27486	1.10258	HSP90AA1;NOSIP;CALM1
cellular metal ion homeostasis (GO:0006875)	0.421744	1	0	0	1.13467	0.979625	TMEM203;ATP2A2;ATP1A1;ATP1B1;MT3;ATOX1;DRD5
telomere maintenance (GO:0000723)	0.423514	1	0	0	1.20948	1.03915	PTGES3;APEX1;RPA2;ZNF365
arachidonic acid metabolic process (GO:0019369)	0.423514	1	0	0	1.20948	1.03915	CBR1;PTGES2;PNPLA8;PTGES3
positive regulation of developmental growth (GO:0048639)	0.423514	1	0	0	1.20948	1.03915	SYT4;PPIB;PLCB1;SYT17
intracellular steroid hormone receptor signaling pathway (GO:0030518)	0.423742	1	0	0	1.17338	1.0075	NEDD4;AKR1B1;DDX54;PHB;RAN
cellular response to light stimulus (GO:0071482)	0.423742	1	0	0	1.17338	1.0075	NPM1;RUVBL2;NEDD4;TRIAP1;RNF7
purine ribonucleotide metabolic process (GO:0009150)	0.423742	1	0	0	1.17338	1.0075	HSPA8;HINT1;ATP1B1;RAN;HSPA1A
positive regulation of macromolecule biosynthetic process (GO:0010557)	0.425463	1	0	0	1.09953	0.939632	RPS4X;RPL5;XBP1;NPM1;HSPH1;PRMT1;EIF4A3;AKR1B1;RPS27L;EEF2
cellular response to organonitrogen compound (GO:0071417)	0.43229	1	0	0	1.12309	0.94189	RRAGA;XBP1;IGFBP5;LAMTOR2;LAMTOR1;ACTB;LAMTOR5
retrograde transport, endosome to Golgi (GO:0042147)	0.434477	1	0	0	1.13662	0.947501	VPS29;CLTC;ARL1;VPS35;RAB6B;VTI1B
protein localization to cilium (GO:0061512)	0.43486	1	0	0	1.36724	1.13854	SNX10;ATP6V1D
regulation of telomere capping (GO:1904353)	0.43486	1	0	0	1.36724	1.13854	NABP2;MAPK1
vesicle-mediated transport between endosomal compartments (GO:0098927)	0.43486	1	0	0	1.36724	1.13854	HOOK2;AKTIP
membrane assembly (GO:0071709)	0.43486	1	0	0	1.36724	1.13854	PTPRD;FLOT1
negative regulation of signal transduction in absence of ligand (GO:1901099)	0.43486	1	0	0	1.36724	1.13854	IFI6;HSPA1A
negative regulation of extrinsic apoptotic signaling pathway in absence of ligand (GO:2001240)	0.43486	1	0	0	1.36724	1.13854	IFI6;HSPA1A
cellular response to interleukin-6 (GO:0071354)	0.43486	1	0	0	1.36724	1.13854	STAT1;PHB
regulation of dendritic spine morphogenesis (GO:0061001)	0.43486	1	0	0	1.36724	1.13854	CDK5;CFL1
protein localization to Golgi apparatus (GO:0034067)	0.43486	1	0	0	1.36724	1.13854	ARL1;ARL5A
divalent inorganic cation homeostasis (GO:0072507)	0.43486	1	0	0	1.36724	1.13854	CADPS2;MT3
cellular response to amyloid-beta (GO:1904646)	0.43486	1	0	0	1.36724	1.13854	APP;CDK5
regulation of cell size (GO:0008361)	0.43486	1	0	0	1.36724	1.13854	RAC1;LAMTOR5
regulation of microtubule cytoskeleton organization (GO:0070507)	0.43486	1	0	0	1.36724	1.13854	STMN1;CDK2AP2
melanosome organization (GO:0032438)	0.43486	1	0	0	1.36724	1.13854	BLOC1S4;BLOC1S2
regulation of transcription elongation from RNA polymerase II promoter (GO:0034243)	0.43486	1	0	0	1.36724	1.13854	SUPT4H1;PAF1
positive regulation of protein oligomerization (GO:0032461)	0.43486	1	0	0	1.36724	1.13854	BAX;CLU
negative regulation of protein serine/threonine kinase activity (GO:0071901)	0.436466	1	0	0	1.15612	0.958478	HEXIM1;UCHL1;RGS2;PRKAR1A;GSTP1
positive regulation of autophagy (GO:0010508)	0.436466	1	0	0	1.15612	0.958478	TMEM59;SCOC;PINK1;BNIP3;PARK7
positive regulation of nervous system development (GO:0051962)	0.437983	1	0	0	1.18666	0.979678	PTPRD;RNF10;SERPINF1;WNT7A
regulation of DNA binding (GO:0051101)	0.437983	1	0	0	1.18666	0.979678	JUN;SUMO1;EDF1;TXN
positive regulation of secretion by cell (GO:1903532)	0.437983	1	0	0	1.18666	0.979678	RAB3A;ATP6AP1;PPIA;PPID
protein monoubiquitination (GO:0006513)	0.438306	1	0	0	1.24131	1.02388	UBE2B;UBE2T;PAF1
base-excision repair (GO:0006284)	0.438306	1	0	0	1.24131	1.02388	NTHL1;APEX1;RPA2
regulation of insulin secretion (GO:0050796)	0.44281	1	0	0	1.11175	0.905644	MARCKS;ARL2BP;UQCC2;NNAT;SLC25A5;SLC25A4;SLC25A6
positive regulation of homeostatic process (GO:0032846)	0.445922	1	0	0	1.12309	0.907022	PINK1;ATP6AP1;PRMT1;STAT1;FKBP1B;HSPA1A
regulation of macromolecule metabolic process (GO:0060255)	0.446096	1	0	0	1.08853	0.878687	EIF4A2;APP;NELL1;ARF1;EIF4A3;FLOT1;MAPK1;LAMTOR1;ATP1B1
secretory granule organization (GO:0033363)	0.446522	1	0	0	1.74703	1.40857	BLOC1S2
negative regulation of phagocytosis (GO:0050765)	0.446522	1	0	0	1.74703	1.40857	SNX3
regulation of protein acetylation (GO:1901983)	0.446522	1	0	0	1.74703	1.40857	PARK7
positive regulation of production of molecular mediator of immune response (GO:0002702)	0.446522	1	0	0	1.74703	1.40857	XBP1
regulation of macrophage cytokine production (GO:0010935)	0.446522	1	0	0	1.74703	1.40857	CUEDC2
integrin activation (GO:0033622)	0.446522	1	0	0	1.74703	1.40857	FN1
galactose catabolic process (GO:0019388)	0.446522	1	0	0	1.74703	1.40857	PGM2L1
cellular response to interleukin-4 (GO:0071353)	0.446522	1	0	0	1.74703	1.40857	XBP1
sarcoplasmic reticulum calcium ion transport (GO:0070296)	0.446522	1	0	0	1.74703	1.40857	ATP2A2
positive regulation of coagulation (GO:0050820)	0.446522	1	0	0	1.74703	1.40857	F12
positive regulation of mitotic metaphase/anaphase transition (GO:0045842)	0.446522	1	0	0	1.74703	1.40857	ANAPC11
cellular response to reactive nitrogen species (GO:1902170)	0.446522	1	0	0	1.74703	1.40857	MT3
vasodilation (GO:0042311)	0.446522	1	0	0	1.74703	1.40857	SOD1
regulation of microtubule-based movement (GO:0060632)	0.446522	1	0	0	1.74703	1.40857	CCDC65
embryonic forelimb morphogenesis (GO:0035115)	0.446522	1	0	0	1.74703	1.40857	WNT7A
positive regulation of long-term synaptic potentiation (GO:1900273)	0.446522	1	0	0	1.74703	1.40857	APP
phagolysosome assembly (GO:0001845)	0.446522	1	0	0	1.74703	1.40857	RAB14
adipose tissue development (GO:0060612)	0.446522	1	0	0	1.74703	1.40857	XBP1
Cdc42 protein signal transduction (GO:0032488)	0.446522	1	0	0	1.74703	1.40857	CDC42
positive regulation of immunoglobulin secretion (GO:0051024)	0.446522	1	0	0	1.74703	1.40857	XBP1
small nucleolar ribonucleoprotein complex assembly (GO:0000491)	0.446522	1	0	0	1.74703	1.40857	RUVBL2
response to dopamine (GO:1903350)	0.446522	1	0	0	1.74703	1.40857	MAPK1
endosome to pigment granule transport (GO:0043485)	0.446522	1	0	0	1.74703	1.40857	CD63
L-ascorbic acid metabolic process (GO:0019852)	0.446522	1	0	0	1.74703	1.40857	GSTO1
protein polyglutamylation (GO:0018095)	0.446522	1	0	0	1.74703	1.40857	CFAP20
nucleoside phosphate biosynthetic process (GO:1901293)	0.446522	1	0	0	1.74703	1.40857	AK1
mitochondrial calcium uptake (GO:0036444)	0.446522	1	0	0	1.74703	1.40857	SMDT1
positive regulation of astrocyte differentiation (GO:0048711)	0.446522	1	0	0	1.74703	1.40857	APP
regulation of cytokine secretion involved in immune response (GO:0002739)	0.446522	1	0	0	1.74703	1.40857	KARS
receptor recycling (GO:0001881)	0.446522	1	0	0	1.74703	1.40857	NSG1
Golgi vesicle budding (GO:0048194)	0.446522	1	0	0	1.74703	1.40857	VAPA
protein localization to vacuole (GO:0072665)	0.446522	1	0	0	1.74703	1.40857	LAMTOR5
nuclear-transcribed mRNA catabolic process, exonucleolytic, 3'-5' (GO:0034427)	0.446522	1	0	0	1.74703	1.40857	EXOSC4
regulation of striated muscle tissue development (GO:0016202)	0.446522	1	0	0	1.74703	1.40857	SOX15
nucleoside triphosphate biosynthetic process (GO:0009142)	0.446522	1	0	0	1.74703	1.40857	AK1
positive regulation of ribosome biogenesis (GO:0090070)	0.446522	1	0	0	1.74703	1.40857	TRMT112
negative regulation of protein sumoylation (GO:0033234)	0.446522	1	0	0	1.74703	1.40857	PARK7
negative regulation of alcohol biosynthetic process (GO:1902931)	0.446522	1	0	0	1.74703	1.40857	SOD1
Notch signaling involved in heart development (GO:0061314)	0.446522	1	0	0	1.74703	1.40857	HEY1
positive regulation of hemostasis (GO:1900048)	0.446522	1	0	0	1.74703	1.40857	F12
doxorubicin metabolic process (GO:0044598)	0.446522	1	0	0	1.74703	1.40857	AKR1B1
engulfment of apoptotic cell (GO:0043652)	0.446522	1	0	0	1.74703	1.40857	RAC1
positive regulation of rRNA processing (GO:2000234)	0.446522	1	0	0	1.74703	1.40857	TRMT112
negative regulation of vascular endothelial growth factor receptor signaling pathway (GO:0030948)	0.446522	1	0	0	1.74703	1.40857	NEDD4
regulation of cell-cell adhesion mediated by cadherin (GO:2000047)	0.446522	1	0	0	1.74703	1.40857	FLOT1
response to interleukin-4 (GO:0070670)	0.446522	1	0	0	1.74703	1.40857	XBP1
protein autoprocessing (GO:0016540)	0.446522	1	0	0	1.74703	1.40857	F12
cholesterol catabolic process (GO:0006707)	0.446522	1	0	0	1.74703	1.40857	MT3
ether lipid metabolic process (GO:0046485)	0.446522	1	0	0	1.74703	1.40857	PLA2G16
positive regulation of cytokine production involved in inflammatory response (GO:1900017)	0.446522	1	0	0	1.74703	1.40857	KARS
hexose catabolic process (GO:0019320)	0.446522	1	0	0	1.74703	1.40857	PGM2L1
mRNA methylation (GO:0080009)	0.446522	1	0	0	1.74703	1.40857	TRMT10C
endosome to melanosome transport (GO:0035646)	0.446522	1	0	0	1.74703	1.40857	CD63
mast cell mediated immunity (GO:0002448)	0.446522	1	0	0	1.74703	1.40857	CHGA
negative regulation of amyloid-beta formation (GO:1902430)	0.446522	1	0	0	1.74703	1.40857	CLU
positive regulation of protein homooligomerization (GO:0032464)	0.446522	1	0	0	1.74703	1.40857	CLU
negative regulation of transcription by competitive promoter binding (GO:0010944)	0.446522	1	0	0	1.74703	1.40857	PHB
axonal transport of mitochondrion (GO:0019896)	0.446522	1	0	0	1.74703	1.40857	NEFL
cellular response to acidic pH (GO:0071468)	0.446522	1	0	0	1.74703	1.40857	CHORDC1
nuclear RNA surveillance (GO:0071027)	0.446522	1	0	0	1.74703	1.40857	EXOSC4
fatty acid homeostasis (GO:0055089)	0.446522	1	0	0	1.74703	1.40857	XBP1
establishment of epithelial cell apical/basal polarity (GO:0045198)	0.446522	1	0	0	1.74703	1.40857	CDC42
negative regulation of DNA-templated transcription, elongation (GO:0032785)	0.446522	1	0	0	1.74703	1.40857	SUPT4H1
regulation of glycoprotein biosynthetic process (GO:0010559)	0.446522	1	0	0	1.74703	1.40857	MT3
regulation of immunoglobulin secretion (GO:0051023)	0.446522	1	0	0	1.74703	1.40857	XBP1
negative regulation of NIK/NF-kappaB signaling (GO:1901223)	0.446522	1	0	0	1.74703	1.40857	TMSB4X
positive regulation of transcription of nuclear large rRNA transcript from RNA polymerase I promoter (GO:1901838)	0.446522	1	0	0	1.74703	1.40857	NCL
negative regulation of leukocyte chemotaxis (GO:0002689)	0.446522	1	0	0	1.74703	1.40857	DDT
ornithine metabolic process (GO:0006591)	0.446522	1	0	0	1.74703	1.40857	AZIN1
regulation of organ growth (GO:0046620)	0.446522	1	0	0	1.74703	1.40857	SOD1
poly-N-acetyllactosamine biosynthetic process (GO:0030311)	0.446522	1	0	0	1.74703	1.40857	B3GNT2
actin crosslink formation (GO:0051764)	0.446522	1	0	0	1.74703	1.40857	BAIAP2L1
microtubule anchoring at centrosome (GO:0034454)	0.446522	1	0	0	1.74703	1.40857	CEP19
long-chain fatty acid biosynthetic process (GO:0042759)	0.446522	1	0	0	1.74703	1.40857	ACOT7
negative regulation of mitotic nuclear division (GO:0045839)	0.446522	1	0	0	1.74703	1.40857	AURKAIP1
sterol catabolic process (GO:0016127)	0.446522	1	0	0	1.74703	1.40857	MT3
establishment of Golgi localization (GO:0051683)	0.446522	1	0	0	1.74703	1.40857	CDC42
regulation of cysteine-type endopeptidase activity involved in apoptotic signaling pathway (GO:2001267)	0.446522	1	0	0	1.74703	1.40857	PARK7
ionotropic glutamate receptor signaling pathway (GO:0035235)	0.446522	1	0	0	1.74703	1.40857	APP
mitochondrion morphogenesis (GO:0070584)	0.446522	1	0	0	1.74703	1.40857	FIS1
peptidyl-threonine phosphorylation (GO:0018107)	0.449126	1	0	0	1.13937	0.912009	GSK3A;MAP2K1;PNCK;CDK5;MAPK1
regulation of calcium ion-dependent exocytosis (GO:0017158)	0.452345	1	0	0	1.16469	0.923957	SYT5;SYT4;SYT13;SYT17
small GTPase mediated signal transduction (GO:0007264)	0.453297	1	0	0	1.10063	0.870826	RALBP1;JUN;MRAS;ARL3;CHORDC1;PARK7;HACD3
protein glycosylation (GO:0006486)	0.455248	1	0	0	1.08022	0.850044	SERP2;ARF4;DPM3;TMEM258;PMM1;B4GAT1;DAD1;B3GALT2;B3GNT2
muscle filament sliding (GO:0030049)	0.455304	1	0	0	1.20948	0.951609	MYL6;TPM3;MYL6B
actin-myosin filament sliding (GO:0033275)	0.455304	1	0	0	1.20948	0.951609	MYL6;TPM3;MYL6B
membrane depolarization during action potential (GO:0086010)	0.455304	1	0	0	1.20948	0.951609	SCN3B;NALCN;YWHAH
ammonium transport (GO:0015696)	0.456793	1	0	0	1.31027	1.02663	RALBP1;TAF7
protein modification process (GO:0036211)	0.457317	1	0	0	1.10988	0.868346	UBL5;FBXO2;QPCT;UBE2N;CPE;UBA52
regulation of mitotic nuclear division (GO:0007088)	0.457317	1	0	0	1.10988	0.868346	CHMP2A;AURKAIP1;CCSAP;MAP9;CHMP5;HSPA1A
positive regulation of phosphorylation (GO:0042327)	0.460232	1	0	0	1.05323	0.817334	APP;PTGES3;AKTIP;AKR1B1;CIB1;MERTK;MT3;MYDGF;PINK1;GPNMB;ERP29;FLOT1;RAC1;ZNF622
negative regulation of angiogenesis (GO:0016525)	0.46171	1	0	0	1.12309	0.867945	STAT1;SERPINF1;PGK1;SARS;EPN1
mRNA-containing ribonucleoprotein complex export from nucleus (GO:0071427)	0.463744	1	0	0	1.08973	0.837374	SLBP;EIF4A3;MAGOH;SRSF3;SRSF5;SRSF7;SRSF9
cellular response to transforming growth factor beta stimulus (GO:0071560)	0.463744	1	0	0	1.08973	0.837374	JUN;UBB;PDCD5;UBC;WNT7A;RPS27A;UBA52
signal transduction by p53 class mediator (GO:0072331)	0.472082	1	0	0	1.17925	0.885146	HINT1;ZMAT3;TRIAP1
purine ribonucleoside monophosphate metabolic process (GO:0009167)	0.472082	1	0	0	1.17925	0.885146	HSPA8;ATP1B1;HSPA1A
regulation of G0 to G1 transition (GO:0070316)	0.472082	1	0	0	1.17925	0.885146	RYBP;CBX3;SOX15
regulation of plasma membrane bounded cell projection assembly (GO:0120032)	0.472082	1	0	0	1.17925	0.885146	CDC42;GAP43;RAC1
cellular response to amino acid starvation (GO:0034198)	0.472082	1	0	0	1.17925	0.885146	RRAGA;MAPK1;EIF2AK2
regulation of protein kinase B signaling (GO:0051896)	0.472576	1	0	0	1.05461	0.79049	MYDGF;PINK1;HAX1;DDIT3;C1QBP;PPP2R5B;CIB1;NRG1;PARK7;TXN;RTN4
protein processing (GO:0016485)	0.474145	1	0	0	1.07905	0.805231	SPCS2;SPCS1;F12;CPE;TMEM208;RHBDL2;SEC11C
Rab protein signal transduction (GO:0032482)	0.474209	1	0	0	1.10727	0.826144	RAB3A;RAB14;RAB6B;RAB22A;RAB33A
interferon-gamma-mediated signaling pathway (GO:0060333)	0.474209	1	0	0	1.10727	0.826144	MT2A;IRF3;STAT1;HLA-C;B2M
calcium-mediated signaling (GO:0019722)	0.474209	1	0	0	1.10727	0.826144	BCAP31;FIS1;FKBP1B;ATP2A2;ATP1B1
cellular lipid catabolic process (GO:0044242)	0.478224	1	0	0	1.25786	0.927895	MT3;LPIN2
negative regulation of protein localization to membrane (GO:1905476)	0.478224	1	0	0	1.25786	0.927895	TMEM59;CLTC
negative regulation of cytoskeleton organization (GO:0051494)	0.478224	1	0	0	1.25786	0.927895	FKBP4;PFN1
receptor clustering (GO:0043113)	0.478224	1	0	0	1.25786	0.927895	MADCAM1;THY1
positive regulation of DNA-templated transcription, elongation (GO:0032786)	0.478224	1	0	0	1.25786	0.927895	SUPT4H1;PAF1
positive regulation of endopeptidase activity (GO:0010950)	0.478224	1	0	0	1.25786	0.927895	PRELID1;PSME1
positive regulation of neutrophil chemotaxis (GO:0090023)	0.478224	1	0	0	1.25786	0.927895	C1QBP;RAC1
positive regulation of immune effector process (GO:0002699)	0.478224	1	0	0	1.25786	0.927895	XBP1;PHB
response to glucocorticoid (GO:0051384)	0.478224	1	0	0	1.25786	0.927895	GOT1;SSTR2
protein localization to cell periphery (GO:1990778)	0.478678	1	0	0	1.06598	0.785339	DPP10;PDZD11;KCNIP4;FLOT1;TMED2;ATP1B1;SCN3B;LIN7B
calcium ion transmembrane transport (GO:0070588)	0.479926	1	0	0	1.08436	0.796056	SMDT1;ATP2A2;PHB;MCOLN1;PHB2;NALCN
regulation of cellular catabolic process (GO:0031329)	0.480689	1	0	0	1.12309	0.822702	RRAGA;PSAP;CISD2;HSPB1
induction of positive chemotaxis (GO:0050930)	0.481739	1	0	0	1.57233	1.14835	SCG2
negative regulation of viral-induced cytoplasmic pattern recognition receptor signaling pathway (GO:0039532)	0.481739	1	0	0	1.57233	1.14835	C1QBP
negative regulation of cellular protein catabolic process (GO:1903363)	0.481739	1	0	0	1.57233	1.14835	NELL1
mitotic nuclear envelope reassembly (GO:0007084)	0.481739	1	0	0	1.57233	1.14835	BANF1
positive regulation of receptor recycling (GO:0001921)	0.481739	1	0	0	1.57233	1.14835	SNCA
mesoderm morphogenesis (GO:0048332)	0.481739	1	0	0	1.57233	1.14835	MESP1
positive regulation of bone remodeling (GO:0046852)	0.481739	1	0	0	1.57233	1.14835	ATP6AP1
regulation of respiratory burst (GO:0060263)	0.481739	1	0	0	1.57233	1.14835	RAC1
regulation of protein exit from endoplasmic reticulum (GO:0070861)	0.481739	1	0	0	1.57233	1.14835	TMEM30A
RNA phosphodiester bond hydrolysis, endonucleolytic (GO:0090502)	0.481739	1	0	0	1.57233	1.14835	POP7
base-excision repair, AP site formation (GO:0006285)	0.481739	1	0	0	1.57233	1.14835	NTHL1
cell differentiation involved in metanephros development (GO:0072202)	0.481739	1	0	0	1.57233	1.14835	STAT1
neurotransmitter receptor transport (GO:0099637)	0.481739	1	0	0	1.57233	1.14835	NSG1
positive regulation of fertilization (GO:1905516)	0.481739	1	0	0	1.57233	1.14835	PLCB1
regulation of granulocyte differentiation (GO:0030852)	0.481739	1	0	0	1.57233	1.14835	HAX1
glycoprotein catabolic process (GO:0006516)	0.481739	1	0	0	1.57233	1.14835	FBXO2
telomere maintenance in response to DNA damage (GO:0043247)	0.481739	1	0	0	1.57233	1.14835	APEX1
positive regulation of T cell apoptotic process (GO:0070234)	0.481739	1	0	0	1.57233	1.14835	PRELID1
response to muramyl dipeptide (GO:0032495)	0.481739	1	0	0	1.57233	1.14835	NLRP1
nucleoside metabolic process (GO:0009116)	0.481739	1	0	0	1.57233	1.14835	ERH
central nervous system projection neuron axonogenesis (GO:0021952)	0.481739	1	0	0	1.57233	1.14835	C12ORF57
positive regulation of reproductive process (GO:2000243)	0.481739	1	0	0	1.57233	1.14835	C1QBP
nuclear mRNA surveillance (GO:0071028)	0.481739	1	0	0	1.57233	1.14835	EXOSC4
insulin-like growth factor receptor signaling pathway (GO:0048009)	0.481739	1	0	0	1.57233	1.14835	PLCB1
regulation of DNA damage checkpoint (GO:2000001)	0.481739	1	0	0	1.57233	1.14835	RPA2
negative regulation of protein maturation (GO:1903318)	0.481739	1	0	0	1.57233	1.14835	TMEM59
negative regulation of centrosome duplication (GO:0010826)	0.481739	1	0	0	1.57233	1.14835	NPM1
positive regulation of bone resorption (GO:0045780)	0.481739	1	0	0	1.57233	1.14835	ATP6AP1
negative regulation by host of viral process (GO:0044793)	0.481739	1	0	0	1.57233	1.14835	VAPA
neuron projection fasciculation (GO:0106030)	0.481739	1	0	0	1.57233	1.14835	RTN4
polarized epithelial cell differentiation (GO:0030859)	0.481739	1	0	0	1.57233	1.14835	CDC42
coenzyme A metabolic process (GO:0015936)	0.481739	1	0	0	1.57233	1.14835	ACOT7
ganglioside biosynthetic process (GO:0001574)	0.481739	1	0	0	1.57233	1.14835	B4GALNT1
negative regulation of sodium ion transmembrane transporter activity (GO:2000650)	0.481739	1	0	0	1.57233	1.14835	NEDD4
negative regulation of embryonic development (GO:0045992)	0.481739	1	0	0	1.57233	1.14835	SFRP2
glucocorticoid metabolic process (GO:0008211)	0.481739	1	0	0	1.57233	1.14835	YWHAH
UV protection (GO:0009650)	0.481739	1	0	0	1.57233	1.14835	GPX1
negative regulation of protein autophosphorylation (GO:0031953)	0.481739	1	0	0	1.57233	1.14835	CHORDC1
regulation of mRNA 3'-end processing (GO:0031440)	0.481739	1	0	0	1.57233	1.14835	PAF1
poly-N-acetyllactosamine metabolic process (GO:0030309)	0.481739	1	0	0	1.57233	1.14835	B3GNT2
regulation of immunoglobulin production (GO:0002637)	0.481739	1	0	0	1.57233	1.14835	XBP1
dicarboxylic acid biosynthetic process (GO:0043650)	0.481739	1	0	0	1.57233	1.14835	GOT1
medium-chain fatty acid metabolic process (GO:0051791)	0.481739	1	0	0	1.57233	1.14835	ACOT7
positive regulation of mRNA splicing, via spliceosome (GO:0048026)	0.481739	1	0	0	1.57233	1.14835	PRDX6
quinone metabolic process (GO:1901661)	0.481739	1	0	0	1.57233	1.14835	AKR1B1
histone H2B ubiquitination (GO:0033523)	0.481739	1	0	0	1.57233	1.14835	PAF1
forelimb morphogenesis (GO:0035136)	0.481739	1	0	0	1.57233	1.14835	WNT7A
pulmonary valve development (GO:0003177)	0.481739	1	0	0	1.57233	1.14835	HEY1
regulation of T cell apoptotic process (GO:0070232)	0.481739	1	0	0	1.57233	1.14835	PRELID1
smooth muscle cell differentiation (GO:0051145)	0.481739	1	0	0	1.57233	1.14835	HEY1
intracellular cholesterol transport (GO:0032367)	0.481739	1	0	0	1.57233	1.14835	NPC2
protein deglycosylation (GO:0006517)	0.481739	1	0	0	1.57233	1.14835	PARK7
peptidyl-serine dephosphorylation (GO:0070262)	0.481739	1	0	0	1.57233	1.14835	PPP2R2B
membrane raft organization (GO:0031579)	0.481739	1	0	0	1.57233	1.14835	FLOT1
negative regulation of sodium ion transmembrane transport (GO:1902306)	0.481739	1	0	0	1.57233	1.14835	NEDD4
regulation of cellular respiration (GO:0043457)	0.481739	1	0	0	1.57233	1.14835	PRELID1
positive regulation of transcription from RNA polymerase III promoter (GO:0045945)	0.481739	1	0	0	1.57233	1.14835	AKR1B1
regulation of actin filament length (GO:0030832)	0.481739	1	0	0	1.57233	1.14835	BRK1
regulation of attachment of spindle microtubules to kinetochore (GO:0051988)	0.481739	1	0	0	1.57233	1.14835	CDC42
regulation of cytoplasmic translational elongation (GO:1900247)	0.481739	1	0	0	1.57233	1.14835	EEF2
presynaptic membrane assembly (GO:0097105)	0.481739	1	0	0	1.57233	1.14835	PTPRD
positive regulation of alcohol biosynthetic process (GO:1902932)	0.481739	1	0	0	1.57233	1.14835	SNCA
response to acidic pH (GO:0010447)	0.481739	1	0	0	1.57233	1.14835	CHORDC1
cellular response to dopamine (GO:1903351)	0.481739	1	0	0	1.57233	1.14835	MAPK1
aspartate family amino acid metabolic process (GO:0009066)	0.481739	1	0	0	1.57233	1.14835	GOT1
regulation of NLRP3 inflammasome complex assembly (GO:1900225)	0.481739	1	0	0	1.57233	1.14835	EIF2AK2
positive regulation of glial cell differentiation (GO:0045687)	0.481739	1	0	0	1.57233	1.14835	ZNF365
positive regulation of acrosome reaction (GO:2000344)	0.481739	1	0	0	1.57233	1.14835	PLCB1
positive regulation of cardiac muscle cell differentiation (GO:2000727)	0.481739	1	0	0	1.57233	1.14835	EFNB2
cellular response to oxygen-containing compound (GO:1901701)	0.484868	1	0	0	1.02916	0.744987	XBP1;JUN;IGFBP5;H2AFZ;GSTP1;PARK7;SSTR1;SSTR2;ACTB;RRAGA;PRDX5;RUVBL2;PAF1;MAPK1;LAMTOR2;LAMTOR1;LAMTOR5;DRD5
organelle membrane fusion (GO:0090174)	0.486612	1	0	0	1.09189	0.786479	SYT5;SYT4;CHMP3;SYT13;SYT17
regulation of cell communication (GO:0010646)	0.486612	1	0	0	1.09189	0.786479	MTCH1;PSMC5;SCG5;GLRX2;YWHAG
response to cAMP (GO:0051591)	0.488619	1	0	0	1.15048	0.823943	JUN;IGFBP5;STAT1
negative regulation of cytokine secretion (GO:0050710)	0.488619	1	0	0	1.15048	0.823943	PPP1R11;TMSB4X;FN1
response to peptide hormone (GO:0043434)	0.488619	1	0	0	1.15048	0.823943	XBP1;IGFBP5;STAT1
regulation of cholesterol biosynthetic process (GO:0045540)	0.488619	1	0	0	1.15048	0.823943	SQLE;RAN;SOD1
determination of heart left/right asymmetry (GO:0061371)	0.488619	1	0	0	1.15048	0.823943	MESP1;AHI1;NDRG4
embryonic heart tube morphogenesis (GO:0003143)	0.488619	1	0	0	1.15048	0.823943	MESP1;AHI1;NDRG4
intraciliary transport involved in cilium assembly (GO:0035735)	0.488619	1	0	0	1.15048	0.823943	DYNLRB1;DYNLL1;HSPB11
regulation of neuron projection development (GO:0010975)	0.497871	1	0	0	1.04822	0.731043	EFNB2;SNX3;NDRG4;STMN2;CIB1;FKBP4;ITM2C;ZNF365
response to amyloid-beta (GO:1904645)	0.499128	1	0	0	1.20948	0.840459	APP;CDK5
chondroitin sulfate proteoglycan biosynthetic process (GO:0050650)	0.499128	1	0	0	1.20948	0.840459	BCAN;CHSY3
modulation of excitatory postsynaptic potential (GO:0098815)	0.499128	1	0	0	1.20948	0.840459	APP;WNT7A
regulation of viral release from host cell (GO:1902186)	0.499128	1	0	0	1.20948	0.840459	CHMP2A;CHMP3
ncRNA 3'-end processing (GO:0043628)	0.499128	1	0	0	1.20948	0.840459	EXOSC4;SSB
long-chain fatty acid transport (GO:0015909)	0.499128	1	0	0	1.20948	0.840459	FABP3;MID1IP1
long-chain fatty-acyl-CoA metabolic process (GO:0035336)	0.499128	1	0	0	1.20948	0.840459	ACOT7;TECR
positive regulation of neutrophil migration (GO:1902624)	0.499128	1	0	0	1.20948	0.840459	C1QBP;RAC1
negative regulation of locomotion (GO:0040013)	0.499128	1	0	0	1.20948	0.840459	FRMD5;CHMP3
peptidyl-tyrosine dephosphorylation (GO:0035335)	0.499128	1	0	0	1.20948	0.840459	DUSP3;DUSP14
[truncated: 1,231 more rows]

## Sheet: c.Enrichr_Ast_filtered
Enrichr functional analysis of Ast-specific gene list: a list of gene ontology data imported from Database: GO Biological Process 2018; genes with adjusted p-value < 0.05 are highlighted in red
Term	P-value	Adjusted P-value	Old P-value	Old Adjusted P-value	Odds Ratio	Combined Score	Genes
ATP metabolic process (GO:0046034)	2.86675e-09	1.4629e-05	0	0	21.9298	431.362	HSPA8;ATP5E;ATP5D;ATP5G2;ALDOA;HSPA1B;ATP5L;HSPA1A
mitochondrial ATP synthesis coupled electron transport (GO:0042775)	4.11563e-09	1.0501e-05	0	0	16.3517	315.727	COX7B;NDUFS8;NDUFB7;NDUFA4;UQCRQ;COX4I1;UQCR10;COX5B;COX6B1
cellular transition metal ion homeostasis (GO:0046916)	9.11976e-09	1.55127e-05	0	0	14.9601	276.954	MT2A;UBB;MT1M;UBC;MT1G;MT3;ISCU;MT1E;SOD1
respiratory electron transport chain (GO:0022904)	1.00202e-08	1.27833e-05	0	0	14.8026	272.645	COX7B;NDUFS8;NDUFB7;NDUFA4;UQCRQ;COX4I1;UQCR10;COX5B;COX6B1
response to copper ion (GO:0046688)	1.26573e-08	1.2918e-05	0	0	36.0577	655.71	MT2A;MT1M;ATP5D;MT1G;MT3;MT1E
cellular response to zinc ion (GO:0071294)	1.07401e-07	9.13443e-05	0	0	41.1184	659.815	MT2A;MT1M;MT1G;MT3;MT1E
retina homeostasis (GO:0001895)	1.67575e-07	0.000122162	0	0	24.0385	375.044	PRDX1;HSPB1;B2M;ACTB;ACTG1;SOD1
viral process (GO:0016032)	1.83461e-07	0.000117025	0	0	7.77715	120.633	RPL4;RPS4X;RPS9;RPL21;UBB;RPL10;UBC;RPL27;APOE;RPL15;B2M
mitochondrial ATP synthesis coupled proton transport (GO:0042776)	1.86034e-07	0.000105481	0	0	37.2024	576.538	ATP5E;ATP5D;COX5B;ATP5G2;ATP5L
mitochondrial electron transport, cytochrome c to oxygen (GO:0006123)	1.86034e-07	9.4933e-05	0	0	37.2024	576.538	COX7B;NDUFA4;COX4I1;COX5B;COX6B1
cellular response to copper ion (GO:0071280)	1.86034e-07	8.63027e-05	0	0	37.2024	576.538	MT2A;MT1M;MT1G;MT3;MT1E
[truncated: 1,427 more rows]

## Sheet: d.Enrichr_Oli_filtered
Enrichr functional analysis of Oli-specific gene list: a list of gene ontology data imported from Database: GO Biological Process 2018; genes with adjusted p-value < 0.05 are highlighted in red
[truncated: 1,539 more rows]

[truncated: 7 more sheets: e.Phase 3, f.Phase 2, g.Phase 1, h. list_of_target_genes, i.Overlap_Pipeline, j.GWAS_overlap enrichr, k.Ex_overlap enrichr]
