# Supplementary material for: Computational Drug Repurposing for Alzheimer’s Disease Using Risk Genes From GWAS and Single-Cell RNA Sequencing Studies
Source: Front Pharmacol. 2021 Jun 30;12:617537. doi: 10.3389/fphar.2021.617537 (PMC8277916; doi:10.3389/fphar.2021.617537)
Supplement: Supplementary file 2 [file Table1.XLSX]

## Sheet: a. selected_gene_GWAS
Risk genes selected from GWAS article (Jansen et al. 2019), including genes nearby the credible sets of causal SNPs identified in a fine-mapping models, genes mapped by Functional Mapping and Annotation, known protein-coding genes associated with AD identified using Multi-marker Analysis of GenoMic Annotation
Gene Name
V1
ADAMTS4
CR1
CR1:RP11-78B10.2
BIN1
INPP5D
HESX1
RP11-61G19.1
MIR572
C6orf10
HCG23
BTNL2
HLA-DRA
HLA-DRB9
HLA-DRB5
RNU1-61P
HLA-DRB6
HLA-DRB1
HLA-DQA1
HLA-DQB1:XXbac-BPG254F23.6
HLA-DQB1
MTCO3P1
XXbac-BPG254F23.7
UNC5CL
TREM2
AL355353.1
RP11-385F7.1
CD2AP
PMS2P1
PILRA
ZCWPW1
EPHA1
EPHA1-AS1
RN7SL207P
CNTNAP2
CLU
RP11-138I18.2
AP001257.1
MS4A6A
MS4A4E
MS4A4A
MS4A6E
PICALM
snoU13
RNU6-560P
SORL1
SLC24A4
ADAM10
RP11-30K9.7
U3
RP11-30K9.6
FAM63B
RNF111
RNF111:SLTM
APH1B
KAT8
RP11-333E1.1:SCIMP
RP11-333E1.1
RABEP1
RP11-81K2.1
BZRAP1
ALPK2
CNN2
ABCA7
PVRL2:CTB-129P6.4
TOMM40
APOE
APOC1
APOC1P1
AC074212.3
CD33
CSTF1
CASS4
RTFDC1
PPOX
B4GALT3
NDUFS2
FCER1G
APOA2
CR1L
ERCC3
GPR17
MICB
C4A
C4B
PRRT1
PPT2-EGFL8
EGFL8
AGPAT1
RNF5
AGER
PBX2
GPSM3
NOTCH4
HLA-DRB5*
HLA-DRB1*
HLA-DQA1*
HLA-DQB1*
HLA-DQA2
HLA-DQB2
HLA-DOB
TAP2
PSMB8
PSMB9
VPS52
TREML1
GPR111
TRIM4
AZGP1
ZKSCAN1
ZSCAN21
COPS6
MCM7
AP4M1
TAF6
CNPY4
MBLAC1
LAMTOR4
C7orf43
GAL3ST4
GPC2
STAG3
GATS
PVRIG
PILRB
MEPCE
PPP1R35
C7orf61
TSC22D4
NYAP1
AGFG2
LRCH4
SAP25
FBXO24
MOSPD3
TFR2
GIGYF1
EPHB4
SLC12A9
FAM131B
ZYX
TAS2R60
ARHGEF35
OR2A7
TRIM35
PTK2B
CHRNA2
EPHX2
SCARA3
CCDC25
TCN1
MS4A3
MS4A2
C11orf73
RIN3
SLTM
TPM1
LACTB
RAB8B
C16orf93
RNF40
HSD3B7
STX1B
STX4
ZNF668
ZNF646
PRSS53
BCKDK
KAT8*
PRSS8
PRSS36*
ITGAX
MINK1
CHRNE
C17orf107
RNF167
CAMTA2
INCA1
KIF1C
ZFP3
ZNF232*
USP6
SCIMP
NUP88
GNGT2
PHOSPHO1
ZNF652
FGF22
WDR18
GRIN3B
HMHA1
POLR2E
GPX4
ZNF223
ZNF225
IGSF23
PVR
CEACAM19*
CEACAM16
BCL3
CBLC
BCAM
PVRL2
APOC4
APOC2
CLPTM1
RELB
CLASRP
ZNF296
GEMIN7
MARK4
PPP1R37
NKPD1
TRAPPC6A
BLOC1S3
EXOC3L2
CKM
KLC3
ERCC2
EML2
C19orf83
FBXO46
DMPK
DMWD
IRF2BP1
SIGLECL1
VSIG10L
FAM209B
NECTIN2
CEACAM20
CEACAM19
ZNF232
MINDY2
PLCH1
C1orf116
IL34
ACE
PRL
FBXL19
ENAH
C14orf93
TMEM184A
ERCC1
WDR12
BCL7C
SPPL2A
FERMT2
SLC39A13
ICA1L
CCDC6
WIPI2
CD3EAP
STYX
TAOK2
DEDD

## Sheet: b. selected_gene_Ex
Differentially expressed genes isolated from early AD pathology versus late AD pathology in excitatory neurons. Table is obtained and edited according to the supplementary table 2 of Mathys et al. 2019
Gene	IndModel.adj.pvals	late.pathology.mean	early.pathology.mean	IndModel.FC	MixedModel.z	MixedModel.p	DEGs.Ind.Model	DEGs.Ind.Mix.models
DYNLL1	1.68869e-204	1.3697	0.710661	0.946628	15.2531	1.57085e-52	TRUE	TRUE
NDUFA4	4.68676e-204	0.841556	0.380471	1.14527	9.60717	7.45686e-22	TRUE	TRUE
HSP90AA1	2.14115e-198	2.11904	1.17801	0.847055	12.5817	2.66323e-36	TRUE	TRUE
COX7C	1.28281e-191	0.586816	0.281792	1.05828	14.0771	5.25163e-45	TRUE	TRUE
SH3BGRL3	8.54067e-178	0.246809	0.107293	1.20184	12.4243	1.92826e-35	TRUE	TRUE
BEX1	1.1601e-173	1.0329	0.545312	0.921547	13.2411	5.07837e-40	TRUE	TRUE
ATP6V1F	4.0802e-169	0.443128	0.213577	1.05296	14.3038	2.0715e-46	TRUE	TRUE
ATP5E	2.48497e-168	0.253044	0.105717	1.25919	12.053	1.87021e-33	TRUE	TRUE
UBB	2.10148e-166	0.779334	0.408491	0.93194	12.6475	1.15545e-36	TRUE	TRUE
RABAC1	2.35224e-163	0.36094	0.167461	1.10794	16.1544	1.05709e-58	TRUE	TRUE
TMSB10	1.52043e-162	1.45046	0.798938	0.860355	11.1675	5.88025e-29	TRUE	TRUE
STMN1	1.76657e-160	1.48428	0.834316	0.831097	10.6707	1.39501e-26	TRUE	TRUE
ATPIF1	4.70571e-157	0.457636	0.240483	0.92827	12.5333	4.90981e-36	TRUE	TRUE
COX6B1	5.42955e-155	0.400781	0.185992	1.10757	9.1095	8.27651e-20	TRUE	TRUE
COX5B	1.83728e-153	0.385885	0.177749	1.11833	8.95648	3.35211e-19	TRUE	TRUE
PCSK1N	1.19586e-152	1.31336	0.786578	0.739598	10.6516	1.71414e-26	TRUE	TRUE
UQCR10	9.94054e-152	0.364818	0.188875	0.949751	18.7362	2.51123e-78	TRUE	TRUE
TMSB4X	1.94364e-151	1.49848	0.875271	0.7757	7.48284	7.2732e-14	TRUE	TRUE
TCEB2	7.99137e-151	0.339169	0.144543	1.23051	7.93195	2.15739e-15	TRUE	TRUE
HSPA1A	8.84643e-150	0.248246	0.101059	1.29657	8.79953	1.37386e-18	TRUE	TRUE
RPL36AL	9.4068e-150	0.185492	0.0876035	1.08229	12.7773	2.19532e-37	TRUE	TRUE
SRP14	1.94635e-149	0.632509	0.341053	0.89109	9.92276	3.31464e-23	TRUE	TRUE
C14orf2	9.5396e-149	0.455677	0.250402	0.863767	22.4461	1.3982e-111	TRUE	TRUE
UBC	4.81166e-148	0.816254	0.453356	0.848375	15.0233	5.16789e-51	TRUE	TRUE
NGFRAP1	2.91667e-147	1.10578	0.632031	0.806997	11.044	2.34274e-28	TRUE	TRUE
MYEOV2	7.21885e-143	0.223775	0.106202	1.07524	8.00125	1.23159e-15	TRUE	TRUE
ATP5G1	9.53927e-143	0.236131	0.108213	1.12572	9.8004	1.12143e-22	TRUE	TRUE
COX7A2	1.24173e-139	0.243903	0.109573	1.15441	8.42902	3.48569e-17	TRUE	TRUE
FAU	1.73386e-138	0.248225	0.125025	0.989432	15.2883	9.14898e-53	TRUE	TRUE
HINT1	1.44535e-134	0.60373	0.332039	0.862549	17.4389	4.18349e-68	TRUE	TRUE
COX6C	7.44485e-134	0.33982	0.175162	0.956079	9.7245	2.37057e-22	TRUE	TRUE
NDUFB11	1.64761e-132	0.165477	0.0736673	1.16753	12.7854	1.97871e-37	TRUE	TRUE
CKB	1.20395e-131	1.88358	1.19094	0.661375	10.1188	4.55834e-24	TRUE	TRUE
COX4I1	1.37431e-130	0.526919	0.300018	0.812533	12.877	6.06545e-38	TRUE	TRUE
YWHAH	1.18158e-129	1.26439	0.75656	0.740919	14.2112	7.80722e-46	TRUE	TRUE
RPL15	1.72485e-129	0.745664	0.441293	0.756789	12.064	1.63661e-33	TRUE	TRUE
RAB3A	2.52071e-129	0.663577	0.375728	0.820575	13.6643	1.65823e-42	TRUE	TRUE
PLEKHA7	6.75551e-129	0.278514	0.159958	0.800059	7.75837	8.60276e-15	TRUE	TRUE
USMG5	1.06169e-128	0.244571	0.113446	1.10824	6.07375	1.24956e-09	TRUE	TRUE
BEX2	2.19204e-128	0.506872	0.284883	0.831252	14.2531	4.29069e-46	TRUE	TRUE
RPL35A	6.60067e-128	0.344721	0.187687	0.877099	11.119	1.01435e-28	TRUE	TRUE
DYNLRB1	9.01021e-127	0.58124	0.340675	0.770739	15.1288	1.04565e-51	TRUE	TRUE
TUBB2A	1.28266e-126	0.722117	0.411524	0.811254	6.9908	2.73329e-12	TRUE	TRUE
CUTA	2.08013e-126	0.174388	0.0824361	1.08096	17.0644	2.7308e-65	TRUE	TRUE
SERF2	7.73212e-126	0.394046	0.22318	0.820156	14.3498	1.06878e-46	TRUE	TRUE
UQCRQ	1.63955e-125	0.200492	0.0964151	1.05622	8.83242	1.02433e-18	TRUE	TRUE
FTH1	4.0663e-125	1.81778	1.19317	0.607382	9.3879	6.12068e-21	TRUE	TRUE
RPS24	4.30218e-124	0.343599	0.195776	0.81152	9.63942	5.44957e-22	TRUE	TRUE
HSPH1	7.11341e-124	0.755384	0.459286	0.717817	10.6409	1.92161e-26	TRUE	TRUE
GADD45GIP1	2.09219e-123	0.168589	0.0824841	1.03132	13.3234	1.69157e-40	TRUE	TRUE
RPL6	3.33307e-123	0.353665	0.190681	0.891218	11.28	1.64704e-29	TRUE	TRUE
RPS25	5.9278e-123	0.421109	0.25753	0.70945	7.7872	6.8508e-15	TRUE	TRUE
RPL32	6.09033e-123	0.478395	0.309746	0.627118	9.07505	1.13626e-19	TRUE	TRUE
RPL23A	1.29437e-122	0.261671	0.143329	0.868426	8.59379	8.41452e-18	TRUE	TRUE
LGALS1	7.65007e-122	0.164646	0.0587126	1.48763	8.74681	2.19478e-18	TRUE	TRUE
TUBA1A	4.03486e-121	0.667702	0.373315	0.838812	11.5544	7.01598e-31	TRUE	TRUE
RPL29	6.20882e-121	0.356264	0.194792	0.871014	11.0836	1.50626e-28	TRUE	TRUE
GAPDH	1.74858e-120	2.40719	1.49155	0.690536	9.2741	1.79122e-20	TRUE	TRUE
GABARAPL2	2.68456e-120	0.377765	0.211177	0.839035	11.2115	3.58184e-29	TRUE	TRUE
SEPW1	7.12059e-120	0.915603	0.569608	0.684753	10.211	1.77007e-24	TRUE	TRUE
NDUFB7	6.7624e-119	0.177913	0.0937231	0.924694	9.73255	2.19041e-22	TRUE	TRUE
SNRPD2	9.92212e-119	0.245076	0.122718	0.997879	9.32573	1.1022e-20	TRUE	TRUE
NACA	1.14443e-118	0.372671	0.215563	0.789797	12.1677	4.61734e-34	TRUE	TRUE
SOD1	2.75971e-118	0.568794	0.328641	0.791395	13.2001	8.76283e-40	TRUE	TRUE
COX7B	4.24384e-118	0.178455	0.0815884	1.12912	10.5768	3.81694e-26	TRUE	TRUE
SAP18	9.11877e-118	0.276613	0.155888	0.827354	16.6816	1.78296e-62	TRUE	TRUE
TSPAN7	2.70493e-117	1.10331	0.725207	0.605368	7.87981	3.2789e-15	TRUE	TRUE
RPS4X	3.4911e-117	0.267545	0.151106	0.82422	8.37084	5.7209e-17	TRUE	TRUE
BANF1	2.11134e-116	0.155396	0.0675313	1.20232	14.1549	1.74276e-45	TRUE	TRUE
ALDOA	3.2313e-116	1.25347	0.707135	0.825876	16.2862	1.23693e-59	TRUE	TRUE
COX5A	4.15065e-116	0.179734	0.0878333	1.03302	17.6225	1.65445e-69	TRUE	TRUE
MLLT11	4.70183e-116	0.432377	0.25076	0.785982	12.3476	5.0156e-35	TRUE	TRUE
UQCRB	8.77406e-116	0.418963	0.263133	0.67103	7.93909	2.03668e-15	TRUE	TRUE
RPS15	2.0542e-115	0.676792	0.426979	0.664547	11.8793	1.51665e-32	TRUE	TRUE
GSTP1	8.01311e-114	0.136566	0.0568813	1.26357	9.89863	4.21998e-23	TRUE	TRUE
NDUFA12	1.14487e-113	0.20781	0.109596	0.923069	15.8592	1.21366e-56	TRUE	TRUE
NAA38	1.76859e-113	0.185721	0.0930532	0.997008	12.8638	7.19737e-38	TRUE	TRUE
RPL10	3.18869e-113	0.382969	0.214101	0.838939	13.8475	1.31652e-43	TRUE	TRUE
S100A6	7.86547e-113	0.194373	0.0985933	0.979271	10.956	6.22181e-28	TRUE	TRUE
PARK7	4.45286e-112	0.253777	0.143958	0.817913	14.576	3.99192e-48	TRUE	TRUE
RPS6	1.06348e-111	0.268229	0.156337	0.778807	11.1109	1.10983e-28	TRUE	TRUE
RPLP2	1.67233e-111	0.333645	0.19362	0.785088	11.4968	1.36926e-30	TRUE	TRUE
RPL14	7.23219e-111	0.469918	0.293951	0.676832	13.8007	2.52274e-43	TRUE	TRUE
RPS27A	3.20359e-110	0.355242	0.211582	0.747584	7.19856	6.08534e-13	TRUE	TRUE
ITM2B	4.11956e-110	0.909156	0.576877	0.656266	16.7075	1.15546e-62	TRUE	TRUE
MAMDC2	3.0294e-109	0.340254	0.219997	0.62913	7.50586	6.10274e-14	TRUE	TRUE
NDUFB4	3.1286e-109	0.161536	0.0751962	1.10312	10.0544	8.78797e-24	TRUE	TRUE
RPL7	3.1286e-109	0.364311	0.20264	0.846252	8.36354	6.0865e-17	TRUE	TRUE
TOMM7	3.27857e-109	0.201771	0.118511	0.767694	7.0886	1.35476e-12	TRUE	TRUE
PTMS	6.82735e-109	0.3083	0.192624	0.678548	11.6929	1.38571e-31	TRUE	TRUE
PRDX5	7.93656e-109	0.203521	0.106957	0.92815	10.8281	2.53455e-27	TRUE	TRUE
NDUFS5	1.39161e-108	0.361737	0.226745	0.673874	13.5152	1.2722e-41	TRUE	TRUE
RPS7	1.64888e-108	0.23812	0.131589	0.855651	10.8442	2.12558e-27	TRUE	TRUE
RPL19	3.40686e-108	0.354921	0.220695	0.685447	10.5253	6.60158e-26	TRUE	TRUE
CCK	5.19685e-108	1.65189	1.02117	0.693891	6.37325	1.85068e-10	TRUE	TRUE
TMA7	5.48957e-108	0.449469	0.284468	0.659956	9.77891	1.38694e-22	TRUE	TRUE
NDUFB10	5.78192e-108	0.161391	0.0838784	0.944186	13.7361	6.17266e-43	TRUE	TRUE
HSPB1	3.66102e-107	0.27363	0.144766	0.918501	11.0939	1.34273e-28	TRUE	TRUE
BTF3	4.07314e-107	0.250911	0.136545	0.877794	11.511	1.1611e-30	TRUE	TRUE
NDUFB2	9.78914e-107	0.174345	0.0854875	1.02816	14.6859	7.93553e-49	TRUE	TRUE
ATP5G3	1.50978e-106	0.290105	0.14648	0.985874	10.421	1.98807e-25	TRUE	TRUE
BEX4	9.12436e-106	0.441444	0.26674	0.726793	10.604	2.85364e-26	TRUE	TRUE
RPL24	1.00618e-105	0.210062	0.114948	0.869835	9.91171	3.70256e-23	TRUE	TRUE
PSMA7	1.02413e-105	0.262498	0.132856	0.982443	14.7836	1.87042e-49	TRUE	TRUE
RAN	8.14526e-105	0.301301	0.176347	0.77279	10.4813	1.05342e-25	TRUE	TRUE
RPS23	1.53971e-104	0.27661	0.162645	0.766126	6.27042	3.60086e-10	TRUE	TRUE
EID1	1.558e-104	0.621785	0.396056	0.65071	8.45299	2.83938e-17	TRUE	TRUE
MRPL51	8.75943e-103	0.115086	0.0540339	1.09077	11.8069	3.59519e-32	TRUE	TRUE
DCTN3	4.49047e-102	0.152565	0.0765374	0.995184	13.433	3.87537e-41	TRUE	TRUE
RRAGA	1.48187e-101	0.203107	0.120653	0.751375	10.1537	3.18972e-24	TRUE	TRUE
MDH1	7.18212e-101	0.697527	0.441977	0.658277	11.4372	2.72662e-30	TRUE	TRUE
MIEN1	7.39176e-101	0.158156	0.0797434	0.987912	11.8791	1.52054e-32	TRUE	TRUE
SLC25A4	2.56077e-100	0.343243	0.196475	0.804883	8.27325	1.3036e-16	TRUE	TRUE
ERH	2.56077e-100	0.203446	0.11651	0.804193	13.6277	2.73968e-42	TRUE	TRUE
ISCU	7.63129e-100	0.3505	0.213485	0.715281	16.1946	5.50254e-59	TRUE	TRUE
RPS14	1.44434e-99	0.328779	0.203492	0.692145	8.69413	3.49509e-18	TRUE	TRUE
NACA2	4.09345e-99	0.124855	0.062916	0.988753	11.8652	1.79444e-32	TRUE	TRUE
POMP	8.23525e-99	0.199561	0.11194	0.834103	13.9078	5.6836e-44	TRUE	TRUE
RPL11	9.06843e-99	0.242205	0.152711	0.665427	9.4859	2.40309e-21	TRUE	TRUE
ATP6V1G1	9.06843e-99	0.329693	0.20612	0.677637	7.68459	1.5349e-14	TRUE	TRUE
RPS13	1.35608e-98	0.190152	0.0964838	0.978792	8.86068	7.95276e-19	TRUE	TRUE
TUBB4B	1.85787e-98	0.518928	0.321941	0.688738	8.25176	1.56085e-16	TRUE	TRUE
HSPA8	1.95571e-98	0.316122	0.165877	0.930369	7.45115	9.25336e-14	TRUE	TRUE
TCEAL8	2.34376e-98	0.127235	0.0625235	1.02503	12.3439	5.2553e-35	TRUE	TRUE
ANAPC11	2.37787e-98	0.150678	0.0725371	1.05468	12.2573	1.53477e-34	TRUE	TRUE
TTC9B	3.25067e-98	0.329212	0.194753	0.75737	8.79898	1.38066e-18	TRUE	TRUE
UQCRHL	5.69727e-98	0.166828	0.0851151	0.970878	10.4135	2.15224e-25	TRUE	TRUE
RPL27	9.73901e-98	0.224437	0.127655	0.814055	8.73705	2.39267e-18	TRUE	TRUE
RPS8	2.60017e-97	0.347283	0.212078	0.71152	11.2579	2.11829e-29	TRUE	TRUE
H2AFZ	5.70588e-97	0.315625	0.189273	0.73774	9.48409	2.44515e-21	TRUE	TRUE
CHORDC1	4.06404e-96	0.161092	0.0814228	0.984378	8.48499	2.15735e-17	TRUE	TRUE
ATP5D	7.76017e-96	0.276694	0.168498	0.71556	9.84166	7.44697e-23	TRUE	TRUE
ARL6IP5	1.20792e-95	0.544235	0.347598	0.646808	10.0511	9.08416e-24	TRUE	TRUE
C19orf53	1.36137e-95	0.151326	0.0854053	0.825265	8.55876	1.14092e-17	TRUE	TRUE
EIF1B	1.40435e-95	0.344788	0.211489	0.705125	13.6172	3.16349e-42	TRUE	TRUE
ATP6V0B	2.97272e-95	0.568447	0.353702	0.684494	10.5785	3.75099e-26	TRUE	TRUE
PNMAL1	3.44717e-95	0.25624	0.167604	0.612435	15.6005	7.2224e-55	TRUE	TRUE
GNB2L1	1.02361e-93	0.269576	0.157901	0.771674	15.3161	5.97255e-53	TRUE	TRUE
UQCRH	1.27441e-93	0.608153	0.383105	0.666696	7.29656	2.95226e-13	TRUE	TRUE
ATP6V1D	1.62556e-93	0.276629	0.176847	0.645446	11.4705	1.85622e-30	TRUE	TRUE
TCEAL2	2.25995e-93	0.358437	0.229546	0.642936	13.6835	1.27415e-42	TRUE	TRUE
SUB1	1.58221e-92	0.422518	0.272659	0.631914	14.4993	1.22329e-47	TRUE	TRUE
CFL1	1.75002e-92	0.82351	0.546697	0.591045	14.4271	3.4951e-47	TRUE	TRUE
TUBA4A	1.84492e-92	0.468791	0.290992	0.687967	5.86764	4.42042e-09	TRUE	TRUE
CYCS	1.91708e-92	0.294571	0.189558	0.635976	9.44273	3.63174e-21	TRUE	TRUE
ITM2C	1.91745e-92	0.465223	0.289958	0.682079	9.02882	1.73536e-19	TRUE	TRUE
CSTB	2.5236e-92	0.217514	0.130423	0.737911	8.3741	5.56469e-17	TRUE	TRUE
PRDX1	2.88044e-92	0.27096	0.158596	0.772725	11.2638	1.98088e-29	TRUE	TRUE
TXN	2.96938e-92	0.176399	0.098388	0.842287	7.77499	7.54524e-15	TRUE	TRUE
ATP5G2	3.08046e-92	0.258016	0.149487	0.787435	12.7267	4.20088e-37	TRUE	TRUE
CACYBP	3.32586e-92	0.233818	0.142464	0.714795	11.7068	1.17643e-31	TRUE	TRUE
NOP10	5.16181e-92	0.087835	0.0385342	1.18866	12.0794	1.35633e-33	TRUE	TRUE
RPRML	1.61252e-91	0.170658	0.100822	0.759294	6.23735	4.45044e-10	TRUE	TRUE
POLR2J	1.7334e-91	0.10078	0.0492762	1.03225	7.79656	6.36179e-15	TRUE	TRUE
RPL8	2.28848e-91	0.27487	0.164795	0.738072	11.2289	2.94062e-29	TRUE	TRUE
RPL23	2.77607e-91	0.20698	0.124657	0.731527	9.28275	1.65161e-20	TRUE	TRUE
CHCHD2	5.66766e-91	0.327856	0.201716	0.700739	13.9551	2.92791e-44	TRUE	TRUE
MYL12B	6.64601e-91	0.210494	0.119171	0.820739	10.1903	2.19098e-24	TRUE	TRUE
ATP5L	7.16223e-91	0.321731	0.207767	0.630893	8.97364	2.86878e-19	TRUE	TRUE
LAGE3	1.11031e-90	0.14422	0.071696	1.0083	9.88522	4.82515e-23	TRUE	TRUE
RPS9	8.67965e-90	0.247529	0.147969	0.742308	7.02457	2.14721e-12	TRUE	TRUE
SPCS1	1.01494e-89	0.228195	0.140437	0.700344	7.75552	8.7981e-15	TRUE	TRUE
RPL38	1.79038e-89	0.298524	0.186561	0.678196	5.68235	1.32855e-08	TRUE	TRUE
CD63	1.25117e-88	0.134026	0.0657035	1.02847	12.1009	1.04425e-33	TRUE	TRUE
AURKAIP1	3.85755e-88	0.127566	0.0715734	0.833746	10.812	3.02163e-27	TRUE	TRUE
TMEM147	3.95835e-88	0.0872093	0.0504342	0.790078	13.9178	4.9392e-44	TRUE	TRUE
NDUFA8	4.94162e-88	0.181588	0.111072	0.709172	11.6681	1.85574e-31	TRUE	TRUE
NDUFA6	6.7889e-88	0.0944556	0.0487429	0.954446	11.871	1.67518e-32	TRUE	TRUE
SLC25A6	1.18005e-87	0.322103	0.205301	0.649784	9.62921	6.01902e-22	TRUE	TRUE
POP7	2.05474e-87	0.098612	0.0494266	0.996478	9.72608	2.33422e-22	TRUE	TRUE
ZNF428	3.44941e-87	0.180149	0.106945	0.752316	7.76159	8.38705e-15	TRUE	TRUE
STMN2	6.47552e-87	1.19651	0.76441	0.646412	5.70726	1.14808e-08	TRUE	TRUE
LAMTOR5	6.80029e-87	0.194107	0.113184	0.77818	11.4153	3.50498e-30	TRUE	TRUE
SSB	1.21323e-86	0.2727	0.160682	0.763103	13.6986	1.03463e-42	TRUE	TRUE
GNG3	1.30978e-86	0.419494	0.269617	0.63774	10.5727	3.99055e-26	TRUE	TRUE
DDT	1.37835e-86	0.0933917	0.0461487	1.017	12.095	1.12281e-33	TRUE	TRUE
GPX4	6.85392e-86	0.489647	0.303661	0.689278	10.8152	2.91654e-27	TRUE	TRUE
CRYAB	8.26199e-86	0.183813	0.103851	0.823724	5.20401	1.95032e-07	TRUE	TRUE
BRK1	1.11952e-85	0.312003	0.195099	0.677351	14.4316	3.27502e-47	TRUE	TRUE
VDAC1	1.14776e-85	0.364093	0.237802	0.614543	9.3633	7.72826e-21	TRUE	TRUE
PCBD1	1.14776e-85	0.0903174	0.0432749	1.06147	12.1187	8.4108e-34	TRUE	TRUE
SNU13	1.17067e-85	0.342944	0.214991	0.673696	10.8106	3.06748e-27	TRUE	TRUE
ARF5	1.65803e-85	0.129426	0.0726233	0.833627	10.5143	7.42269e-26	TRUE	TRUE
MRPL20	3.00989e-85	0.152165	0.0940611	0.693965	10.8488	2.02168e-27	TRUE	TRUE
APOO	6.73065e-85	0.49834	0.330155	0.593988	8.48908	2.08274e-17	TRUE	TRUE
RPS11	7.04976e-85	0.276969	0.173044	0.678586	12.481	9.47317e-36	TRUE	TRUE
ATP5EP2	1.81129e-84	0.0636569	0.0312265	1.02755	7.43309	1.06086e-13	TRUE	TRUE
COPE	2.29584e-84	0.103908	0.0527924	0.976909	10.7255	7.72634e-27	TRUE	TRUE
PRELID1	4.56477e-84	0.157922	0.102014	0.630452	12.7502	3.11121e-37	TRUE	TRUE
PSMB6	2.31665e-83	0.0937557	0.0439344	1.09356	10.469	1.19877e-25	TRUE	TRUE
NNAT	3.58001e-83	0.183976	0.106832	0.78417	8.77274	1.74373e-18	TRUE	TRUE
RBP4	6.82822e-83	0.101919	0.0499879	1.02777	8.24725	1.62079e-16	TRUE	TRUE
C12orf57	1.15943e-82	0.128583	0.065888	0.964612	10.2719	9.43041e-25	TRUE	TRUE
MT3	1.89161e-82	0.30051	0.195897	0.617314	7.99923	1.25195e-15	TRUE	TRUE
TCEAL7	2.32983e-82	0.159584	0.0958435	0.735566	12.1023	1.02678e-33	TRUE	TRUE
PINK1	5.22617e-82	0.244302	0.156951	0.638349	7.77573	7.50155e-15	TRUE	TRUE
CHCHD10	1.10579e-81	0.464153	0.293176	0.662836	7.76695	8.03998e-15	TRUE	TRUE
LDHA	1.23804e-81	0.321295	0.19793	0.698908	6.25764	3.90854e-10	TRUE	TRUE
CCT7	1.70286e-81	0.146459	0.0784048	0.901482	12.8752	6.20968e-38	TRUE	TRUE
DNAJB11	4.0522e-81	0.118926	0.0714064	0.735944	10.8524	1.9433e-27	TRUE	TRUE
TCEAL4	1.03786e-80	0.214567	0.133	0.690006	5.92505	3.12209e-09	TRUE	TRUE
GPX1	1.26645e-80	0.240543	0.148162	0.699125	6.52756	6.68481e-11	TRUE	TRUE
MGST3	2.10126e-80	0.449139	0.284794	0.657243	7.30628	2.74636e-13	TRUE	TRUE
RNF7	2.47892e-80	0.104088	0.0567292	0.875639	11.2251	3.07027e-29	TRUE	TRUE
MYL6	3.94945e-80	0.152135	0.0894792	0.76573	12.3626	4.16615e-35	TRUE	TRUE
TUBB	4.08347e-80	0.530109	0.348685	0.604365	6.71685	1.85696e-11	TRUE	TRUE
NDUFB9	4.76421e-80	0.114711	0.0650986	0.817304	10.6718	1.37894e-26	TRUE	TRUE
POLR2K	1.46569e-79	0.154009	0.093128	0.725728	10.7104	9.09982e-27	TRUE	TRUE
RPL7A	2.27778e-79	0.302869	0.179899	0.751505	8.71314	2.95584e-18	TRUE	TRUE
RPL37A	4.30622e-79	0.328519	0.218515	0.588245	4.6958	2.65564e-06	TRUE	TRUE
C14orf166	7.69804e-79	0.0871865	0.0527053	0.726156	11.1759	5.3523e-29	TRUE	TRUE
PFDN5	1.32317e-78	0.199123	0.130389	0.61084	7.1217	1.06601e-12	TRUE	TRUE
NDUFS3	3.30869e-78	0.143219	0.086952	0.719935	11.348	7.5886e-30	TRUE	TRUE
UBL5	5.90123e-78	0.122581	0.0643633	0.929427	5.29905	1.16408e-07	TRUE	TRUE
TRMT112	1.16395e-77	0.230281	0.146961	0.647962	6.33121	2.43243e-10	TRUE	TRUE
LSM3	1.26251e-77	0.115987	0.0672889	0.785523	9.5377	1.46035e-21	TRUE	TRUE
SELM	1.71389e-77	0.17638	0.0991375	0.831187	6.7956	1.0786e-11	TRUE	TRUE
CCT5	2.58335e-77	0.176218	0.0926051	0.928201	10.6173	2.47612e-26	TRUE	TRUE
SEC61B	3.69413e-77	0.108784	0.0564729	0.945832	10.3579	3.8513e-25	TRUE	TRUE
CCT3	4.72407e-77	0.238766	0.147738	0.692557	10.4557	1.38011e-25	TRUE	TRUE
PSMD8	1.06934e-76	0.172584	0.0973066	0.826692	12.435	1.68839e-35	TRUE	TRUE
TCEAL5	2.24545e-76	0.15456	0.0900776	0.77893	10.7351	6.96668e-27	TRUE	TRUE
UFC1	3.81352e-76	0.102247	0.0536771	0.929677	10.4106	2.2189e-25	TRUE	TRUE
POLR2L	8.36418e-76	0.117406	0.0653328	0.845626	8.54001	1.34207e-17	TRUE	TRUE
DNAJA1	2.38003e-75	0.265722	0.16463	0.690689	6.55224	5.66813e-11	TRUE	TRUE
RPL41	7.9652e-75	0.21157	0.118501	0.836235	5.95189	2.65064e-09	TRUE	TRUE
TCP1	9.52695e-75	0.1951	0.114075	0.774234	8.34501	7.12086e-17	TRUE	TRUE
NDUFA2	2.53266e-74	0.125969	0.0726261	0.794505	10.4095	2.24367e-25	TRUE	TRUE
NCBP2-AS2	3.44085e-74	0.0665855	0.0274414	1.27885	8.86334	7.7652e-19	TRUE	TRUE
BAIAP2L1	5.14599e-74	0.180869	0.0996278	0.860322	6.46828	9.91223e-11	TRUE	TRUE
TM2D3	6.51962e-74	0.264281	0.16824	0.651549	7.91645	2.4438e-15	TRUE	TRUE
FIS1	7.68881e-74	0.133674	0.0824205	0.697644	7.9553	1.78705e-15	TRUE	TRUE
MESP1	8.0238e-74	0.0823332	0.037224	1.14524	6.98798	2.78881e-12	TRUE	TRUE
SUMO1	1.99713e-73	0.270893	0.17705	0.613566	10.0567	8.58641e-24	TRUE	TRUE
NDUFS8	3.13427e-73	0.147038	0.0880504	0.739789	7.22928	4.85546e-13	TRUE	TRUE
TCEB1	8.21454e-73	0.207112	0.136173	0.604966	11.7604	6.24482e-32	TRUE	TRUE
BEX5	1.81219e-72	0.211282	0.140575	0.587829	9.53534	1.49397e-21	TRUE	TRUE
AHSA1	3.2617e-72	0.148792	0.0871006	0.772544	10.2649	1.0138e-24	TRUE	TRUE
FAM96B	3.94245e-72	0.161957	0.103401	0.647355	9.07933	1.09241e-19	TRUE	TRUE
SCAND1	3.97799e-72	0.139657	0.0831203	0.748615	10.3552	3.96201e-25	TRUE	TRUE
NDUFB6	4.93611e-72	0.163698	0.10911	0.585245	9.47449	2.68059e-21	TRUE	TRUE
NUDT14	1.54036e-71	0.0997465	0.047809	1.06098	10.2494	1.1904e-24	TRUE	TRUE
FKBP4	6.41088e-71	0.165407	0.0983568	0.749923	6.83474	8.21526e-12	TRUE	TRUE
PSMB3	6.99275e-71	0.0997191	0.0510531	0.96587	7.89581	2.88427e-15	TRUE	TRUE
TCEAL3	1.0804e-70	0.16034	0.105105	0.609313	9.4807	2.52577e-21	TRUE	TRUE
RPS5	1.2708e-70	0.180359	0.119829	0.58989	7.3997	1.3649e-13	TRUE	TRUE
HSPA4	1.30266e-70	0.221006	0.145464	0.603421	8.32915	8.14259e-17	TRUE	TRUE
HN1	1.59209e-70	0.163341	0.103349	0.660363	11.0548	2.07912e-28	TRUE	TRUE
SMDT1	3.39793e-70	0.119808	0.0704497	0.766053	8.11618	4.81081e-16	TRUE	TRUE
ISOC2	9.13392e-70	0.0948035	0.0499452	0.924592	10.2993	7.09731e-25	TRUE	TRUE
NDUFAF3	1.30184e-69	0.129067	0.0753751	0.775966	8.39962	4.47914e-17	TRUE	TRUE
ATP5H	1.37542e-69	0.0946952	0.0508915	0.895867	11.5836	4.99244e-31	TRUE	TRUE
UQCR11	1.38651e-69	0.049197	0.0142239	1.79025	6.52822	6.6558e-11	TRUE	TRUE
CHGB	1.44428e-69	0.235537	0.140996	0.740304	9.5702	1.067e-21	TRUE	TRUE
EMC6	1.58473e-69	0.0620346	0.0280736	1.14386	10.5083	7.91436e-26	TRUE	TRUE
LSM10	4.68213e-69	0.0832077	0.0462997	0.845713	10.1988	2.00833e-24	TRUE	TRUE
DRAP1	1.59964e-68	0.112953	0.0591111	0.934219	10.9782	4.8635e-28	TRUE	TRUE
MRPL34	4.70458e-68	0.136821	0.0863815	0.663492	7.9868	1.38482e-15	TRUE	TRUE
DNAJB1	4.74517e-68	0.190863	0.114835	0.732982	5.22393	1.75165e-07	TRUE	TRUE
CD59	1.05117e-67	0.200879	0.12998	0.628039	9.10566	8.57443e-20	TRUE	TRUE
CYC1	1.77262e-67	0.178911	0.106465	0.748858	7.25905	3.89825e-13	TRUE	TRUE
ASNA1	2.07288e-67	0.0903092	0.0564808	0.677113	10.3001	7.03756e-25	TRUE	TRUE
COA3	3.12238e-67	0.110229	0.0644329	0.774638	7.86201	3.78024e-15	TRUE	TRUE
GSTO1	3.61307e-67	0.111158	0.0625597	0.82931	9.60225	7.82182e-22	TRUE	TRUE
C6orf1	6.12755e-67	0.158604	0.101983	0.637103	9.7167	2.55947e-22	TRUE	TRUE
NDUFAB1	1.88542e-66	0.118239	0.0646279	0.871478	11.3536	7.11617e-30	TRUE	TRUE
WBP5	2.17773e-66	0.115968	0.0637466	0.863308	10.719	8.28924e-27	TRUE	TRUE
PSMB1	2.62454e-66	0.14195	0.0931224	0.608178	9.95724	2.3447e-23	TRUE	TRUE
TRMT10C	4.15743e-66	0.129126	0.0810818	0.671332	10.0491	9.27352e-24	TRUE	TRUE
MPC2	1.53091e-65	0.176062	0.112017	0.652363	6.76704	1.31447e-11	TRUE	TRUE
SLIRP	1.6105e-65	0.135587	0.0835283	0.698884	6.49654	8.21868e-11	TRUE	TRUE
PFN1	2.68998e-65	0.119924	0.0739739	0.697031	9.42715	4.21367e-21	TRUE	TRUE
CCT2	8.72357e-65	0.189422	0.120213	0.656007	10.2842	8.30044e-25	TRUE	TRUE
RPL10A	1.62982e-64	0.196735	0.119547	0.71868	9.60308	7.75883e-22	TRUE	TRUE
HSPA5	4.14597e-64	0.160709	0.10511	0.612553	7.67217	1.69108e-14	TRUE	TRUE
PHB	8.61501e-64	0.0889885	0.0493929	0.849316	9.81502	9.70235e-23	TRUE	TRUE
RPS18	1.31905e-63	0.159783	0.104281	0.615639	7.03476	1.99609e-12	TRUE	TRUE
RPS19BP1	3.7982e-63	0.105573	0.0575042	0.876505	7.13281	9.83416e-13	TRUE	TRUE
VDAC2	3.9948e-63	0.180249	0.112463	0.680545	11.4858	1.5552e-30	TRUE	TRUE
UQCRFS1	5.32902e-63	0.150413	0.0970005	0.632868	8.55667	1.16177e-17	TRUE	TRUE
DUSP26	7.75557e-63	0.165503	0.107521	0.62223	5.9421	2.81394e-09	TRUE	TRUE
PEG10	9.32399e-63	0.176014	0.112695	0.643271	4.31818	1.57321e-05	TRUE	TRUE
RPL18A	1.0689e-62	0.0674004	0.0419407	0.684406	5.55756	2.73576e-08	TRUE	TRUE
EMC4	1.8395e-62	0.133837	0.0765524	0.805962	9.44525	3.54562e-21	TRUE	TRUE
TCEAL6	1.96603e-62	0.105214	0.061892	0.765499	8.69001	3.62416e-18	TRUE	TRUE
NDUFB3	1.97829e-62	0.103626	0.0630832	0.716055	10.7113	9.00726e-27	TRUE	TRUE
LIN7B	2.35123e-62	0.0876984	0.0495128	0.824749	9.02824	1.7445e-19	TRUE	TRUE
SELK	2.96311e-62	0.145042	0.0908146	0.675478	7.34069	2.12491e-13	TRUE	TRUE
SERPINF1	3.44413e-62	0.11243	0.0620418	0.85772	12.0339	2.35825e-33	TRUE	TRUE
C17orf89	3.50735e-62	0.0986522	0.052578	0.907892	10.6454	1.8313e-26	TRUE	TRUE
TMEM258	3.80058e-62	0.09617	0.0443882	1.11541	7.39795	1.38306e-13	TRUE	TRUE
TKT	4.32104e-62	0.126121	0.0718664	0.811421	9.03349	1.66279e-19	TRUE	TRUE
ZNHIT1	1.9877e-61	0.107304	0.0624887	0.780043	6.40595	1.49433e-10	TRUE	TRUE
GGACT	5.97378e-61	0.0696803	0.0360146	0.952169	5.29804	1.17054e-07	TRUE	TRUE
CCT4	1.20169e-60	0.199873	0.132708	0.590831	8.3046	1.00158e-16	TRUE	TRUE
PYURF	1.31853e-60	0.0983836	0.0546342	0.848614	9.45872	3.11742e-21	TRUE	TRUE
C19orf70	5.77242e-60	0.106636	0.0683287	0.642128	9.00842	2.09053e-19	TRUE	TRUE
PRR7	5.78245e-60	0.0979386	0.0615608	0.669865	9.51198	1.87071e-21	TRUE	TRUE
EIF3I	7.48371e-60	0.0876956	0.0526503	0.736062	7.83783	4.58404e-15	TRUE	TRUE
NOL7	9.11678e-60	0.103489	0.062718	0.722524	9.21159	3.21322e-20	TRUE	TRUE
ERP29	1.3252e-59	0.101867	0.0575659	0.823399	8.74037	2.3234e-18	TRUE	TRUE
MRPL32	1.36167e-59	0.111579	0.0684775	0.704364	8.1591	3.37526e-16	TRUE	TRUE
MRPL57	2.13938e-59	0.0999147	0.0594257	0.749609	9.2904	1.53712e-20	TRUE	TRUE
NDUFAF4	2.80402e-59	0.115746	0.0760505	0.60593	6.82098	9.0424e-12	TRUE	TRUE
TMEM70	4.23741e-59	0.102779	0.0647379	0.666863	9.12345	7.27728e-20	TRUE	TRUE
NAP1L5	4.86464e-59	0.170334	0.108968	0.644465	4.92228	8.55412e-07	TRUE	TRUE
OST4	5.32237e-59	0.0874342	0.0570791	0.615235	6.1368	8.42018e-10	TRUE	TRUE
C15orf61	1.50418e-58	0.123502	0.0764281	0.692364	7.30076	2.86145e-13	TRUE	TRUE
CWC15	2.63747e-58	0.101635	0.0617529	0.718825	7.81976	5.29253e-15	TRUE	TRUE
TMEM126A	2.83147e-58	0.0613792	0.0296358	1.05041	9.47109	2.76932e-21	TRUE	TRUE
NPM1	2.86076e-58	0.117781	0.0682095	0.788063	10.9501	6.63928e-28	TRUE	TRUE
MRPL18	4.53329e-58	0.11663	0.0757258	0.623087	6.10918	1.00141e-09	TRUE	TRUE
DNAJC12	6.23799e-58	0.11078	0.0681174	0.701598	8.33738	7.59541e-17	TRUE	TRUE
ECH1	6.36786e-58	0.0938254	0.0573087	0.711225	7.79431	6.47621e-15	TRUE	TRUE
MECOM	9.91688e-58	0.0957056	0.0612978	0.642768	7.76232	8.33902e-15	TRUE	TRUE
RPS26	3.28611e-57	0.0669414	0.0384891	0.798448	4.42674	9.56659e-06	TRUE	TRUE
UBL7	5.92134e-57	0.08652	0.0514705	0.749286	5.25752	1.46011e-07	TRUE	TRUE
SVBP	5.92396e-57	0.0692706	0.039714	0.802596	7.21121	5.54563e-13	TRUE	TRUE
ATP5I	8.95047e-57	0.12133	0.0785627	0.627026	6.50597	7.71959e-11	TRUE	TRUE
LAPTM4A	9.13129e-57	0.0971655	0.0631905	0.620737	9.97552	1.95073e-23	TRUE	TRUE
ACYP1	9.58468e-57	0.109962	0.0655164	0.747074	6.49281	8.42484e-11	TRUE	TRUE
MAGEH1	1.03015e-56	0.133452	0.0821978	0.699152	7.87442	3.4234e-15	TRUE	TRUE
RPS17	1.40401e-56	0.156094	0.10215	0.611732	8.13473	4.12858e-16	TRUE	TRUE
RANBP1	1.59121e-56	0.119456	0.0747008	0.677286	5.43033	5.62492e-08	TRUE	TRUE
PAFAH1B3	1.89445e-56	0.0823232	0.0506985	0.699356	6.70025	2.08064e-11	TRUE	TRUE
C19orf24	3.64164e-56	0.0611206	0.031417	0.960116	7.60129	2.93188e-14	TRUE	TRUE
SLC25A5	4.62281e-56	0.105929	0.0656875	0.689401	6.85615	7.07418e-12	TRUE	TRUE
NDUFC1	5.09382e-56	0.115985	0.0718973	0.68993	8.57749	9.69668e-18	TRUE	TRUE
RPS3A	5.47308e-56	0.105788	0.0548814	0.94678	6.32642	2.50907e-10	TRUE	TRUE
SYNC	7.31347e-56	0.110916	0.0706252	0.651211	6.97985	2.95486e-12	TRUE	TRUE
AP1S1	3.65629e-55	0.227559	0.151604	0.585929	6.57742	4.78668e-11	TRUE	TRUE
NDUFS6	5.05385e-55	0.0847221	0.0515685	0.716248	7.9975	1.26971e-15	TRUE	TRUE
MEA1	1.52493e-53	0.074597	0.048528	0.6203	6.65633	2.80758e-11	TRUE	TRUE
CHMP2A	1.84465e-53	0.0740888	0.0448722	0.723436	8.94025	3.88285e-19	TRUE	TRUE
POLR2I	3.59743e-53	0.0596074	0.0320887	0.893425	9.00621	2.13309e-19	TRUE	TRUE
SF3B6	5.05498e-53	0.111368	0.0725469	0.618354	6.94635	3.74863e-12	TRUE	TRUE
PNRC1	6.74924e-53	0.103083	0.0655897	0.652267	8.5066	1.79101e-17	TRUE	TRUE
ETFB	7.48523e-53	0.0593929	0.0301467	0.978293	5.55309	2.80669e-08	TRUE	TRUE
TRAPPC1	8.98666e-53	0.0526891	0.0282466	0.899427	8.45541	2.78113e-17	TRUE	TRUE
PDHB	1.86958e-52	0.0985591	0.0570688	0.788287	8.3339	7.82211e-17	TRUE	TRUE
CISD2	2.14537e-52	0.0873523	0.057142	0.612294	7.15483	8.37789e-13	TRUE	TRUE
PTRHD1	4.66057e-52	0.0410518	0.0213137	0.945665	8.12833	4.35259e-16	TRUE	TRUE
PDCD5	9.16288e-52	0.106641	0.0673308	0.663417	4.65609	3.22276e-06	TRUE	TRUE
LSM1	1.76557e-51	0.0827333	0.0514396	0.685587	6.44968	1.12088e-10	TRUE	TRUE
FAM32A	1.84618e-51	0.0806665	0.0487875	0.725458	7.09332	1.30931e-12	TRUE	TRUE
CA4	4.19902e-51	0.0870066	0.0550986	0.659109	7.11527	1.11697e-12	TRUE	TRUE
APOA1BP	6.44096e-51	0.0481913	0.0252324	0.933495	7.71874	1.17488e-14	TRUE	TRUE
MRPS34	1.17468e-50	0.111751	0.0701621	0.671522	6.66635	2.62235e-11	TRUE	TRUE
TMEM126B	1.18605e-50	0.104283	0.0671945	0.634089	7.32376	2.41123e-13	TRUE	TRUE
NUDCD2	2.85517e-50	0.0776388	0.0505102	0.620204	7.39282	1.43745e-13	TRUE	TRUE
HIST3H2A	6.49768e-50	0.0441904	0.0183824	1.2654	7.53487	4.88819e-14	TRUE	TRUE
KRT10	2.31025e-49	0.120482	0.0771335	0.643392	4.51383	6.36663e-06	TRUE	TRUE
ZNHIT3	2.81083e-49	0.0898795	0.0583532	0.623179	7.38781	1.4927e-13	TRUE	TRUE
NDUFA3	3.3486e-49	0.104144	0.0651584	0.676562	4.51834	6.23263e-06	TRUE	TRUE
DAD1	3.80993e-49	0.0978192	0.0628503	0.638198	7.23527	4.64608e-13	TRUE	TRUE
SUPT4H1	1.10738e-48	0.0544176	0.0337203	0.690456	8.0345	9.39624e-16	TRUE	TRUE
TMEM60	1.12737e-48	0.0447916	0.0255121	0.812047	8.77292	1.74091e-18	TRUE	TRUE
PRAF2	1.82478e-48	0.0819752	0.0543428	0.593099	8.81747	1.17077e-18	TRUE	TRUE
IFI27L2	2.31176e-48	0.0316207	0.0131582	1.26491	8.86808	7.4419e-19	TRUE	TRUE
PSMC5	2.96022e-48	0.096616	0.0630043	0.616812	7.67753	1.62179e-14	TRUE	TRUE
MCMDC2	4.51479e-48	0.0543323	0.028497	0.931002	4.95346	7.29035e-07	TRUE	TRUE
DBI	1.1102e-47	0.0634041	0.0407281	0.638551	6.92072	4.4934e-12	TRUE	TRUE
SNRNP25	1.18858e-47	0.094447	0.0592069	0.67374	6.35645	2.06471e-10	TRUE	TRUE
MRPL40	1.32775e-47	0.0402125	0.0210312	0.935112	5.11245	3.18003e-07	TRUE	TRUE
TAF7	5.08052e-47	0.139973	0.0930551	0.588995	6.29726	3.02961e-10	TRUE	TRUE
MED31	7.97978e-47	0.132169	0.0854557	0.629135	4.96305	6.93953e-07	TRUE	TRUE
RNF6	3.24016e-46	0.104733	0.0697719	0.585996	6.02856	1.65432e-09	TRUE	TRUE
DDRGK1	1.38523e-45	0.13854	0.0920209	0.590266	7.77289	7.67142e-15	TRUE	TRUE
RAB33A	1.50271e-45	0.0471863	0.0266244	0.82562	8.32238	8.62144e-17	TRUE	TRUE
C20orf24	2.04647e-45	0.0668936	0.0350465	0.932597	6.8387	7.99135e-12	TRUE	TRUE
TDRD9	2.76422e-45	0.0549602	0.0307375	0.83839	5.42915	5.66243e-08	TRUE	TRUE
ATOX1	5.16167e-45	0.0919701	0.0590625	0.638922	7.80188	6.09894e-15	TRUE	TRUE
LSM2	5.77792e-45	0.0486672	0.0271575	0.841598	6.59272	4.31838e-11	TRUE	TRUE
MYDGF	8.73684e-45	0.101143	0.0617116	0.712787	7.02848	2.08801e-12	TRUE	TRUE
IMP3	1.88561e-44	0.0764272	0.0478242	0.676346	5.95549	2.59291e-09	TRUE	TRUE
PNRC2	2.09343e-44	0.0729662	0.0469771	0.635272	7.81305	5.58191e-15	TRUE	TRUE
VTI1B	5.45613e-44	0.0891961	0.0557364	0.67836	6.6	4.11169e-11	TRUE	TRUE
SNRPD1	1.2581e-43	0.0991302	0.0654017	0.599996	7.50993	5.91604e-14	TRUE	TRUE
TIMM17B	1.5123e-43	0.0604572	0.0384181	0.654129	7.00648	2.44395e-12	TRUE	TRUE
POLE4	1.70999e-43	0.0454344	0.0248645	0.869699	7.91764	2.42071e-15	TRUE	TRUE
CHCHD1	2.98544e-43	0.0742248	0.0479987	0.628907	5.881	4.07803e-09	TRUE	TRUE
COX17	5.68141e-43	0.0503483	0.0255345	0.979497	7.01766	2.25619e-12	TRUE	TRUE
TFPT	2.69537e-42	0.0643226	0.0400372	0.683984	7.85532	3.98754e-15	TRUE	TRUE
GLRX2	4.22713e-42	0.0568135	0.0288356	0.978384	7.54091	4.66689e-14	TRUE	TRUE
ANGPTL1	5.35905e-42	0.0702179	0.0401542	0.80629	4.92123	8.60037e-07	TRUE	TRUE
DEK	8.62121e-42	0.0855616	0.0529613	0.692025	5.73433	9.79002e-09	TRUE	TRUE
SCO2	1.81464e-41	0.0275996	0.0171475	0.686649	7.23872	4.52924e-13	TRUE	TRUE
DNAJB9	2.37634e-41	0.0719167	0.0444547	0.693991	6.4811	9.1059e-11	TRUE	TRUE
CYP39A1	2.92822e-41	0.0269407	0.0102889	1.3887	7.27796	3.38898e-13	TRUE	TRUE
MRPL36	4.08904e-41	0.0480976	0.0264348	0.863528	6.35691	2.05847e-10	TRUE	TRUE
TGFBR3L	8.78827e-41	0.0806289	0.0456985	0.819148	6.9387	3.9572e-12	TRUE	TRUE
IRF3	1.02848e-40	0.047082	0.0303637	0.63283	5.82001	5.88428e-09	TRUE	TRUE
ALKBH7	1.90563e-40	0.0404668	0.0220547	0.875655	6.1582	7.35747e-10	TRUE	TRUE
GTF3C6	3.1759e-40	0.0480209	0.0318421	0.592725	7.05217	1.76149e-12	TRUE	TRUE
TEX264	3.39336e-40	0.0653188	0.0427563	0.61136	6.7234	1.77534e-11	TRUE	TRUE
CASQ1	9.08953e-40	0.0301875	0.0148792	1.02066	7.50048	6.3587e-14	TRUE	TRUE
UQCC3	1.05281e-39	0.0472164	0.0305136	0.629837	6.54401	5.98909e-11	TRUE	TRUE
SF3B5	2.36697e-39	0.0625858	0.0393813	0.668323	5.49858	3.82853e-08	TRUE	TRUE
MRPL14	3.15788e-39	0.0430223	0.024325	0.822645	6.67916	2.40317e-11	TRUE	TRUE
SEC61G	4.43249e-39	0.0554096	0.0342676	0.69329	6.34351	2.24587e-10	TRUE	TRUE
C6orf203	5.56888e-39	0.0725651	0.0480368	0.595135	7.16829	7.59384e-13	TRUE	TRUE
UROD	5.8361e-39	0.0955591	0.0635556	0.588372	5.6832	1.32198e-08	TRUE	TRUE
HLA-C	8.72077e-39	0.0413139	0.0238903	0.790201	5.34189	9.19839e-08	TRUE	TRUE
PIGP	1.79158e-38	0.053726	0.0303013	0.826239	6.5556	5.54184e-11	TRUE	TRUE
CBR1	1.80462e-38	0.0502048	0.0317508	0.661031	7.56003	4.02981e-14	TRUE	TRUE
ZFAND2A	2.51642e-38	0.0499134	0.0299396	0.737371	6.18622	6.16253e-10	TRUE	TRUE
MRPL54	2.85776e-38	0.0407272	0.0209803	0.956957	7.30182	2.83896e-13	TRUE	TRUE
F12	4.11182e-38	0.0356233	0.0206506	0.786642	6.02524	1.68856e-09	TRUE	TRUE
CLPP	5.12587e-38	0.0586541	0.0378287	0.632752	5.01679	5.25412e-07	TRUE	TRUE
LAMTOR2	7.55143e-38	0.0552241	0.0302547	0.868141	5.72242	1.0502e-08	TRUE	TRUE
MRPL21	8.49989e-38	0.0429803	0.021095	1.02677	7.65695	1.90404e-14	TRUE	TRUE
FUNDC1	9.86295e-38	0.0618156	0.035046	0.81872	5.68499	1.30823e-08	TRUE	TRUE
TMEM14C	2.45794e-37	0.0706095	0.041877	0.753704	5.63411	1.7596e-08	TRUE	TRUE
DNPH1	3.98283e-37	0.0528447	0.0313268	0.754364	5.1708	2.33094e-07	TRUE	TRUE
KCTD6	5.42793e-37	0.0529685	0.0347227	0.609257	6.24712	4.18087e-10	TRUE	TRUE
ISG15	8.23744e-37	0.0279239	0.0118293	1.23914	9.265	1.95081e-20	TRUE	TRUE
EXOSC4	1.01833e-36	0.0455489	0.0209798	1.11841	5.18235	2.19103e-07	TRUE	TRUE
C12orf10	2.28898e-36	0.0822839	0.0543578	0.598123	5.80495	6.43842e-09	TRUE	TRUE
RNF5	2.31254e-36	0.0532379	0.0344077	0.629721	6.96622	3.2557e-12	TRUE	TRUE
B2M	2.52521e-36	0.0803447	0.0475019	0.758219	6.25554	3.96143e-10	TRUE	TRUE
RNH1	3.76016e-36	0.0814792	0.0536752	0.602176	5.21059	1.88245e-07	TRUE	TRUE
RGS2	5.55885e-36	0.0698883	0.04047	0.788199	5.53191	3.16761e-08	TRUE	TRUE
MRPS7	6.22296e-36	0.0827036	0.0542325	0.608792	4.43813	9.07458e-06	TRUE	TRUE
QPCT	3.00578e-35	0.0539058	0.034909	0.626842	4.89298	9.93203e-07	TRUE	TRUE
SOX15	3.94035e-35	0.0651071	0.0418694	0.636918	6.45472	1.08416e-10	TRUE	TRUE
IGFBP6	1.34341e-34	0.040694	0.0214096	0.926559	6.45321	1.09507e-10	TRUE	TRUE
SNAPC5	1.39628e-34	0.0660233	0.0432191	0.611306	5.63757	1.72463e-08	TRUE	TRUE
DHRS7	5.11263e-33	0.0686056	0.043661	0.651981	5.37304	7.7421e-08	TRUE	TRUE
EFCAB3	5.76246e-33	0.041423	0.0192606	1.10478	8.05755	7.78387e-16	TRUE	TRUE
DEDD2	7.22151e-33	0.0667263	0.0441785	0.594913	5.84974	4.92347e-09	TRUE	TRUE
ZNF32	1.14824e-32	0.0666617	0.0422544	0.657757	4.34032	1.42277e-05	TRUE	TRUE
TPPP3	1.24556e-32	0.0331608	0.0192133	0.787375	7.4972	6.51962e-14	TRUE	TRUE
SPAG7	2.15841e-32	0.0679386	0.0443292	0.615973	5.98129	2.21374e-09	TRUE	TRUE
MRPL47	2.55433e-32	0.0417264	0.0258656	0.689924	5.33172	9.72877e-08	TRUE	TRUE
GSPT2	3.87098e-32	0.0511019	0.0327464	0.64204	5.44491	5.18326e-08	TRUE	TRUE
MRPL23	4.94176e-32	0.0432309	0.0230774	0.905583	5.3036	1.13543e-07	TRUE	TRUE
SDF2L1	8.00198e-32	0.0221771	0.00983423	1.17319	4.86537	1.14242e-06	TRUE	TRUE
AKIRIN2	1.35827e-31	0.0701729	0.0452003	0.634583	5.55864	2.71892e-08	TRUE	TRUE
ZNF622	1.71843e-31	0.0271719	0.0168132	0.692521	6.5908	4.37452e-11	TRUE	TRUE
DPM3	1.76853e-31	0.0652504	0.0396215	0.719705	4.5092	6.5074e-06	TRUE	TRUE
PAF1	2.91907e-31	0.0476346	0.0281596	0.758384	5.3821	7.36216e-08	TRUE	TRUE
C14orf119	3.59116e-31	0.030908	0.0181188	0.770489	6.60237	4.04625e-11	TRUE	TRUE
DDIT3	5.25943e-31	0.0608819	0.0367684	0.727547	5.09403	3.50529e-07	TRUE	TRUE
MRPS18A	5.73977e-31	0.0540454	0.034098	0.664486	4.65962	3.16787e-06	TRUE	TRUE
SLC35B1	1.51648e-30	0.0831562	0.0533163	0.641249	5.49791	3.84324e-08	TRUE	TRUE
ANKRD37	1.93591e-30	0.0472703	0.0261608	0.853529	5.13479	2.82466e-07	TRUE	TRUE
RPL22L1	2.22939e-30	0.0312887	0.0168928	0.889234	4.36587	1.26616e-05	TRUE	TRUE
HEY1	2.26933e-30	0.0647198	0.0398028	0.701336	5.48678	4.09318e-08	TRUE	TRUE
HEBP1	1.18096e-29	0.0453753	0.0279473	0.699197	6.04875	1.4597e-09	TRUE	TRUE
EBNA1BP2	1.55059e-28	0.0662268	0.0434131	0.609286	6.15752	7.38938e-10	TRUE	TRUE
VIMP	2.14919e-28	0.0569821	0.0341488	0.738673	5.38382	7.29204e-08	TRUE	TRUE
CALB1	2.69433e-28	0.0392348	0.0147831	1.40818	6.06739	1.30002e-09	TRUE	TRUE
TIMM10	2.81755e-28	0.0306581	0.0174119	0.816196	5.99103	2.0852e-09	TRUE	TRUE
MUM1L1	6.38106e-28	0.0811683	0.0505724	0.682565	6.13368	8.58678e-10	TRUE	TRUE
HIST1H4C	2.35331e-27	0.0466075	0.0301033	0.630643	4.3135	1.60688e-05	TRUE	TRUE
RCN1	2.89566e-27	0.0562736	0.0365382	0.62305	5.95714	2.56694e-09	TRUE	TRUE
JAGN1	4.22135e-27	0.0371375	0.0240973	0.624004	4.38469	1.16151e-05	TRUE	TRUE
TUSC1	4.54033e-27	0.0361325	0.0238615	0.59861	4.22955	2.34159e-05	TRUE	TRUE
CTD-2369P2.10	5.39588e-27	0.0400414	0.0255994	0.645385	6.0104	1.85069e-09	TRUE	TRUE
GLTSCR2	9.19026e-27	0.0278952	0.0154264	0.854614	5.13008	2.8962e-07	TRUE	TRUE
NPC2	1.08308e-26	0.027533	0.0181884	0.598141	5.63052	1.7967e-08	TRUE	TRUE
LRRC24	1.14977e-26	0.0390538	0.0237177	0.719501	4.30383	1.67872e-05	TRUE	TRUE
MRPL24	1.41474e-26	0.0423609	0.0242194	0.806569	6.14433	8.03009e-10	TRUE	TRUE
NIF3L1	1.94737e-26	0.0442517	0.0256734	0.785457	5.38419	7.2771e-08	TRUE	TRUE
OSTC	2.20399e-26	0.0417276	0.0223526	0.900556	5.39759	6.75417e-08	TRUE	TRUE
PET100	2.63217e-26	0.0123849	0.00658088	0.912233	5.85829	4.67646e-09	TRUE	TRUE
CRNKL1	3.52739e-26	0.0585305	0.0350449	0.739984	4.59749	4.27616e-06	TRUE	TRUE
GAD1	9.30513e-26	0.0266959	0.0101169	1.39986	5.08631	3.65106e-07	TRUE	TRUE
DPCD	1.1745e-25	0.0492348	0.030838	0.674969	4.31418	1.60194e-05	TRUE	TRUE
BAX	1.21216e-25	0.0419284	0.0256964	0.706365	5.30559	1.12309e-07	TRUE	TRUE
TRIAP1	3.31838e-25	0.0242733	0.0142897	0.764393	5.64925	1.61149e-08	TRUE	TRUE
FH	3.38705e-25	0.0468091	0.029347	0.673576	4.64132	3.46182e-06	TRUE	TRUE
NTHL1	9.61303e-25	0.0407203	0.0269314	0.596457	5.62505	1.85457e-08	TRUE	TRUE
THTPA	1.52108e-24	0.0519249	0.0341616	0.60405	5.21239	1.86421e-07	TRUE	TRUE
C9orf116	2.14917e-24	0.015521	0.00865173	0.843165	5.58065	2.39628e-08	TRUE	TRUE
SSTR1	2.76347e-24	0.0419611	0.0250211	0.74591	5.23282	1.66944e-07	TRUE	TRUE
HTR5A	3.65573e-24	0.0350204	0.0192539	0.863049	5.05334	4.3414e-07	TRUE	TRUE
C11orf1	5.07283e-24	0.0262328	0.0155295	0.756364	5.86279	4.55148e-09	TRUE	TRUE
USP27X	5.46609e-24	0.0349584	0.0192212	0.862941	4.50361	6.68082e-06	TRUE	TRUE
KCNG1	1.77457e-23	0.031465	0.0178947	0.814214	5.33915	9.33832e-08	TRUE	TRUE
AHCY	3.9321e-23	0.0356977	0.0235155	0.602222	4.53016	5.8938e-06	TRUE	TRUE
ZNHIT2	5.19856e-23	0.0189787	0.0110442	0.78109	5.03432	4.79538e-07	TRUE	TRUE
TUBB8	8.48216e-23	0.0348123	0.0131365	1.40602	5.58484	2.3391e-08	TRUE	TRUE
TXNDC17	1.98533e-22	0.0242024	0.0136648	0.824691	5.15513	2.53458e-07	TRUE	TRUE
KCTD4	2.50116e-22	0.0294443	0.0171852	0.776824	4.64751	3.35965e-06	TRUE	TRUE
DRD5	3.84454e-22	0.00874201	0.00287228	1.60577	6.14147	8.17613e-10	TRUE	TRUE
RHEBL1	4.10537e-22	0.0430472	0.0250229	0.782672	4.75905	1.94507e-06	TRUE	TRUE
XBP1	5.65904e-22	0.0526123	0.0329896	0.673389	5.48756	4.07522e-08	TRUE	TRUE
SMKR1	6.90265e-22	0.025602	0.0154139	0.732029	4.57991	4.65185e-06	TRUE	TRUE
WNT7A	1.07742e-21	0.0319824	0.0174907	0.870689	4.76018	1.93423e-06	TRUE	TRUE
MRPS28	6.07069e-21	0.0213606	0.0112541	0.924508	5.75474	8.67734e-09	TRUE	TRUE
WFDC1	6.5774e-21	0.0345411	0.0199362	0.792923	4.72548	2.29573e-06	TRUE	TRUE
HIST1H2AC	1.04879e-20	0.0204814	0.00715456	1.51738	5.24124	1.59499e-07	TRUE	TRUE
C9orf84	1.09456e-20	0.0271409	0.0170676	0.669212	4.42755	9.53083e-06	TRUE	TRUE
CHAC2	1.20708e-20	0.0193174	0.0120659	0.67897	5.25162	1.5077e-07	TRUE	TRUE
BMX	1.32186e-20	0.0340487	0.0224954	0.597972	5.24424	1.56926e-07	TRUE	TRUE
C9orf9	1.57163e-20	0.0313022	0.0198183	0.659431	4.5298	5.90389e-06	TRUE	TRUE
SFRP2	1.61325e-20	0.02356	0.0110934	1.08664	7.39692	1.3938e-13	TRUE	TRUE
PDZD11	1.68906e-20	0.0314169	0.01887	0.735448	4.48774	7.19833e-06	TRUE	TRUE
HSD17B10	5.21781e-20	0.0224946	0.0119393	0.913868	4.39256	1.12024e-05	TRUE	TRUE
PLCB2	1.11422e-19	0.0323846	0.0194377	0.736451	4.83598	1.32489e-06	TRUE	TRUE
RNF181	1.66641e-19	0.0221804	0.012732	0.80083	4.77101	1.83301e-06	TRUE	TRUE
NOP16	4.74637e-19	0.0252458	0.0130837	0.948276	4.67372	2.95796e-06	TRUE	TRUE
GAD2	7.82579e-19	0.0254979	0.0115098	1.14751	5.26767	1.38166e-07	TRUE	TRUE
PPIL1	9.82113e-19	0.0255461	0.0154765	0.723026	5.11535	3.13154e-07	TRUE	TRUE
FAM71E1	1.19077e-18	0.0153679	0.00676097	1.18462	4.77214	1.8228e-06	TRUE	TRUE
MYL12A	2.35144e-18	0.0110083	0.00493458	1.15759	5.12287	3.00919e-07	TRUE	TRUE
SYCP3	1.15793e-17	0.0178474	0.00946344	0.915277	4.94493	7.61695e-07	TRUE	TRUE
EFCAB1	8.36635e-17	0.0163528	0.00861563	0.924505	4.51683	6.27723e-06	TRUE	TRUE
SAYSD1	3.4149e-16	0.0231102	0.0125775	0.877686	4.41773	9.97409e-06	TRUE	TRUE
MCOLN1	3.43383e-16	0.0288853	0.0167249	0.788339	5.06233	4.14166e-07	TRUE	TRUE
IFIT2	5.56051e-16	0.0210982	0.0121355	0.79788	4.82653	1.38931e-06	TRUE	TRUE
PUS3	5.94706e-16	0.0185568	0.0110645	0.746008	4.23156	2.32079e-05	TRUE	TRUE
PSME1	1.20627e-15	0.0274644	0.013173	1.05998	4.62177	3.80489e-06	TRUE	TRUE
BYSL	2.5113e-14	0.00986794	0.00584568	0.755378	4.6191	3.85405e-06	TRUE	TRUE
RTP5	7.54353e-14	0.0202274	0.00928243	1.12374	5.87383	4.2585e-09	TRUE	TRUE
CRABP1	8.26876e-14	0.00997992	0.00393166	1.34389	5.40484	6.48651e-08	TRUE	TRUE
NEDD4	3.05691e-12	0.026936	0.0169886	0.664967	5.19866	2.00731e-07	TRUE	TRUE
AC131263.1	8.6483e-12	0.00683973	0.0026832	1.34999	4.87323	1.09789e-06	TRUE	TRUE
AC008074.1	3.02033e-11	0.0144362	0.00830389	0.797835	4.9838	6.23468e-07	TRUE	TRUE
PKD2L2	3.20201e-11	0.016642	0.0100609	0.726069	4.48811	7.18565e-06	TRUE	TRUE
SMIM18	1.23679e-10	0.00886027	0.00442918	1.00031	4.81074	1.50373e-06	TRUE	TRUE
USHBP1	7.03946e-09	0.024131	0.015189	0.667861	4.39939	1.08555e-05	TRUE	TRUE
SCML4	2.26657e-08	0.01443	0.00951256	0.601166	4.59029	4.42638e-06	TRUE	TRUE
GPNMB	3.32964e-06	0.0115419	0.00617022	0.903491	4.30755	1.65073e-05	TRUE	TRUE
MTRNR2L12	5.89717e-75	0.377797	0.80615	-1.09344	-4.94477	7.62329e-07	TRUE	TRUE
CNTN5	1.33032e-41	1.42572	2.16558	-0.603058	-7.23001	4.82949e-13	TRUE	TRUE
SLC25A34	8.25792e-05	0.0109628	0.0205289	-0.905046	-5.49386	3.93245e-08	TRUE	TRUE
MICALL2	0.00151436	0.0407387	0.0692038	-0.76445	-4.84177	1.28691e-06	TRUE	TRUE
TMEM132E	0.00215191	0.0266692	0.0452799	-0.763694	-5.28511	1.25631e-07	TRUE	TRUE
MERTK	0.00282222	0.0152992	0.0233512	-0.610041	-4.69256	2.69807e-06	TRUE	TRUE
PTH2R	0.00685032	0.120139	0.183027	-0.607354	-6.03923	1.54853e-09	TRUE	TRUE

## Sheet: c. selected_gene_Ast
Differentially expressed genes isolated from early AD pathology versus late AD pathology in astrocytes. Table is obtained and edited according to the supplementary table 2 of Mathys et al. 2019
Gene	IndModel.adj.pvals	late.pathology.mean	early.pathology.mean	IndModel.FC	MixedModel.z	MixedModel.p	DEGs.Ind.Model	DEGs.Ind.Mix.models
HSPA1A	1.26786e-25	0.745034	0.207768	1.84233	12.1375	6.68549e-34	TRUE	TRUE
MT2A	1.55296e-24	2.89974	1.43745	1.01241	6.16804	6.91411e-10	TRUE	TRUE
HSPB1	2.25923e-17	0.761303	0.274287	1.47278	12.8887	5.20901e-38	TRUE	TRUE
MT1E	7.30259e-17	1.29128	0.647256	0.996397	7.71225	1.23621e-14	TRUE	TRUE
UBC	2.59675e-15	0.642849	0.291682	1.14008	9.19084	3.89792e-20	TRUE	TRUE
GAPDH	1.1111e-13	0.859315	0.499551	0.782555	10.3715	3.34281e-25	TRUE	TRUE
HSP90AA1	1.19782e-11	1.33904	0.646039	1.05151	11.9979	3.64623e-33	TRUE	TRUE
SEPW1	5.79745e-11	0.342358	0.169213	1.01667	7.76078	8.44074e-15	TRUE	TRUE
DLGAP1	5.18979e-10	0.911052	0.500796	0.86331	4.22937	2.34347e-05	TRUE	TRUE
MT1G	4.49251e-09	0.631205	0.299625	1.07495	5.17978	2.22147e-07	TRUE	TRUE
MT1M	5.19671e-09	0.47202	0.261362	0.852798	4.74196	2.11663e-06	TRUE	TRUE
PRDX1	2.90886e-08	0.285774	0.150828	0.921972	6.27482	3.50043e-10	TRUE	TRUE
FBXO2	3.66551e-08	0.230683	0.111696	1.04634	5.05729	4.25255e-07	TRUE	TRUE
RAMP1	7.52241e-08	0.570822	0.345512	0.724306	5.43551	5.46407e-08	TRUE	TRUE
CRYAB	1.59528e-07	0.559352	0.267697	1.06315	8.24488	1.65322e-16	TRUE	TRUE
GPC6	1.59528e-07	0.237513	0.124081	0.936724	4.79202	1.65111e-06	TRUE	TRUE
NDUFA4	2.17497e-07	0.241523	0.115698	1.0618	5.46385	4.65924e-08	TRUE	TRUE
MT3	2.56147e-07	1.54892	0.965183	0.682384	4.16694	3.08719e-05	TRUE	TRUE
COX4I1	3.44129e-07	0.230032	0.125845	0.870186	5.4385	5.37306e-08	TRUE	TRUE
DYNLL1	4.90235e-07	0.38039	0.205101	0.891146	5.78948	7.06035e-09	TRUE	TRUE
APOE	4.90235e-07	2.24511	1.47407	0.606979	5.37414	7.695e-08	TRUE	TRUE
SNCG	1.24006e-06	0.0712838	0.0181343	1.97485	4.88239	1.04808e-06	TRUE	TRUE
TSHZ2	1.7838e-06	0.182207	0.0656666	1.47235	3.58794	0.000333296	TRUE	TRUE
ADAMTSL3	1.8094e-06	0.163194	0.0534563	1.61016	4.35959	1.30308e-05	TRUE	TRUE
PCSK1N	1.83669e-06	0.137081	0.0510448	1.42519	3.19485	0.00139906	TRUE	TRUE
CCK	2.27106e-06	0.158265	0.080546	0.97446	4.44099	8.95451e-06	TRUE	TRUE
UQCRQ	2.2755e-06	0.161199	0.0656046	1.29697	4.91886	8.70491e-07	TRUE	TRUE
S100A1	3.75331e-06	0.17371	0.0845456	1.03888	3.87685	0.000105819	TRUE	TRUE
BCAN	4.23841e-06	0.332468	0.195728	0.764363	3.96835	7.23713e-05	TRUE	TRUE
SERF2	4.94336e-06	0.256075	0.128348	0.996508	5.41106	6.2653e-08	TRUE	TRUE
SOD1	6.63684e-06	0.186023	0.109033	0.770724	5.54803	2.88908e-08	TRUE	TRUE
CD63	6.93142e-06	0.247681	0.126344	0.971123	5.51539	3.48003e-08	TRUE	TRUE
TMSB10	8.66951e-06	0.102541	0.0479195	1.09752	3.75224	0.000175259	TRUE	TRUE
COX5B	1.0497e-05	0.156334	0.0744681	1.06994	5.27439	1.33195e-07	TRUE	TRUE
PRDX5	1.27831e-05	0.11672	0.0423589	1.46231	4.65011	3.31758e-06	TRUE	TRUE
S100A6	1.96866e-05	0.174475	0.0721659	1.27363	5.75609	8.60843e-09	TRUE	TRUE
B2M	2.65569e-05	0.201694	0.0930604	1.11593	5.3932	6.92125e-08	TRUE	TRUE
STMN1	4.13619e-05	0.102504	0.0486591	1.0749	3.19808	0.00138347	TRUE	TRUE
HSPA1B	4.27966e-05	0.201762	0.0884083	1.1904	5.39907	6.6987e-08	TRUE	TRUE
ID1	4.57556e-05	0.165034	0.0693168	1.25149	3.19728	0.0013873	TRUE	TRUE
CHCHD2	5.83597e-05	0.168091	0.0945873	0.829526	4.31903	1.56718e-05	TRUE	TRUE
ATP6V1F	5.83597e-05	0.0826603	0.0289123	1.51551	3.36839	0.000756095	TRUE	TRUE
ATP5D	7.07246e-05	0.126674	0.0658661	0.943509	4.24527	2.18333e-05	TRUE	TRUE
PTMS	0.0001103	0.088027	0.0318059	1.46865	4.22932	2.34397e-05	TRUE	TRUE
PCBD1	0.000126737	0.0476928	0.0167378	1.51066	4.11666	3.84404e-05	TRUE	TRUE
ACTG1	0.000158011	0.441921	0.280067	0.658014	4.74861	2.04817e-06	TRUE	TRUE
RPL10	0.000301654	0.218594	0.126398	0.790283	4.37367	1.22176e-05	TRUE	TRUE
COX6B1	0.000310254	0.141647	0.0857932	0.723361	3.85068	0.00011779	TRUE	TRUE
ISCU	0.000327993	0.088094	0.0406102	1.1172	4.64518	3.39777e-06	TRUE	TRUE
RTN1	0.000349148	0.156483	0.094672	0.724991	3.48354	0.000494825	TRUE	TRUE
SNRPD2	0.000620598	0.0820394	0.0314969	1.38111	4.19944	2.67575e-05	TRUE	TRUE
FAU	0.00062932	0.161141	0.0698773	1.20543	4.49473	6.96593e-06	TRUE	TRUE
SNX3	0.000645781	0.169606	0.0872561	0.95886	5.09126	3.55695e-07	TRUE	TRUE
UQCR10	0.000659549	0.171946	0.097002	0.825867	4.39868	1.08913e-05	TRUE	TRUE
LGALS1	0.00072083	0.0862606	0.0424504	1.02292	4.2025	2.63987e-05	TRUE	TRUE
PLXDC2	0.000778485	0.431757	0.265009	0.704176	3.7685	0.000164235	TRUE	TRUE
DCLK1	0.000860961	0.266313	0.153384	0.795974	5.20478	1.94229e-07	TRUE	TRUE
RPL21	0.00100053	0.121513	0.0732484	0.73024	4.44725	8.69779e-06	TRUE	TRUE
NLGN1	0.00123827	0.142381	0.0764302	0.897539	4.2759	1.90364e-05	TRUE	TRUE
MYEOV2	0.00130411	0.226152	0.137838	0.714318	4.68497	2.79996e-06	TRUE	TRUE
ATP5E	0.00136652	0.205333	0.124762	0.71878	4.27143	1.94224e-05	TRUE	TRUE
CFL1	0.00140149	0.164516	0.0861924	0.932599	4.26571	1.99266e-05	TRUE	TRUE
PARK7	0.00140498	0.109781	0.0530764	1.04849	3.74498	0.000180411	TRUE	TRUE
UBB	0.00141282	0.210914	0.127502	0.72614	5.31849	1.04635e-07	TRUE	TRUE
ATPIF1	0.0014295	0.128034	0.0581388	1.13896	3.82492	0.000130815	TRUE	TRUE
DUSP1	0.00162246	0.0842101	0.0307713	1.45241	3.15229	0.00161994	TRUE	TRUE
NDUFB7	0.00171629	0.100916	0.046536	1.11673	3.52728	0.000419859	TRUE	TRUE
CXCR4	0.00172165	0.0329035	0.00968217	1.76484	4.0496	5.13058e-05	TRUE	TRUE
RPL27	0.00172165	0.115406	0.0584402	0.981682	4.42461	9.66147e-06	TRUE	TRUE
ATP5G2	0.00199404	0.154269	0.086426	0.835914	3.63983	0.000272819	TRUE	TRUE
GABARAPL2	0.00221878	0.115864	0.0698278	0.730559	4.14443	3.40657e-05	TRUE	TRUE
HLA-C	0.00241896	0.0939289	0.0537569	0.805119	3.58466	0.000337521	TRUE	TRUE
C4orf48	0.00274061	0.0683679	0.0372345	0.87668	3.52916	0.000416884	TRUE	TRUE
HSPH1	0.00279989	0.128393	0.0669247	0.939962	4.26882	1.96514e-05	TRUE	TRUE
ID3	0.00291401	0.208708	0.0997251	1.06546	3.79689	0.000146521	TRUE	TRUE
FEZ1	0.00291401	0.201232	0.0962647	1.06378	3.48125	0.000499077	TRUE	TRUE
TCEB2	0.00300916	0.113019	0.0568561	0.991184	3.8142	0.000136626	TRUE	TRUE
C10orf11	0.00373283	0.563068	0.357325	0.656073	3.56571	0.000362873	TRUE	TRUE
NDUFS8	0.0040199	0.100653	0.0399977	1.33141	3.67533	0.000237547	TRUE	TRUE
MRPS6	0.00425308	0.255773	0.127554	1.00375	4.40645	1.05077e-05	TRUE	TRUE
RPS4X	0.00434482	0.116419	0.0717548	0.698185	3.89407	9.8578e-05	TRUE	TRUE
HINT1	0.00453604	0.095211	0.0529892	0.845429	3.59537	0.000323929	TRUE	TRUE
SELM	0.00467197	0.121132	0.0607517	0.995584	3.27517	0.00105599	TRUE	TRUE
ATP1B3	0.00516918	0.187259	0.0945081	0.986528	3.23377	0.00122166	TRUE	TRUE
ATP5L	0.00516918	0.12696	0.0804947	0.657404	3.8786	0.000105061	TRUE	TRUE
DDIT4	0.00516918	0.341836	0.219142	0.641438	4.44628	8.73711e-06	TRUE	TRUE
DSCAM	0.00516918	0.149764	0.0584649	1.35705	3.7182	0.000200644	TRUE	TRUE
ATP5EP2	0.00532509	0.0704723	0.0317189	1.15171	3.81014	0.000138887	TRUE	TRUE
CPEB1	0.00588707	0.0690285	0.0278217	1.31098	3.84374	0.000121175	TRUE	TRUE
HSPA8	0.00599005	0.198853	0.10179	0.966106	4.11603	3.85448e-05	TRUE	TRUE
COX7B	0.0064683	0.121261	0.0730325	0.731502	3.933	8.38939e-05	TRUE	TRUE
RPL4	0.00721748	0.0817285	0.051105	0.677375	3.89223	9.9328e-05	TRUE	TRUE
MRPL20	0.00837349	0.0889399	0.0569788	0.642404	3.41651	0.000634293	TRUE	TRUE
RPL15	0.00854059	0.116609	0.0684708	0.76812	3.2637	0.00109968	TRUE	TRUE
DRAM1	0.00908248	0.056932	0.0225977	1.33306	3.22353	0.00126621	TRUE	TRUE
SYCP3	0.00911275	0.043141	0.0192474	1.1644	3.39756	0.000679909	TRUE	TRUE
CIRBP	1.02788e-05	0.193149	0.417697	-1.11274	-6.65056	2.91988e-11	TRUE	TRUE
SLC14A1	5.86748e-05	0.662961	1.00313	-0.59752	-4.31092	1.62579e-05	TRUE	TRUE
NRP1	0.00062932	0.177785	0.329386	-0.889648	-4.39657	1.09974e-05	TRUE	TRUE
CALN1	0.00064635	0.064483	0.190382	-1.56191	-4.02821	5.62041e-05	TRUE	TRUE
RALGAPA2	0.00272353	0.2451	0.39948	-0.704752	-5.59392	2.21999e-08	TRUE	TRUE
MERTK	0.00291401	0.306635	0.463413	-0.595776	-4.62003	3.8369e-06	TRUE	TRUE
SLC2A12	0.00894325	0.0274124	0.0623695	-1.18601	-4.05133	5.09275e-05	TRUE	TRUE

## Sheet: d. selected_gene_Oli
Differentially expressed genes isolated from early AD pathology versus late AD pathology in oligodendrocytes. Table is obtained and edited according to the supplementary table 2 of Mathys et al. 2019
Gene	IndModel.adj.pvals	late.pathology.mean	early.pathology.mean	IndModel.FC	MixedModel.z	MixedModel.p	DEGs.Ind.Model	DEGs.Ind.Mix.models
HSPA1A	3.80182e-47	0.384392	0.150652	1.35136	4.2321	2.31524e-05	TRUE	TRUE
UBB	2.18598e-36	0.330929	0.19679	0.749868	8.17341	2.99795e-16	TRUE	TRUE
GAPDH	5.81088e-35	0.446052	0.293382	0.604431	8.95752	3.32054e-19	TRUE	TRUE
DYNLL1	3.57419e-27	0.296855	0.195693	0.601166	9.68211	3.59233e-22	TRUE	TRUE
TMSB10	7.81044e-25	0.116851	0.0555547	1.0727	7.19387	6.29792e-13	TRUE	TRUE
UBC	2.68976e-23	0.275173	0.171263	0.684129	8.11636	4.80388e-16	TRUE	TRUE
SOD1	8.13145e-23	0.175552	0.108406	0.695457	8.14397	3.82511e-16	TRUE	TRUE
CFL1	2.71331e-21	0.211973	0.13925	0.606198	8.13125	4.24874e-16	TRUE	TRUE
B2M	2.86764e-21	0.25373	0.161828	0.648835	5.38807	7.12189e-08	TRUE	TRUE
SRP14	1.1066e-19	0.156798	0.0975619	0.684519	8.00677	1.17756e-15	TRUE	TRUE
HSPH1	1.38517e-19	0.0977345	0.0502576	0.959526	5.92284	3.16424e-09	TRUE	TRUE
COX7C	4.14709e-19	0.120537	0.0698563	0.787008	8.30804	9.72992e-17	TRUE	TRUE
PRDX1	6.58653e-18	0.171126	0.112496	0.605182	8.8664	7.55492e-19	TRUE	TRUE
BTF3	7.92435e-17	0.0980094	0.0588595	0.735643	6.75805	1.3986e-11	TRUE	TRUE
GSTP1	8.10475e-17	0.125652	0.0791116	0.667476	6.90288	5.09581e-12	TRUE	TRUE
HSPB1	1.38611e-16	0.0436429	0.016842	1.37368	4.54194	5.57397e-06	TRUE	TRUE
COX4I1	1.44292e-16	0.161362	0.101944	0.662524	6.70498	2.01439e-11	TRUE	TRUE
HSPA8	3.58204e-16	0.109226	0.0660408	0.725887	6.45335	1.09405e-10	TRUE	TRUE
COX5B	5.69828e-16	0.150773	0.1003	0.588054	7.16633	7.70327e-13	TRUE	TRUE
NDUFA4	1.2877e-15	0.107306	0.0637683	0.750825	5.88991	3.86409e-09	TRUE	TRUE
RPL7	4.69438e-15	0.134115	0.0881637	0.605219	7.15303	8.48822e-13	TRUE	TRUE
YWHAH	1.01951e-14	0.0639878	0.0332822	0.943047	5.80687	6.36519e-09	TRUE	TRUE
NDUFB2	5.88527e-13	0.0790575	0.0452608	0.804638	5.91215	3.37673e-09	TRUE	TRUE
C14orf2	1.39319e-12	0.0736019	0.0447705	0.717195	5.62391	1.86685e-08	TRUE	TRUE
RPS4X	2.14564e-12	0.092174	0.0595122	0.631174	6.38281	1.73866e-10	TRUE	TRUE
SRPRB	2.70698e-12	0.111668	0.0702133	0.669404	4.22302	2.41048e-05	TRUE	TRUE
DNAJA1	2.90489e-12	0.0901144	0.0580856	0.633578	7.36722	1.74217e-13	TRUE	TRUE
PCSK1N	3.01388e-12	0.0721865	0.043654	0.725615	3.99183	6.55654e-05	TRUE	TRUE
COX6B1	5.67916e-12	0.0881783	0.0542486	0.700838	5.34543	9.02042e-08	TRUE	TRUE
COX7A2	1.19324e-11	0.0634189	0.0390683	0.698914	5.69542	1.23067e-08	TRUE	TRUE
SH3BGRL3	1.29902e-11	0.0585733	0.0323223	0.857715	5.59797	2.16872e-08	TRUE	TRUE
CACYBP	3.86106e-11	0.0638347	0.0389957	0.711025	6.07573	1.23426e-09	TRUE	TRUE
IFI27L2	4.29103e-11	0.0591903	0.0380142	0.638824	4.43668	9.13566e-06	TRUE	TRUE
BCL2L14	8.23912e-11	0.0693947	0.0443114	0.647149	5.24437	1.56818e-07	TRUE	TRUE
ETFB	1.51448e-10	0.0615945	0.0378558	0.702287	4.78357	1.72207e-06	TRUE	TRUE
MDH1	5.16718e-10	0.0743761	0.0493892	0.590645	4.47642	7.5904e-06	TRUE	TRUE
ETV5	5.16718e-10	0.0568724	0.0323644	0.813319	4.08331	4.43992e-05	TRUE	TRUE
MAMDC2	5.8527e-10	0.0956764	0.0621572	0.622242	5.33415	9.59927e-08	TRUE	TRUE
CAV2	6.01219e-10	0.0312478	0.0134644	1.21461	4.50805	6.54274e-06	TRUE	TRUE
BEX1	8.62202e-10	0.0796363	0.0470097	0.760469	4.0298	5.58236e-05	TRUE	TRUE
LAMTOR5	1.00785e-09	0.0568897	0.0345961	0.717559	5.57344	2.49753e-08	TRUE	TRUE
TUBB	3.4398e-09	0.0460484	0.0242015	0.928051	4.81879	1.4443e-06	TRUE	TRUE
CALM3	4.9637e-09	0.0795302	0.0521994	0.607469	4.28517	1.82598e-05	TRUE	TRUE
DCTN3	7.1679e-09	0.0357145	0.0179659	0.991245	4.55168	5.32205e-06	TRUE	TRUE
TAGLN3	7.50351e-09	0.0269775	0.0122106	1.14363	4.47124	7.7769e-06	TRUE	TRUE
ATP5G3	8.24608e-09	0.0439	0.0259002	0.761256	4.88783	1.01953e-06	TRUE	TRUE
C9orf16	1.08936e-08	0.0310262	0.0167385	0.890315	4.43686	9.12818e-06	TRUE	TRUE
GADD45GIP1	1.37371e-08	0.0518812	0.0294036	0.819222	4.48187	7.39907e-06	TRUE	TRUE
AHSA1	1.60892e-08	0.0624807	0.0408781	0.612082	4.57471	4.76874e-06	TRUE	TRUE
UQCR10	1.74089e-08	0.0609242	0.0392175	0.635518	4.85911	1.17914e-06	TRUE	TRUE
UBL5	2.53161e-08	0.0459311	0.0293229	0.647445	5.3631	8.18046e-08	TRUE	TRUE
H2AFZ	4.11534e-08	0.0536759	0.0303215	0.823935	4.946	7.57536e-07	TRUE	TRUE
NDUFA12	4.31455e-08	0.0557228	0.0337323	0.724136	4.67359	2.95982e-06	TRUE	TRUE
CST3	7.80501e-08	0.0239965	0.01035	1.21319	4.04829	5.15939e-05	TRUE	TRUE
COX6C	1.25263e-07	0.0856982	0.0556942	0.621737	3.99316	6.51974e-05	TRUE	TRUE
HIST1H2BD	1.31135e-07	0.0232258	0.0107805	1.10731	5.37305	7.7414e-08	TRUE	TRUE
TOM1L1	1.44108e-07	0.0517905	0.0331982	0.641581	4.34532	1.39071e-05	TRUE	TRUE
C19orf53	1.68719e-07	0.054218	0.0338042	0.681567	4.88301	1.0448e-06	TRUE	TRUE
THY1	4.01749e-07	0.0477981	0.0298117	0.681077	3.96466	7.34994e-05	TRUE	TRUE
SERBP1	4.88444e-07	0.0655785	0.0431295	0.604548	4.89573	9.79425e-07	TRUE	TRUE
POLR2J	5.1069e-07	0.0411496	0.0248595	0.727081	4.94061	7.78798e-07	TRUE	TRUE
OST4	5.1542e-07	0.043624	0.0280349	0.637901	4.21032	2.55008e-05	TRUE	TRUE
SLC25A5	1.29544e-06	0.0314685	0.018618	0.757214	4.97143	6.64603e-07	TRUE	TRUE
MRPL18	1.31549e-06	0.0468931	0.0300192	0.643487	4.1728	3.00875e-05	TRUE	TRUE
UQCRH	1.36271e-06	0.0577436	0.0381813	0.596795	4.28516	1.82607e-05	TRUE	TRUE
CSTB	1.80724e-06	0.0574212	0.0364341	0.656296	4.12719	3.67219e-05	TRUE	TRUE
PPM1E	1.82339e-06	0.0290708	0.0157245	0.886553	5.7536	8.73632e-09	TRUE	TRUE
POP7	5.69009e-06	0.0241993	0.0139013	0.799744	4.51482	6.3371e-06	TRUE	TRUE
ADAMTS2	6.06942e-06	0.0179573	0.007967	1.17246	4.60123	4.20009e-06	TRUE	TRUE
MCMDC2	6.19565e-06	0.0281948	0.0158961	0.826762	3.9576	7.57067e-05	TRUE	TRUE
SYNC	1.02231e-05	0.0381537	0.0248605	0.617971	4.17611	2.96542e-05	TRUE	TRUE
C3orf14	1.17854e-05	0.024161	0.0143925	0.74736	3.96221	7.42601e-05	TRUE	TRUE
RHD	1.59305e-05	0.0116849	0.00587483	0.992028	4.11451	3.88001e-05	TRUE	TRUE
NDUFB3	2.80922e-05	0.0351747	0.023349	0.591176	4.05486	5.01638e-05	TRUE	TRUE
MYL12A	8.78522e-05	0.012374	0.00663252	0.899678	4.08397	4.42734e-05	TRUE	TRUE
ASTN2	2.59518e-11	0.226646	0.367101	-0.695736	-4.77486	1.7983e-06	TRUE	TRUE
KIF19	4.53131e-05	0.0640018	0.103679	-0.695941	-4.4623	8.10863e-06	TRUE	TRUE
FRY	5.04819e-05	0.0665644	0.11176	-0.747581	-4.48135	7.41718e-06	TRUE	TRUE
SVEP1	0.00100685	0.123344	0.187432	-0.603673	-3.96992	7.18976e-05	TRUE	TRUE
CD82	0.00251928	0.0683329	0.104969	-0.619318	-4.69001	2.7319e-06	TRUE	TRUE
IKZF2	0.00467958	0.11651	0.175717	-0.592796	-4.42073	9.83673e-06	TRUE	TRUE
RNF213	0.00546027	0.068278	0.102813	-0.590529	-4.63845	3.51028e-06	TRUE	TRUE

## Sheet: f. Summary
Summary Table 1: significantly differentially expressed genes corresponding to the early -vs late-stage AD from excitatory neuron (Ex), oligodendrocytes (Oli) and astrocytes (Ast) selected from supplementary table 4 of single-transcriptomic paper Mathys et al. 2019, differentially expressed genes from each cell type will be selected if meeting the threshold of two-sided Wilcoxon rank-sum test (FD…
Cell-type	Description	Initial number of genes	Selected number of genes	Up-regulated genes	Down-regulated genes
Ex	Excitatory neurons	16442	532	525	7
Ast	Astrocytes	13656	103	96	7
Oli	Oligodendrocytes	12360	82	75	7
Summary Table 2: Risk Genes selected from supplementary table 8, 13, 18 of GWAS article (Jansen et al. 2019), including genes nearby the credible sets of causal SNPs identified in a fine-mapping models, genes mapped by Functional Mapping and Annotation, known protein-coding genes associated with AD identified using Multi-marker Analysis of GenoMic Annotation
Table	Initial number of genes	Unioned table (unique gene number)
S8	136	255
S13	197
S18	97

## Sheet: g. Enrichr_Ast
Enrichr Analysis of selected genes from Single_cell_Ast_filtered sheet, a list of gene ontology data from Database: GO Biological Process 2018; genes with adjusted p-value < 0.05 are highlighted in red
Term	P-value	Adjusted P-value	Old P-value	Old Adjusted P-value	Odds Ratio	Combined Score	Genes
ATP metabolic process (GO:0046034)	2.86675e-09	1.4629e-05	0	0	21.9298	431.362	HSPA8;ATP5E;ATP5D;ATP5G2;ALDOA;HSPA1B;ATP5L;HSPA1A
mitochondrial ATP synthesis coupled electron transport (GO:0042775)	4.11563e-09	1.0501e-05	0	0	16.3517	315.727	COX7B;NDUFS8;NDUFB7;NDUFA4;UQCRQ;COX4I1;UQCR10;COX5B;COX6B1
cellular transition metal ion homeostasis (GO:0046916)	9.11976e-09	1.55127e-05	0	0	14.9601	276.954	MT2A;UBB;MT1M;UBC;MT1G;MT3;ISCU;MT1E;SOD1
respiratory electron transport chain (GO:0022904)	1.00202e-08	1.27833e-05	0	0	14.8026	272.645	COX7B;NDUFS8;NDUFB7;NDUFA4;UQCRQ;COX4I1;UQCR10;COX5B;COX6B1
response to copper ion (GO:0046688)	1.26573e-08	1.2918e-05	0	0	36.0577	655.71	MT2A;MT1M;ATP5D;MT1G;MT3;MT1E
cellular response to zinc ion (GO:0071294)	1.07401e-07	9.13443e-05	0	0	41.1184	659.815	MT2A;MT1M;MT1G;MT3;MT1E
retina homeostasis (GO:0001895)	1.67575e-07	0.000122162	0	0	24.0385	375.044	PRDX1;HSPB1;B2M;ACTB;ACTG1;SOD1
viral process (GO:0016032)	1.83461e-07	0.000117025	0	0	7.77715	120.633	RPL4;RPS4X;RPS9;RPL21;UBB;RPL10;UBC;RPL27;APOE;RPL15;B2M
mitochondrial ATP synthesis coupled proton transport (GO:0042776)	1.86034e-07	0.000105481	0	0	37.2024	576.538	ATP5E;ATP5D;COX5B;ATP5G2;ATP5L
mitochondrial electron transport, cytochrome c to oxygen (GO:0006123)	1.86034e-07	9.4933e-05	0	0	37.2024	576.538	COX7B;NDUFA4;COX4I1;COX5B;COX6B1
cellular response to copper ion (GO:0071280)	1.86034e-07	8.63027e-05	0	0	37.2024	576.538	MT2A;MT1M;MT1G;MT3;MT1E
response to unfolded protein (GO:0006986)	3.53211e-07	0.000150203	0	0	21.3068	316.538	HSPA8;HSP90AA1;HSPH1;HSPB1;HSPA1B;HSPA1A
cellular protein metabolic process (GO:0044267)	5.10604e-07	0.000200432	0	0	4.83247	70.0113	RPL4;RPS9;RPL21;RPL10;FBXO2;MRPS6;RPS4X;CST3;LGALS1;UBB;UBC;RPL27;APOE;RPL15;B2M
negative regulation of apoptotic process (GO:0043066)	5.24043e-07	0.000191014	0	0	4.82253	69.742	PDGFRB;RPL10;HSPB1;PARK7;MERTK;MT3;SOD1;PRDX5;UBB;CFL1;UBC;APOE;CRYAB;HSPA1B;HSPA1A
protein stabilization (GO:0050821)	6.22408e-07	0.000211743	0	0	9.19118	131.339	HSP90AA1;ATP1B3;PARK7;CLU;MT3;GAPDH;CRYAB;HSPA1B;HSPA1A
ATP synthesis coupled proton transport (GO:0015986)	8.66822e-07	0.000276462	0	0	27.9018	389.465	ATP5E;ATP5D;COX5B;ATP5G2;ATP5L
purine ribonucleoside triphosphate biosynthetic process (GO:0009206)	8.66822e-07	0.0002602	0	0	27.9018	389.465	ATP5E;ATP5D;ATP5G2;ALDOA;ATP5L
cellular response to cadmium ion (GO:0071276)	1.24408e-06	0.000352696	0	0	26.0417	354.092	MT2A;MT1M;MT1G;MT3;MT1E
cellular zinc ion homeostasis (GO:0006882)	1.74009e-06	0.000467352	0	0	24.4141	323.769	MT2A;MT1M;MT1G;MT3;MT1E
response to cadmium ion (GO:0046686)	1.74009e-06	0.000443984	0	0	24.4141	323.769	MT2A;MT1M;MT1G;MT3;MT1E
zinc ion homeostasis (GO:0055069)	1.74009e-06	0.000422842	0	0	24.4141	323.769	MT2A;MT1M;MT1G;MT3;MT1E
SRP-dependent cotranslational protein targeting to membrane (GO:0006614)	1.79279e-06	0.000415847	0	0	12.1528	160.802	RPL4;RPS4X;RPS9;RPL21;RPL10;RPL27;RPL15
response to zinc ion (GO:0010043)	2.04034e-06	0.00045269	0	0	23.6742	310.189	MT2A;MT1M;MT1G;MT3;MT1E
ATP biosynthetic process (GO:0006754)	2.04034e-06	0.000433828	0	0	23.6742	310.189	ATP5E;ATP5D;ATP5G2;ALDOA;ATP5L
negative regulation of programmed cell death (GO:0043069)	2.28276e-06	0.000465958	0	0	4.96638	64.5139	PDGFRB;RPL10;HSPB1;PARK7;MERTK;MT3;PRDX5;UBB;CFL1;UBC;CRYAB;HSPA1B;HSPA1A
cotranslational protein targeting to membrane (GO:0006613)	2.40473e-06	0.000471975	0	0	11.6356	150.543	RPL4;RPS4X;RPS9;RPL21;RPL10;RPL27;RPL15
regulation of cell death (GO:0010941)	2.97049e-06	0.000561423	0	0	11.2758	143.504	UBB;PARK7;CLU;MT3;CRYAB;HSPA1B;HSPA1A
protein targeting to ER (GO:0045047)	3.18212e-06	0.000579942	0	0	11.1607	141.272	RPL4;RPS4X;RPS9;RPL21;RPL10;RPL27;RPL15
cellular response to metal ion (GO:0071248)	3.89391e-06	0.000685194	0	0	10.8292	134.89	MT2A;NLGN1;MT1M;MT1G;B2M;MT3;MT1E
regulation of cellular response to stress (GO:0080135)	5.04511e-06	0.000858173	0	0	10.4167	127.053	HSPA8;CHCHD2;HSP90AA1;HSPH1;CRYAB;HSPA1B;HSPA1A
purine ribonucleoside monophosphate biosynthetic process (GO:0009168)	5.45762e-06	0.000898394	0	0	19.5312	236.689	ATP5E;ATP5D;ATP5G2;ALDOA;ATP5L
hydrogen peroxide metabolic process (GO:0042743)	7.16232e-06	0.00114217	0	0	31.25	370.209	PRDX5;PRDX1;PARK7;SOD1
viral gene expression (GO:0019080)	7.29336e-06	0.00112782	0	0	9.8536	116.554	RPL4;RPS4X;RPS9;RPL21;RPL10;RPL27;RPL15
nuclear-transcribed mRNA catabolic process, nonsense-mediated decay (GO:0000184)	8.20615e-06	0.00123165	0	0	9.6792	113.35	RPL4;RPS4X;RPS9;RPL21;RPL10;RPL27;RPL15
viral transcription (GO:0019083)	8.69692e-06	0.00126801	0	0	9.5943	111.798	RPL4;RPS4X;RPS9;RPL21;RPL10;RPL27;RPL15
substantia nigra development (GO:0021762)	8.82499e-06	0.00125094	0	0	17.7557	206.639	S100A1;CKB;DYNLL1;ACTB;COX6B1
transmembrane receptor protein tyrosine kinase signaling pathway (GO:0007169)	9.48105e-06	0.00130762	0	0	4.72292	54.6263	PDGFRB;NRP1;HSP90AA1;UBB;STMN1;DDIT4;UBC;HSPB1;PLCB1;ACTB;ACTG1;ATP6V1F
cellular response to oxidative stress (GO:0034599)	9.75175e-06	0.00130956	0	0	9.42888	108.791	PRDX5;PRDX1;PARK7;MT3;HSPA1B;SOD1;HSPA1A
cellular response to unfolded protein (GO:0034620)	1.0707e-05	0.00140097	0	0	28.4091	325.131	HSPA8;HSPH1;HSPA1B;HSPA1A
regulation of cellular response to heat (GO:1900034)	1.15848e-05	0.00147794	0	0	11.8671	134.879	HSPA8;HSP90AA1;HSPH1;CRYAB;HSPA1B;HSPA1A
negative regulation of growth (GO:0045926)	1.28611e-05	0.00160073	0	0	9.03926	101.794	MT2A;MT1M;MT1G;MT3;HSPA1B;MT1E;HSPA1A
myelin maintenance (GO:0043217)	1.40063e-05	0.00170176	0	0	58.5938	654.844	CXCR4;CLU;SOD1
regulation of amyloid fibril formation (GO:1905906)	1.40063e-05	0.00166219	0	0	58.5938	654.844	APOE;CLU;CRYAB
negative regulation of cell death (GO:0060548)	1.43674e-05	0.00166629	0	0	11.4329	127.483	PARK7;APOE;CLU;MT3;HSPA1B;HSPA1A
peptide biosynthetic process (GO:0043043)	1.71486e-05	0.00194466	0	0	7.14286	78.3828	RPL4;RPS4X;RPS9;RPL21;RPL10;RPL27;RPL15;MRPS6
regulation of apoptotic process (GO:0042981)	1.79578e-05	0.00199214	0	0	3.25521	35.5712	PDGFRB;RPL10;DUSP1;HSPB1;PARK7;MERTK;CLU;MT3;SOD1;PRDX5;LGALS1;UBB;CFL1;UBC;CRYAB;HSPA1B;HSPA1A
chaperone mediated protein folding requiring cofactor (GO:0051085)	1.82427e-05	0.00198069	0	0	25	272.794	HSPA8;HSPH1;HSPA1B;HSPA1A
cristae formation (GO:0042407)	2.90916e-05	0.0030928	0	0	22.3214	233.149	ATP5E;ATP5D;ATP5G2;ATP5L
cellular response to topologically incorrect protein (GO:0035967)	2.90916e-05	0.00302969	0	0	22.3214	233.149	HSPA8;HSPH1;HSPA1B;HSPA1A
positive regulation of smooth muscle cell migration (GO:0014911)	2.97333e-05	0.00303458	0	0	46.875	488.589	PDGFRB;NRP1;DOCK4
'de novo' posttranslational protein folding (GO:0051084)	4.40475e-05	0.00440734	0	0	20.1613	202.223	HSPA8;HSPH1;HSPA1B;HSPA1A
iron ion homeostasis (GO:0055072)	5.59367e-05	0.00548933	0	0	12.207	119.523	UBB;UBC;B2M;ISCU;SOD1
positive regulation of endocytosis (GO:0045807)	6.02895e-05	0.00580486	0	0	12.0192	116.783	CD63;APOE;MERTK;CLU;B2M
platelet aggregation (GO:0070527)	6.39646e-05	0.00604466	0	0	18.3824	177.522	CSRP1;HSPB1;ACTB;ACTG1
regulation of necrotic cell death (GO:0010939)	6.98752e-05	0.00648315	0	0	36.0577	345.029	UBB;UBC;MT3
energy coupled proton transport, down electrochemical gradient (GO:0015985)	6.98752e-05	0.00636738	0	0	36.0577	345.029	ATP5D;ATP5G2;ATP5L
regulation of mitochondrial membrane potential (GO:0051881)	8.04456e-05	0.007202	0	0	17.3611	163.679	UBB;ATPIF1;PARK7;SOD1
regulation of protein modification by small protein conjugation or removal (GO:1903320)	8.85164e-05	0.00778792	0	0	33.4821	312.466	HSP90AA1;HSPA1B;HSPA1A
inner mitochondrial membrane organization (GO:0007007)	8.97516e-05	0.00776275	0	0	16.8919	157.406	ATP5E;ATP5D;ATP5G2;ATP5L
vascular endothelial growth factor receptor signaling pathway (GO:0048010)	9.21674e-05	0.00783884	0	0	11.0035	102.244	NRP1;HSP90AA1;HSPB1;ACTB;ACTG1
regulation of neuron death (GO:1901214)	0.000105249	0.00880469	0	0	10.7021	98.0221	UBB;DDIT4;PARK7;APOE;CLU
regulation of protein homooligomerization (GO:0032462)	0.000110129	0.0090643	0	0	31.25	284.808	APOE;CLU;CRYAB
homotypic cell-cell adhesion (GO:0034109)	0.000110675	0.00896467	0	0	16.0256	145.976	CSRP1;HSPB1;ACTB;ACTG1
purine ribonucleotide biosynthetic process (GO:0009152)	0.00012749	0.0101653	0	0	10.2796	92.1821	ATP5E;ATP5D;ATP5G2;ALDOA;ATP5L
translation (GO:0006412)	0.000129582	0.0101732	0	0	5.36481	48.0214	RPL4;RPS4X;RPS9;RPL21;RPL10;RPL27;RPL15;MRPS6
postsynaptic membrane organization (GO:0001941)	0.00013491	0.010431	0	0	29.2969	261.062	NLGN1;NRXN1;APOE
nuclear-transcribed mRNA catabolic process (GO:0000956)	0.000135315	0.0103062	0	0	6.25	55.6744	RPL4;RPS4X;RPS9;RPL21;RPL10;RPL27;RPL15
virion assembly (GO:0019068)	0.000163054	0.0122362	0	0	27.5735	240.481	UBB;UBC;APOE
chaperone-mediated protein complex assembly (GO:0051131)	0.000163054	0.0120589	0	0	27.5735	240.481	HSP90AA1;CLU;HSPA1A
positive regulation of cellular protein catabolic process (GO:1903364)	0.000163054	0.0118866	0	0	27.5735	240.481	HSP90AA1;ATPIF1;APOE
negative regulation of protein metabolic process (GO:0051248)	0.000178206	0.0128082	0	0	14.2045	122.622	SNX3;APOE;CLU;CRYAB
regulation of mRNA stability (GO:0043488)	0.000182736	0.0129514	0	0	7.26744	62.5543	HSPA8;UBB;UBC;CIRBP;HSPB1;HSPA1A
mitochondrial transport (GO:0006839)	0.000243446	0.0170178	0	0	6.89338	57.3572	HSP90AA1;ATP5E;ATP5D;ATP5G2;COX5B;ATP5L
cellular response to heat (GO:0034605)	0.000250438	0.0172701	0	0	13.0208	107.973	HSPA8;HSPH1;HSPA1B;HSPA1A
rRNA metabolic process (GO:0016072)	0.00031618	0.0215129	0	0	5.44154	43.8545	RPL4;RPS4X;RPS9;RPL21;RPL10;RPL27;RPL15
rRNA processing (GO:0006364)	0.000335679	0.0225391	0	0	5.38793	43.1	RPL4;RPS4X;RPS9;RPL21;RPL10;RPL27;RPL15
negative regulation of response to endoplasmic reticulum stress (GO:1903573)	0.000360734	0.0239068	0	0	21.3068	168.907	PARK7;CLU;HSPA1A
positive regulation of monooxygenase activity (GO:0032770)	0.00041291	0.0270138	0	0	20.3804	158.81	S100A1;PARK7;APOE
negative regulation of supramolecular fiber organization (GO:1902904)	0.000424064	0.0273924	0	0	11.3636	88.2457	HSPA8;STMN1;CLU;CRYAB
regulation of tumor necrosis factor-mediated signaling pathway (GO:0010803)	0.000486334	0.031022	0	0	10.9649	83.6471	UBB;UBC;HSPA1B;HSPA1A
cellular iron ion homeostasis (GO:0006879)	0.000486334	0.030639	0	0	10.9649	83.6471	UBB;UBC;ISCU;SOD1
cellular divalent inorganic cation homeostasis (GO:0072503)	0.000503515	0.0313346	0	0	7.65931	58.164	MT2A;MT1M;MT1G;MT3;MT1E
regulation of protein ubiquitination (GO:0031396)	0.000503515	0.0309571	0	0	7.65931	58.164	HSP90AA1;UBB;PARK7;HSPA1B;HSPA1A
regulation of Rho protein signal transduction (GO:0035023)	0.000519791	0.0315773	0	0	10.7759	81.488	NRP1;ADGRG1;STMN1;APOE
positive regulation of cellular biosynthetic process (GO:0031328)	0.000579679	0.0348012	0	0	5.85937	43.6701	PDGFRB;RPS4X;HSP90AA1;CIRBP;PARK7;CLU
cellular response to vascular endothelial growth factor stimulus (GO:0035924)	0.000597757	0.0354692	0	0	18.0288	133.816	NRP1;HSPB1;MT1G
positive regulation of axon guidance (GO:1902669)	0.000599443	0.0351605	0	0	52.0833	386.433	NRP1;DSCAM
positive regulation of receptor binding (GO:1900122)	0.000599443	0.0347609	0	0	52.0833	386.433	NRP1;B2M
regulation of microtubule nucleation (GO:0010968)	0.000599443	0.0343703	0	0	52.0833	386.433	HSPA1B;HSPA1A
axonogenesis (GO:0007409)	0.000604741	0.0342888	0	0	4.88281	36.1851	NRP1;FEZ1;NRXN1;S100A6;CXCR4;CCK;S100B
cellular macromolecule biosynthetic process (GO:0034645)	0.000611462	0.0342889	0	0	3.82133	28.2765	RPL4;RPS4X;RPS9;RPL21;RPL10;RPL27;RPL15;MRPS6;PTMS
ribosome biogenesis (GO:0042254)	0.000654218	0.0362878	0	0	4.81828	35.328	RPL4;RPS4X;RPS9;RPL21;RPL10;RPL27;RPL15
neuron projection morphogenesis (GO:0048812)	0.000660003	0.036215	0	0	5.71646	41.8632	NLGN1;UBB;S100A6;CCK;S100B;DCLK1
regulation of supramolecular fiber organization (GO:1902903)	0.000669344	0.0363369	0	0	17.3611	126.896	HSPA8;PARK7;APOE
ncRNA processing (GO:0034470)	0.000671406	0.0360651	0	0	4.79715	35.0486	RPL4;RPS4X;RPS9;RPL21;RPL10;RPL27;RPL15
negative regulation of intrinsic apoptotic signaling pathway (GO:2001243)	0.000712025	0.0378486	0	0	9.92063	71.8988	HSPB1;PARK7;CLU;HSPA1A
negative regulation of neuron apoptotic process (GO:0043524)	0.000755764	0.0397594	0	0	9.76562	70.1932	PARK7;APOE;MT3;SOD1
positive regulation of tumor necrosis factor-mediated signaling pathway (GO:1903265)	0.000835705	0.0435163	0	0	44.6429	316.394	HSPA1B;HSPA1A
positive regulation of autophagy of mitochondrion (GO:1903599)	0.000835705	0.0430768	0	0	44.6429	316.394	ATPIF1;PARK7
regulation of Cdc42 protein signal transduction (GO:0032489)	0.000835705	0.042646	0	0	44.6429	316.394	NRP1;APOE
purine ribonucleotide metabolic process (GO:0009150)	0.000898351	0.045389	0	0	9.32836	65.438	HSPA8;HINT1;HSPA1B;HSPA1A
regulation of developmental growth (GO:0048638)	0.0010096	0.0505097	0	0	15.121	104.307	APOE;PLCB1;SOD1
neutrophil degranulation (GO:0043312)	0.00104997	0.0520196	0	0	3.25521	22.3274	CST3;HSPA8;CD63;HSP90AA1;AGL;DYNLL1;ALDOA;B2M;HSPA1B;HSPA1A
regulation of dendritic spine development (GO:0060998)	0.00110886	0.0544088	0	0	14.6484	99.6742	NLGN1;CFL1;APOE
regulation of vascular associated smooth muscle cell migration (GO:1904752)	0.00110961	0.0539268	0	0	39.0625	265.772	DOCK4;PRKG1
negative regulation of protein homooligomerization (GO:0032463)	0.00110961	0.0534181	0	0	39.0625	265.772	CLU;CRYAB
neutrophil activation involved in immune response (GO:0002283)	0.00111754	0.053297	0	0	3.22831	21.9416	CST3;HSPA8;CD63;HSP90AA1;AGL;DYNLL1;ALDOA;B2M;HSPA1B;HSPA1A
neutrophil mediated immunity (GO:0002446)	0.00118862	0.0561622	0	0	3.20184	21.5643	CST3;HSPA8;CD63;HSP90AA1;AGL;DYNLL1;ALDOA;B2M;HSPA1B;HSPA1A
purine ribonucleoside triphosphate metabolic process (GO:0009205)	0.00121407	0.0568387	0	0	14.2045	95.3661	HSPA8;HSPA1B;HSPA1A
glycogen metabolic process (GO:0005977)	0.00132538	0.0614854	0	0	13.7868	91.3519	UBB;AGL;UBC
negative regulation of neurogenesis (GO:0050768)	0.00132538	0.0609315	0	0	13.7868	91.3519	ADGRG1;ID1;ID3
entry into host cell (GO:0030260)	0.00132538	0.0603875	0	0	13.7868	91.3519	UBB;UBC;CXCR4
G2/M transition of mitotic cell cycle (GO:0000086)	0.00135376	0.0611348	0	0	6.15157	40.6304	HSP90AA1;UBB;UBC;DYNLL1;PLCB1
cell cycle G2/M phase transition (GO:0044839)	0.00140167	0.0627432	0	0	6.10352	40.1007	HSP90AA1;UBB;UBC;DYNLL1;PLCB1
removal of superoxide radicals (GO:0019430)	0.00142066	0.0630404	0	0	34.7222	227.661	MT3;SOD1
negative regulation of alcohol biosynthetic process (GO:1902931)	0.00142066	0.0624969	0	0	34.7222	227.661	APOE;SOD1
postsynaptic membrane assembly (GO:0097104)	0.00142066	0.0619628	0	0	34.7222	227.661	NLGN1;NRXN1
cellular response to superoxide (GO:0071451)	0.00142066	0.0614377	0	0	34.7222	227.661	MT3;SOD1
sterol catabolic process (GO:0016127)	0.00142066	0.0609214	0	0	34.7222	227.661	APOE;MT3
postsynaptic density organization (GO:0097106)	0.00142066	0.0604137	0	0	34.7222	227.661	NLGN1;NRXN1
cholesterol catabolic process (GO:0006707)	0.00142066	0.0599144	0	0	34.7222	227.661	APOE;MT3
negative regulation of amyloid-beta formation (GO:1902430)	0.00142066	0.0594233	0	0	34.7222	227.661	APOE;CLU
antigen processing and presentation of exogenous peptide antigen via MHC class I, TAP-independent (GO:0002480)	0.00142066	0.0589402	0	0	34.7222	227.661	HLA-C;B2M
regulation of interleukin-8 production (GO:0032677)	0.00144289	0.0593797	0	0	13.3929	87.6041	PARK7;HSPA1B;HSPA1A
positive regulation of NF-kappaB transcription factor activity (GO:0051092)	0.00145082	0.0592283	0	0	6.0562	39.5811	UBB;UBC;CLU;HSPA1B;HSPA1A
generation of neurons (GO:0048699)	0.00155292	0.0628932	0	0	5.96374	38.5712	NRP1;DDIT4;ID1;ID3;CCK
positive regulation of ATPase activity (GO:0032781)	0.00156675	0.0629539	0	0	13.0208	84.0983	GABARAPL2;ATP1B3;DYNLL1
regulation of nitric-oxide synthase activity (GO:0050999)	0.00169708	0.0676577	0	0	12.6689	80.8131	HSP90AA1;S100A1;APOE
negative regulation of inclusion body assembly (GO:0090084)	0.0017684	0.0699545	0	0	31.25	198.053	HSPA1B;HSPA1A
regulation of amyloid-beta clearance (GO:1900221)	0.0017684	0.0694164	0	0	31.25	198.053	APOE;CLU
chaperone-mediated protein transport (GO:0072321)	0.0017684	0.0688865	0	0	31.25	198.053	HSPA8;CLU
protein localization to synapse (GO:0035418)	0.0017684	0.0683647	0	0	31.25	198.053	NLGN1;NRXN1
protein catabolic process (GO:0030163)	0.00190437	0.0730679	0	0	7.62195	47.7409	HSPA8;HSP90AA1;FBXO2;APOE
negative regulation of binding (GO:0051100)	0.00199101	0.0758218	0	0	7.53012	46.8307	ID1;ID3;PARK7;ACTB
negative regulation of neuron death (GO:1901215)	0.00208033	0.0786367	0	0	7.44048	45.9466	PARK7;APOE;MT3;SOD1
ERBB2 signaling pathway (GO:0038128)	0.00212802	0.0798477	0	0	11.7187	72.1003	HSP90AA1;UBB;UBC
purine ribonucleoside monophosphate metabolic process (GO:0009167)	0.00212802	0.0792649	0	0	11.7187	72.1003	HSPA8;HSPA1B;HSPA1A
postsynapse assembly (GO:0099068)	0.00215233	0.0795896	0	0	28.4091	174.466	NLGN1;NRXN1
positive regulation by host of viral process (GO:0044794)	0.00215233	0.079017	0	0	28.4091	174.466	CFL1;APOE
modulation by host of viral process (GO:0044788)	0.00215233	0.0784526	0	0	28.4091	174.466	CFL1;APOE
negative regulation of amyloid precursor protein catabolic process (GO:1902992)	0.00215233	0.0778962	0	0	28.4091	174.466	APOE;CLU
positive regulation of glycoprotein biosynthetic process (GO:0010560)	0.00215233	0.0773476	0	0	28.4091	174.466	PLCB1;RAMP1
alcohol catabolic process (GO:0046164)	0.00215233	0.0768067	0	0	28.4091	174.466	APOE;MT3
hepatocyte growth factor receptor signaling pathway (GO:0048012)	0.00215233	0.0762734	0	0	28.4091	174.466	NRP1;STMN1
neuron migration (GO:0001764)	0.00228537	0.0804293	0	0	11.4329	69.5262	NRP1;DDIT4;CCK
regulation of ATPase activity (GO:0043462)	0.00228537	0.0798784	0	0	11.4329	69.5262	GABARAPL2;ATPIF1;ATP1B3
positive regulation of receptor-mediated endocytosis (GO:0048260)	0.00244976	0.0850415	0	0	11.1607	67.0956	CD63;CLU;B2M
cytokine-mediated signaling pathway (GO:0019221)	0.00254302	0.0876828	0	0	2.71096	16.1964	HSPA8;MT2A;HSP90AA1;UBB;CFL1;UBC;HLA-C;PLCB1;B2M;MT3;SOD1
regulation of proteasomal ubiquitin-dependent protein catabolic process (GO:0032434)	0.00256877	0.0879761	0	0	7.02247	41.8843	PARK7;CLU;HSPA1B;HSPA1A
regulation of inclusion body assembly (GO:0090083)	0.002572	0.0874996	0	0	26.0417	155.288	HSPA1B;HSPA1A
negative regulation of protein oligomerization (GO:0032460)	0.002572	0.0869201	0	0	26.0417	155.288	CLU;CRYAB
regulation of protein glycosylation (GO:0060049)	0.002572	0.0863482	0	0	26.0417	155.288	MT3;RAMP1
entry of bacterium into host cell (GO:0035635)	0.002572	0.0857839	0	0	26.0417	155.288	UBB;UBC
regulation of neuron apoptotic process (GO:0043523)	0.00267511	0.0886436	0	0	6.94444	41.1372	PARK7;APOE;MT3;SOD1
nervous system development (GO:0007399)	0.00268674	0.0884544	0	0	3.08388	18.2548	BCAN;COX7B;NLGN1;DSCAM;FEZ1;NRXN1;CABLES1;S100B;DCLK1
positive regulation of sequence-specific DNA binding transcription factor activity (GO:0051091)	0.00269309	0.088095	0	0	4.34028	25.6817	UBB;UBC;PARK7;CLU;HSPA1B;HSPA1A
intrinsic apoptotic signaling pathway by p53 class mediator (GO:0072332)	0.00280004	0.0910102	0	0	10.6534	62.622	HINT1;ZMAT1;DDIT4
central nervous system development (GO:0007417)	0.00281884	0.0910414	0	0	4.30046	25.2498	BCAN;ADGRG1;COX7B;DDIT4;S100B;DCLK1
positive regulation of interleukin-8 production (GO:0032757)	0.00298614	0.0958382	0	0	10.4167	60.5601	PARK7;HSPA1B;HSPA1A
positive regulation of cellular metabolic process (GO:0031325)	0.0030122	0.0960703	0	0	6.72043	39.0127	PDGFRB;CD63;APOE;MT3
positive regulation of cytokine production (GO:0001819)	0.00301567	0.0955835	0	0	4.24208	24.6208	PARK7;PLCB1;GAPDH;HSPA1B;SOD1;HSPA1A
interleukin-12-mediated signaling pathway (GO:0035722)	0.00338075	0.106493	0	0	9.9734	56.7453	CFL1;PLCB1;SOD1
negative regulation of protein modification by small protein conjugation or removal (GO:1903321)	0.00338075	0.10584	0	0	9.9734	56.7453	PARK7;HSPA1B;HSPA1A
mitochondrial electron transport, NADH to ubiquinone (GO:0006120)	0.00338075	0.105195	0	0	9.9734	56.7453	NDUFB7;NDUFS8;NDUFA4
cellular response to interleukin-12 (GO:0071349)	0.00338075	0.104557	0	0	9.9734	56.7453	CFL1;PLCB1;SOD1
ribonucleoprotein complex assembly (GO:0022618)	0.00341047	0.104841	0	0	4.97611	28.2688	MRPL20;HSP90AA1;SNRPD2;RPL10;CIRBP
neuron cell-cell adhesion (GO:0007158)	0.00351668	0.107459	0	0	22.3214	126.121	NLGN1;NRXN1
negative regulation of endoplasmic reticulum stress-induced intrinsic apoptotic signaling pathway (GO:1902236)	0.00351668	0.106819	0	0	22.3214	126.121	PARK7;HSPA1A
mitochondrial electron transport, ubiquinol to cytochrome c (GO:0006122)	0.00351668	0.106187	0	0	22.3214	126.121	UQCRQ;UQCR10
hydrogen peroxide catabolic process (GO:0042744)	0.00351668	0.105562	0	0	22.3214	126.121	PRDX5;PRDX1
regulation of signal transduction (GO:0009966)	0.00398948	0.119055	0	0	4.00641	22.1318	PDGFRB;SNX3;CD63;PLCB1;MERTK;CLU
activation of protein kinase activity (GO:0032147)	0.00398948	0.118362	0	0	4.00641	22.1318	UBB;UBC;CXCR4;PARK7;MT3;SOD1
negative regulation of platelet activation (GO:0010544)	0.00404076	0.119191	0	0	20.8333	114.819	APOE;PRKG1
transport along microtubule (GO:0010970)	0.00404076	0.118506	0	0	20.8333	114.819	HSPA8;DYNLL1
L-alpha-amino acid transmembrane transport (GO:1902475)	0.00404076	0.117829	0	0	20.8333	114.819	SLC1A2;SLC3A2
negative regulation of protein ubiquitination (GO:0031397)	0.00426209	0.123576	0	0	9.19118	50.1654	PARK7;HSPA1B;HSPA1A
neuron projection development (GO:0031175)	0.00454587	0.13106	0	0	4.6503	25.0815	NLGN1;UBB;STMN1;APOE;DCLK1
positive regulation of nitric-oxide synthase activity (GO:0051000)	0.00459875	0.131839	0	0	19.5312	105.117	S100A1;APOE
negative regulation of steroid biosynthetic process (GO:0010894)	0.00459875	0.131103	0	0	19.5312	105.117	APOE;SOD1
regulation of necroptotic process (GO:0060544)	0.00459875	0.130374	0	0	19.5312	105.117	UBB;UBC
positive regulation of cellular component organization (GO:0051130)	0.00497189	0.140174	0	0	5.84112	30.981	CD63;NLGN1;NRXN1;APOE
negative regulation of cellular response to transforming growth factor beta stimulus (GO:1903845)	0.00500637	0.140371	0	0	8.68056	45.9813	UBB;UBC;HSPA1A
gene expression (GO:0010467)	0.0050656	0.141256	0	0	3.03398	16.0354	RPL4;RPS4X;RPS9;RPL21;RPL10;RPL27;RPL15;MRPS6
reverse cholesterol transport (GO:0043691)	0.00519017	0.143943	0	0	18.3824	96.7093	APOE;CLU
platelet-derived growth factor receptor signaling pathway (GO:0048008)	0.00519017	0.143165	0	0	18.3824	96.7093	PDGFRB;NRP1
negative regulation of reactive oxygen species metabolic process (GO:2000378)	0.00519017	0.142395	0	0	18.3824	96.7093	PARK7;MT3
negative regulation of intracellular transport (GO:0032387)	0.00519017	0.141633	0	0	18.3824	96.7093	CRYAB;HSPA1A
negative regulation of cellular component organization (GO:0051129)	0.00527073	0.143067	0	0	8.52273	44.7067	HSPA8;HSPA1B;HSPA1A
negative regulation of transforming growth factor beta receptor signaling pathway (GO:0030512)	0.00554335	0.149671	0	0	8.37054	43.4862	UBB;UBC;HSPA1A
macroautophagy (GO:0016236)	0.00565847	0.151975	0	0	5.63063	29.1363	GABARAPL2;UBB;UBC;DYNLL1
positive regulation of MAP kinase activity (GO:0043406)	0.00579135	0.154729	0	0	4.38904	22.6097	PDGFRB;UBB;UBC;CXCR4;SOD1
positive regulation of synaptic transmission, glutamatergic (GO:0051968)	0.0058146	0.154541	0	0	17.3611	89.3643	NLGN1;NRXN1
regulation of amyloid-beta formation (GO:1902003)	0.0058146	0.153741	0	0	17.3611	89.3643	APOE;CLU
glucan biosynthetic process (GO:0009250)	0.0058146	0.152948	0	0	17.3611	89.3643	UBB;UBC
glycogen biosynthetic process (GO:0005978)	0.0058146	0.152164	0	0	17.3611	89.3643	UBB;UBC
negative regulation of oxidative stress-induced intrinsic apoptotic signaling pathway (GO:1902176)	0.0058146	0.151387	0	0	17.3611	89.3643	HSPB1;PARK7
positive regulation of cyclic nucleotide biosynthetic process (GO:0030804)	0.0058146	0.150619	0	0	17.3611	89.3643	APOE;RAMP1
blood vessel endothelial cell migration (GO:0043534)	0.0058146	0.149858	0	0	17.3611	89.3643	NRP1;ID1
regulation of smooth muscle cell migration (GO:0014910)	0.0058146	0.149105	0	0	17.3611	89.3643	PDGFRB;NRP1
regulation of oxidative stress-induced intrinsic apoptotic signaling pathway (GO:1902175)	0.0058146	0.14836	0	0	17.3611	89.3643	HSPB1;SOD1
positive regulation of cell death (GO:0010942)	0.00611364	0.155213	0	0	8.0819	41.1953	DDIT4;CLU;MT3
regulation of mitotic spindle assembly (GO:1901673)	0.0064716	0.163488	0	0	16.4474	82.9002	HSPA1B;HSPA1A
error-free translesion synthesis (GO:0070987)	0.0064716	0.162683	0	0	16.4474	82.9002	UBB;UBC
positive regulation of excitatory postsynaptic potential (GO:2000463)	0.0064716	0.161885	0	0	16.4474	82.9002	NLGN1;NRXN1
protein targeting to lysosome (GO:0006622)	0.0064716	0.161095	0	0	16.4474	82.9002	HSPA8;CLU
positive regulation of axon extension (GO:0045773)	0.0064716	0.160313	0	0	16.4474	82.9002	NRP1;DSCAM
cellular response to interferon-gamma (GO:0071346)	0.00680265	0.1677	0	0	5.34188	26.6584	MT2A;HLA-C;B2M;GAPDH
activation of MAPK activity (GO:0000187)	0.00700712	0.17191	0	0	5.29661	26.2756	UBB;UBC;CXCR4;SOD1
cell chemotaxis (GO:0060326)	0.00703262	0.17171	0	0	7.68443	38.0932	PDGFRB;NRP1;DOCK4
response to reactive oxygen species (GO:0000302)	0.00703262	0.170893	0	0	7.68443	38.0932	PRDX5;APOE;SOD1
positive regulation of protein binding (GO:0032092)	0.00703262	0.170083	0	0	7.68443	38.0932	PARK7;APOE;B2M
regulation of endoplasmic reticulum stress-induced intrinsic apoptotic signaling pathway (GO:1902235)	0.00716072	0.172364	0	0	15.625	77.1741	PARK7;HSPA1A
positive regulation of dendritic spine development (GO:0060999)	0.00716072	0.171555	0	0	15.625	77.1741	NLGN1;APOE
endoplasmic reticulum mannose trimming (GO:1904380)	0.00716072	0.170753	0	0	15.625	77.1741	UBB;UBC
error-prone translesion synthesis (GO:0042276)	0.00716072	0.169959	0	0	15.625	77.1741	UBB;UBC
positive regulation of cellular amide metabolic process (GO:0034250)	0.00735614	0.173789	0	0	7.56048	37.1388	RPS4X;CIRBP;CLU
regulation of phosphorylation (GO:0042325)	0.00742818	0.174682	0	0	5.20833	25.5337	NRP1;DSCAM;HSPB1;DYNLL1
negative regulation of peptidase activity (GO:0010466)	0.00768835	0.179971	0	0	7.44048	36.2206	CST3;PARK7;GAPDH
protein homooligomerization (GO:0051260)	0.00774733	0.180523	0	0	4.09031	19.8806	NLGN1;ATPIF1;SLC1A2;ALDOA;CRYAB
synapse assembly (GO:0007416)	0.0080293	0.186243	0	0	7.32422	35.3369	NLGN1;DSCAM;NRXN1
negative regulation of neuron differentiation (GO:0045665)	0.00837904	0.193476	0	0	7.21154	34.4857	ID1;ID3;APOE
platelet degranulation (GO:0002576)	0.00855295	0.196602	0	0	5	23.8074	CD63;ALDOA;CLU;SOD1
positive regulation of proteolysis involved in cellular protein catabolic process (GO:1903052)	0.00863361	0.197567	0	0	14.2045	67.5013	ATPIF1;CLU
positive regulation of erythrocyte differentiation (GO:0045648)	0.00863361	0.196685	0	0	14.2045	67.5013	HSPA1B;HSPA1A
nucleotide-excision repair, DNA duplex unwinding (GO:0000717)	0.00863361	0.19581	0	0	14.2045	67.5013	UBB;UBC
cellular response to reactive oxygen species (GO:0034614)	0.00873762	0.197292	0	0	7.10227	33.6656	PRDX5;PARK7;MT3
negative regulation of apoptotic signaling pathway (GO:2001234)	0.00873762	0.196423	0	0	7.10227	33.6656	PARK7;CLU;HSPA1A
positive regulation of macromolecule metabolic process (GO:0010604)	0.00889196	0.199016	0	0	3.38448	15.9836	CD63;PARK7;CLU;MT3;HSPA1B;HSPA1A
regulation of axon extension involved in axon guidance (GO:0048841)	0.00941654	0.209837	0	0	13.587	63.3871	NRP1;DSCAM
nucleotide-excision repair, DNA gap filling (GO:0006297)	0.00941654	0.208924	0	0	13.587	63.3871	UBB;UBC
negative regulation of signal transduction in absence of ligand (GO:1901099)	0.00941654	0.20802	0	0	13.587	63.3871	HSPA1B;HSPA1A
positive regulation of ERBB signaling pathway (GO:1901186)	0.00941654	0.207123	0	0	13.587	63.3871	UBB;UBC
negative regulation of extrinsic apoptotic signaling pathway in absence of ligand (GO:2001240)	0.00941654	0.206234	0	0	13.587	63.3871	HSPA1B;HSPA1A
regulation of dendritic spine morphogenesis (GO:0061001)	0.00941654	0.205353	0	0	13.587	63.3871	NLGN1;CFL1
regulation of proteolysis involved in cellular protein catabolic process (GO:1903050)	0.00941654	0.204479	0	0	13.587	63.3871	UBB;ATPIF1
nucleotide-excision repair, DNA damage recognition (GO:0000715)	0.00941654	0.203613	0	0	13.587	63.3871	UBB;UBC
membrane assembly (GO:0071709)	0.00941654	0.202754	0	0	13.587	63.3871	NLGN1;NRXN1
negative regulation of protein binding (GO:0032091)	0.00948148	0.203294	0	0	6.89338	32.1122	PARK7;B2M;ACTB
regulation of I-kappaB kinase/NF-kappaB signaling (GO:0043122)	0.0103234	0.220421	0	0	3.81098	17.4289	LGALS1;UBB;UBC;HSPB1;S100B
cellular response to hypoxia (GO:0071456)	0.0105749	0.224848	0	0	4.69925	21.3782	CPEB1;UBB;UBC;MT3
interferon-gamma-mediated signaling pathway (GO:0060333)	0.0106647	0.225817	0	0	6.60211	29.979	MT2A;HLA-C;B2M
positive regulation of proteasomal ubiquitin-dependent protein catabolic process (GO:0032436)	0.0106647	0.224884	0	0	6.60211	29.979	CLU;HSPA1B;HSPA1A
positive regulation of microtubule polymerization (GO:0031116)	0.0110733	0.232538	0	0	12.5	56.2903	HSPA1B;HSPA1A
positive regulation of purine nucleotide biosynthetic process (GO:1900373)	0.0110733	0.231585	0	0	12.5	56.2903	APOE;RAMP1
receptor clustering (GO:0043113)	0.0110733	0.23064	0	0	12.5	56.2903	NLGN1;NRXN1
protein alpha-1,2-demannosylation (GO:0036508)	0.0110733	0.229703	0	0	12.5	56.2903	UBB;UBC
regulation of chemotaxis (GO:0050920)	0.0110733	0.228773	0	0	12.5	56.2903	PDGFRB;CXCR4
transition metal ion homeostasis (GO:0055076)	0.0110733	0.22785	0	0	12.5	56.2903	B2M;MT3
negative regulation of oxidative stress-induced cell death (GO:1903202)	0.0110733	0.226935	0	0	12.5	56.2903	HSPB1;PARK7
cytoplasmic pattern recognition receptor signaling pathway (GO:0002753)	0.0110733	0.226027	0	0	12.5	56.2903	UBB;UBC
positive regulation of phosphorylation (GO:0042327)	0.0111556	0.226801	0	0	3.73804	16.8055	PDGFRB;NRP1;DSCAM;MERTK;MT3
response to metal ion (GO:0010038)	0.0114989	0.232852	0	0	6.42123	28.6741	MT2A;ATP5D;MT3
SCF-dependent proteasomal ubiquitin-dependent protein catabolic process (GO:0031146)	0.0114989	0.231932	0	0	6.42123	28.6741	UBB;FBXO2;UBC
positive regulation of proteasomal protein catabolic process (GO:1901800)	0.0119297	0.239674	0	0	6.33446	28.0536	CLU;HSPA1B;HSPA1A
glycolytic process through glucose-6-phosphate (GO:0061620)	0.0119462	0.239065	0	0	12.0192	53.2132	ALDOA;GAPDH
canonical glycolysis (GO:0061621)	0.0119462	0.238131	0	0	12.0192	53.2132	ALDOA;GAPDH
glucose catabolic process to pyruvate (GO:0061718)	0.0119462	0.237204	0	0	12.0192	53.2132	ALDOA;GAPDH
regulation of spindle assembly (GO:0090169)	0.0119462	0.236285	0	0	12.0192	53.2132	HSPA1B;HSPA1A
nucleotide-binding domain, leucine rich repeat containing receptor signaling pathway (GO:0035872)	0.0119462	0.235373	0	0	12.0192	53.2132	UBB;UBC
protein depolymerization (GO:0051261)	0.0119462	0.234467	0	0	12.0192	53.2132	STMN1;CFL1
positive regulation of filopodium assembly (GO:0051491)	0.0119462	0.233569	0	0	12.0192	53.2132	NRP1;NLGN1
L-amino acid transport (GO:0015807)	0.0119462	0.232678	0	0	12.0192	53.2132	SLC1A2;SLC3A2
positive regulation of nitric oxide biosynthetic process (GO:0045429)	0.0119462	0.231793	0	0	12.0192	53.2132	HSP90AA1;CLU
positive regulation of nitric oxide metabolic process (GO:1904407)	0.0119462	0.230915	0	0	12.0192	53.2132	HSP90AA1;CLU
modulation of excitatory postsynaptic potential (GO:0098815)	0.0119462	0.230044	0	0	12.0192	53.2132	NLGN1;NRXN1
positive regulation of intracellular signal transduction (GO:1902533)	0.0121455	0.233002	0	0	2.60417	11.4865	PDGFRB;NLGN1;LGALS1;UBB;UBC;PARK7;S100B;MERTK
regulation of translation (GO:0006417)	0.0122589	0.234296	0	0	3.6507	16.0686	RPS4X;RPL10;CIRBP;HSPB1;GAPDH
negative regulation of cellular amide metabolic process (GO:0034249)	0.0128189	0.244085	0	0	6.16776	26.8719	APOE;CLU;GAPDH
positive regulation of synapse assembly (GO:0051965)	0.0128484	0.243737	0	0	11.5741	50.3997	NLGN1;NRXN1
cytoskeleton-dependent intracellular transport (GO:0030705)	0.0128484	0.242834	0	0	11.5741	50.3997	TUBA1B;DYNLL1
regulation of viral entry into host cell (GO:0046596)	0.0128484	0.241938	0	0	11.5741	50.3997	SNX3;LGALS1
negative regulation of catalytic activity (GO:0043086)	0.0128484	0.241049	0	0	11.5741	50.3997	ATPIF1;MT3
regulation of cellular component organization (GO:0051128)	0.0128831	0.240815	0	0	4.43262	19.2901	HSPA8;HSP90AA1;CFL1;PARK7
transforming growth factor beta receptor signaling pathway (GO:0007179)	0.0132774	0.247279	0	0	6.08766	26.309	UBB;UBC;ID1
negative regulation of extrinsic apoptotic signaling pathway (GO:2001237)	0.0132774	0.24638	0	0	6.08766	26.309	PARK7;HSPA1B;HSPA1A
positive regulation of macromolecule biosynthetic process (GO:0010557)	0.0135064	0.249722	0	0	4.37063	18.8138	PDGFRB;RPS4X;HSPH1;CIRBP
negative regulation of transmembrane receptor protein serine/threonine kinase signaling pathway (GO:0090101)	0.0137451	0.253218	0	0	6.00962	25.7637	UBB;UBC;HSPA1A
regulation of protein transport (GO:0051223)	0.0137793	0.252935	0	0	11.1607	47.8191	SNX3;HSPA8
regulation of extrinsic apoptotic signaling pathway in absence of ligand (GO:2001239)	0.0137793	0.252028	0	0	11.1607	47.8191	HSPA1B;HSPA1A
mitotic cell cycle phase transition (GO:0044772)	0.0141745	0.25833	0	0	3.51914	14.9786	HSP90AA1;UBB;UBC;DYNLL1;PLCB1
positive regulation of translation (GO:0045727)	0.0142222	0.258276	0	0	5.93354	25.2351	RPS4X;RPS9;CIRBP
regulation of endothelial cell proliferation (GO:0001936)	0.0147085	0.266161	0	0	5.85937	24.7226	NRP1;ATPIF1;APOE
regulation of transforming growth factor beta receptor signaling pathway (GO:0017015)	0.0147085	0.265221	0	0	5.85937	24.7226	UBB;UBC;HSPA1A
negative regulation of proteasomal protein catabolic process (GO:1901799)	0.0147386	0.264828	0	0	10.7759	45.4449	GABARAPL2;PARK7
antigen processing and presentation of peptide antigen via MHC class I (GO:0002474)	0.0147386	0.263899	0	0	10.7759	45.4449	HLA-C;B2M
positive regulation of phosphate metabolic process (GO:0045937)	0.0147386	0.262977	0	0	10.7759	45.4449	NRP1;DSCAM
nucleotide-binding oligomerization domain containing signaling pathway (GO:0070423)	0.0147386	0.26206	0	0	10.7759	45.4449	UBB;UBC
regulation of hydrolase activity (GO:0051336)	0.0152042	0.2694	0	0	5.78704	24.2256	ATPIF1;PRKG1;SOD1
ERBB signaling pathway (GO:0038127)	0.0152042	0.268467	0	0	5.78704	24.2256	HSP90AA1;UBB;UBC
regulated exocytosis (GO:0045055)	0.0154906	0.272581	0	0	4.19463	17.4812	CD63;ALDOA;CLU;SOD1
positive regulation of binding (GO:0051099)	0.0157093	0.275479	0	0	5.71646	23.7434	STMN1;APOE;B2M
nucleotide-excision repair, preincision complex assembly (GO:0006294)	0.015726	0.274827	0	0	10.4167	43.2546	UBB;UBC
TRIF-dependent toll-like receptor signaling pathway (GO:0035666)	0.015726	0.273889	0	0	10.4167	43.2546	UBB;UBC
superoxide metabolic process (GO:0006801)	0.015726	0.272958	0	0	10.4167	43.2546	MT3;SOD1
positive regulation of myeloid cell differentiation (GO:0045639)	0.015726	0.272033	0	0	10.4167	43.2546	HSPA1B;HSPA1A
negative regulation of Notch signaling pathway (GO:0045746)	0.015726	0.271113	0	0	10.4167	43.2546	UBB;UBC
positive regulation of epidermal growth factor receptor signaling pathway (GO:0045742)	0.015726	0.270201	0	0	10.4167	43.2546	UBB;UBC
MyD88-dependent toll-like receptor signaling pathway (GO:0002755)	0.015726	0.269294	0	0	10.4167	43.2546	UBB;UBC
regulation of G2/M transition of mitotic cell cycle (GO:0010389)	0.0158382	0.270309	0	0	4.16667	17.2722	HSP90AA1;UBB;UBC;DYNLL1
ribosomal large subunit assembly (GO:0000027)	0.0167409	0.284762	0	0	10.0806	41.2288	MRPL20;RPL10
negative regulation of endothelial cell proliferation (GO:0001937)	0.0167409	0.283816	0	0	10.0806	41.2288	ATPIF1;APOE
aminoglycan metabolic process (GO:0006022)	0.0167409	0.282877	0	0	10.0806	41.2288	BCAN;GPC6
cellular response to drug (GO:0035690)	0.0167409	0.281943	0	0	10.0806	41.2288	MT2A;MT3
artery morphogenesis (GO:0048844)	0.0167409	0.281016	0	0	10.0806	41.2288	PDGFRB;NRP1
activation of protein kinase B activity (GO:0032148)	0.0167409	0.280094	0	0	10.0806	41.2288	PARK7;MT3
positive regulation of reactive oxygen species biosynthetic process (GO:1903428)	0.0167409	0.279179	0	0	10.0806	41.2288	HSP90AA1;CLU
MyD88-independent toll-like receptor signaling pathway (GO:0002756)	0.0167409	0.27827	0	0	10.0806	41.2288	UBB;UBC
negative regulation of endopeptidase activity (GO:0010951)	0.0167475	0.277476	0	0	5.58036	22.8209	CST3;GAPDH;MT3
regulation of neuron differentiation (GO:0045664)	0.0172808	0.285384	0	0	5.51471	22.3796	NLGN1;ID1;ID3
regulation of mitotic nuclear division (GO:0007088)	0.0172808	0.284464	0	0	5.51471	22.3796	PDGFRB;HSPA1B;HSPA1A
anterograde axonal transport (GO:0008089)	0.017783	0.29179	0	0	9.76562	39.3507	HSPB1;SOD1
negative regulation of gene expression (GO:0010629)	0.018111	0.29622	0	0	2.27181	9.11276	HSPA8;ID1;ID3;PARK7;PLCB1;MT3;GAPDH;HSPA1B;HSPA1A
toll-like receptor signaling pathway (GO:0002224)	0.0183755	0.299586	0	0	5.38793	21.5341	UBB;S100A1;UBC
positive regulation of dendrite development (GO:1900006)	0.018852	0.306375	0	0	9.4697	37.6055	NLGN1;APOE
regulation of erythrocyte differentiation (GO:0045646)	0.018852	0.305402	0	0	9.4697	37.6055	HSPA1B;HSPA1A
regulation of nitric oxide biosynthetic process (GO:0045428)	0.018852	0.304436	0	0	9.4697	37.6055	HSP90AA1;CLU
global genome nucleotide-excision repair (GO:0070911)	0.018852	0.303475	0	0	9.4697	37.6055	UBB;UBC
positive regulation of protein ubiquitination involved in ubiquitin-dependent protein catabolic process (GO:2000060)	0.0189371	0.303886	0	0	5.3267	21.1291	UBB;UBC;CLU
regulation of MAP kinase activity (GO:0043405)	0.0189371	0.302934	0	0	5.3267	21.1291	PDGFRB;DUSP1;APOE
axon guidance (GO:0007411)	0.0191882	0.305992	0	0	3.93082	15.5403	NRP1;FEZ1;NRXN1;CXCR4
divalent metal ion transport (GO:0070838)	0.019508	0.310123	0	0	5.26685	20.7352	SLC3A2;MT3;RAMP1
positive regulation of cytokine-mediated signaling pathway (GO:0001961)	0.0199474	0.316123	0	0	9.19118	35.9803	HSPA1B;HSPA1A
negative regulation of mitochondrion organization (GO:0010823)	0.0199474	0.315144	0	0	9.19118	35.9803	CLU;HSPA1A
positive regulation of intrinsic apoptotic signaling pathway (GO:2001244)	0.0199474	0.314172	0	0	9.19118	35.9803	UBB;SOD1
positive regulation of catalytic activity (GO:0043085)	0.0199474	0.313205	0	0	9.19118	35.9803	MT3;SOD1
protein localization to membrane (GO:0072657)	0.0199877	0.312874	0	0	3.88199	15.1888	NLGN1;NRXN1;ATP1B3;RAMP1
negative regulation of cellular protein metabolic process (GO:0032269)	0.0200885	0.313491	0	0	5.20833	20.3521	CST3;APOE;GAPDH
negative regulation of DNA binding (GO:0043392)	0.0210689	0.327788	0	0	8.92857	34.4639	ID1;ID3
negative regulation of cellular metabolic process (GO:0031324)	0.0210689	0.326792	0	0	8.92857	34.4639	APOE;MT3
regulation of axon extension (GO:0030516)	0.0210689	0.325802	0	0	8.92857	34.4639	APOE;MT3
positive regulation of I-kappaB kinase/NF-kappaB signaling (GO:0043123)	0.021225	0.327224	0	0	3.81098	14.6821	LGALS1;UBB;UBC;S100B
positive regulation of cellular protein metabolic process (GO:0032270)	0.0212778	0.32705	0	0	5.09511	19.6166	RPS4X;HSP90AA1;CIRBP
negative regulation of cellular process (GO:0048523)	0.0218238	0.334436	0	0	2.33645	8.93634	SNX3;ADGRG1;DSCAM;PARK7;CLU;MT3;HSPA1B;HSPA1A
regulation of synapse assembly (GO:0051963)	0.0222161	0.339427	0	0	8.68056	33.0463	NLGN1;NRXN1
endothelial cell migration (GO:0043542)	0.0222161	0.338414	0	0	8.68056	33.0463	NRP1;ID1
regulation of mitotic spindle organization (GO:0060236)	0.0222161	0.337407	0	0	8.68056	33.0463	HSPA1B;HSPA1A
regulation of transcription from RNA polymerase II promoter in response to stress (GO:0043618)	0.022505	0.34078	0	0	4.9867	18.9196	UBB;UBC;HSPA1A
axon development (GO:0061564)	0.0231328	0.34925	0	0	4.93421	18.5847	S100A6;CCK;S100B
regulation of receptor-mediated endocytosis (GO:0048259)	0.0233886	0.352071	0	0	8.44595	31.7188	CLU;B2M
regulation of filopodium assembly (GO:0051489)	0.0233886	0.351035	0	0	8.44595	31.7188	NRP1;NLGN1
mRNA catabolic process (GO:0006402)	0.0233886	0.350006	0	0	8.44595	31.7188	HSPA1B;HSPA1A
regulation of cysteine-type endopeptidase activity (GO:2000116)	0.0233886	0.348983	0	0	8.44595	31.7188	CST3;MT3
interleukin-1-mediated signaling pathway (GO:0070498)	0.0237701	0.35364	0	0	4.88281	18.2584	UBB;UBC;PLCB1
nucleotide-excision repair, DNA incision, 5'-to lesion (GO:0006296)	0.0245861	0.364717	0	0	8.22368	30.4735	UBB;UBC
cell morphogenesis involved in neuron differentiation (GO:0048667)	0.025073	0.370863	0	0	4.78316	17.6306	S100A6;CCK;S100B
mitochondrial respiratory chain complex assembly (GO:0033108)	0.025073	0.369791	0	0	4.78316	17.6306	NDUFS8;NDUFB7;UQCR10
positive regulation of neuron death (GO:1901216)	0.0258082	0.379536	0	0	8.01282	29.3034	DDIT4;CLU
signal transduction by p53 class mediator (GO:0072331)	0.0270545	0.396721	0	0	7.8125	28.2024	HINT1;ZMAT1
positive regulation of reactive oxygen species metabolic process (GO:2000379)	0.0270545	0.395585	0	0	7.8125	28.2024	PDGFRB;SOD1
negative regulation of protein catabolic process (GO:0042177)	0.0270545	0.394455	0	0	7.8125	28.2024	CST3;SNX3
regulation of proteasomal protein catabolic process (GO:0061136)	0.0270545	0.393331	0	0	7.8125	28.2024	GABARAPL2;UBB
cellular response to transforming growth factor beta stimulus (GO:0071560)	0.0270984	0.39285	0	0	4.64109	16.7463	UBB;UBC;ID1
cellular response to cytokine stimulus (GO:0071345)	0.027769	0.401431	0	0	2.39333	8.57729	HSPA8;MT2A;HSP90AA1;UBB;UBC;CXCR4;GAPDH
regulation of kinase activity (GO:0043549)	0.0277925	0.400635	0	0	4.59559	16.4659	PDGFRB;MERTK;SOD1
negative regulation of protein phosphorylation (GO:0001933)	0.02811	0.404071	0	0	3.49162	12.4708	DUSP1;DDIT4;HSPB1;PARK7
negative regulation of transport (GO:0051051)	0.0283247	0.406014	0	0	7.62195	27.1648	SNX3;CRYAB
nucleotide-excision repair, DNA incision (GO:0033683)	0.0283247	0.404877	0	0	7.62195	27.1648	UBB;UBC
negative regulation of catabolic process (GO:0009895)	0.0283247	0.403746	0	0	7.62195	27.1648	CST3;SNX3
negative regulation of epidermal growth factor receptor signaling pathway (GO:0042059)	0.0283247	0.402621	0	0	7.62195	27.1648	UBB;UBC
regulation of cholesterol biosynthetic process (GO:0045540)	0.0283247	0.401503	0	0	7.62195	27.1648	APOE;SOD1
regulation of programmed cell death (GO:0043067)	0.0295318	0.417453	0	0	2.90428	10.2297	LGALS1;UBB;DUSP1;UBC;CLU
regulation of phagocytosis (GO:0050764)	0.0296185	0.417522	0	0	7.44048	26.1857	SNX3;MERTK
DNA duplex unwinding (GO:0032508)	0.0296185	0.416372	0	0	7.44048	26.1857	UBB;UBC
gluconeogenesis (GO:0006094)	0.0296185	0.415228	0	0	7.44048	26.1857	ALDOA;GAPDH
peptide metabolic process (GO:0006518)	0.0299311	0.418462	0	0	4.46429	15.6645	HSPA8;HSP90AA1;SOD1
regulation of protein modification process (GO:0031399)	0.0309354	0.431321	0	0	7.26744	25.2606	HSPB1;MT3
translesion synthesis (GO:0019985)	0.0309354	0.430145	0	0	7.26744	25.2606	UBB;UBC
regulation of mitotic cell cycle phase transition (GO:1901990)	0.0311956	0.432585	0	0	3.37838	11.7145	HSP90AA1;UBB;UBC;DYNLL1
viral life cycle (GO:0019058)	0.0321544	0.444671	0	0	4.34028	14.9184	UBB;UBC;APOE
negative regulation of ERBB signaling pathway (GO:1901185)	0.0322752	0.445136	0	0	7.10227	24.3853	UBB;UBC
RNA catabolic process (GO:0006401)	0.0322752	0.443936	0	0	7.10227	24.3853	HSPA1B;HSPA1A
response to hydrogen peroxide (GO:0042542)	0.0322752	0.442743	0	0	7.10227	24.3853	PARK7;SOD1
regulation of cytokine production (GO:0001817)	0.0329142	0.450298	0	0	4.30046	14.6811	UBB;UBC;SOD1
receptor-mediated endocytosis (GO:0006898)	0.0333594	0.455168	0	0	3.30688	11.2448	HSP90AA1;HSPH1;APOE;RAMP1
negative regulation of type I interferon production (GO:0032480)	0.0336375	0.457739	0	0	6.94444	23.5564	UBB;UBC
positive regulation of transport (GO:0051050)	0.0336375	0.456521	0	0	6.94444	23.5564	CD63;APOE
cholesterol transport (GO:0030301)	0.0336375	0.45531	0	0	6.94444	23.5564	APOE;CLU
hexose biosynthetic process (GO:0019319)	0.0336375	0.454106	0	0	6.94444	23.5564	ALDOA;GAPDH
positive regulation of viral process (GO:0048524)	0.0336375	0.452908	0	0	6.94444	23.5564	CFL1;APOE
Wnt signaling pathway (GO:0016055)	0.0336833	0.452332	0	0	4.26136	14.4492	SNX3;UBB;UBC
regulation of synaptic transmission, glutamatergic (GO:0051966)	0.0350219	0.469073	0	0	6.79348	22.7703	NLGN1;NRXN1
regulation of protein binding (GO:0043393)	0.0352496	0.470886	0	0	4.18527	14.001	PARK7;B2M;ACTB
negative regulation of signal transduction (GO:0009968)	0.0360326	0.480089	0	0	2.75088	9.14209	PDGFRB;UBB;DDIT4;UBC;MERTK
positive regulation of microtubule motor activity (GO:2000576)	0.0377953	0.502264	0	0	26.0417	85.3013	DYNLL1
positive regulation of protein glycosylation (GO:0060050)	0.0377953	0.500959	0	0	26.0417	85.3013	RAMP1
regulation of oxidative stress-induced neuron intrinsic apoptotic signaling pathway (GO:1903376)	0.0377953	0.499661	0	0	26.0417	85.3013	PARK7
vocal learning (GO:0042297)	0.0377953	0.49837	0	0	26.0417	85.3013	NRXN1
regulation of mitotic spindle checkpoint (GO:1903504)	0.0377953	0.497086	0	0	26.0417	85.3013	DUSP1
amylin receptor signaling pathway (GO:0097647)	0.0377953	0.495808	0	0	26.0417	85.3013	RAMP1
negative regulation of cytoplasmic translation (GO:2000766)	0.0377953	0.494536	0	0	26.0417	85.3013	CPEB1
regulation of extent of cell growth (GO:0061387)	0.0377953	0.493272	0	0	26.0417	85.3013	APOE
regulation of intrinsic apoptotic signaling pathway by p53 class mediator (GO:1902253)	0.0377953	0.492013	0	0	26.0417	85.3013	UBB
folic acid-containing compound biosynthetic process (GO:0009396)	0.0377953	0.490761	0	0	26.0417	85.3013	ATPIF1
cellular response to iron ion (GO:0071281)	0.0377953	0.489516	0	0	26.0417	85.3013	B2M
lipoprotein metabolic process (GO:0042157)	0.0377953	0.488276	0	0	26.0417	85.3013	APOE
establishment of mitochondrion localization, microtubule-mediated (GO:0034643)	0.0377953	0.487043	0	0	26.0417	85.3013	UBB
negative regulation of meiotic cell cycle (GO:0051447)	0.0377953	0.485817	0	0	26.0417	85.3013	DUSP1
regulation of NAD(P)H oxidase activity (GO:0033860)	0.0377953	0.484596	0	0	26.0417	85.3013	PARK7
positive regulation of phospholipid transport (GO:2001140)	0.0377953	0.483381	0	0	26.0417	85.3013	APOE
positive regulation of clathrin-dependent endocytosis (GO:2000370)	0.0377953	0.482173	0	0	26.0417	85.3013	NLGN1
lipoprotein catabolic process (GO:0042159)	0.0377953	0.480971	0	0	26.0417	85.3013	APOE
regulation of MHC class I biosynthetic process (GO:0045343)	0.0377953	0.479774	0	0	26.0417	85.3013	HSPH1
regulation of protein targeting (GO:1903533)	0.0377953	0.478584	0	0	26.0417	85.3013	ATPIF1
imitative learning (GO:0098596)	0.0377953	0.477399	0	0	26.0417	85.3013	NRXN1
positive regulation of cGMP biosynthetic process (GO:0030828)	0.0377953	0.47622	0	0	26.0417	85.3013	APOE
retinal ganglion cell axon guidance (GO:0031290)	0.0377953	0.475047	0	0	26.0417	85.3013	NRP1
positive regulation of oxidative stress-induced cell death (GO:1903209)	0.0377953	0.47388	0	0	26.0417	85.3013	SOD1
negative regulation of dendritic spine development (GO:0061000)	0.0377953	0.472719	0	0	26.0417	85.3013	NLGN1
astrocyte differentiation (GO:0048708)	0.0377953	0.471563	0	0	26.0417	85.3013	MT3
negative regulation of mononuclear cell migration (GO:0071676)	0.0377953	0.470413	0	0	26.0417	85.3013	PLCB1
antigen processing and presentation of endogenous peptide antigen (GO:0002483)	0.0377953	0.469268	0	0	26.0417	85.3013	B2M
regulation of NK T cell activation (GO:0051133)	0.0377953	0.468129	0	0	26.0417	85.3013	HSPH1
regulation of blood vessel remodeling (GO:0060312)	0.0377953	0.466996	0	0	26.0417	85.3013	CST3
L-amino acid import (GO:0043092)	0.0377953	0.465868	0	0	26.0417	85.3013	SLC3A2
negative regulation of cellular extravasation (GO:0002692)	0.0377953	0.464745	0	0	26.0417	85.3013	PLCB1
heterophilic cell-cell adhesion via plasma membrane cell adhesion molecules (GO:0007157)	0.037856	0.464373	0	0	6.51042	21.3149	NLGN1;CADM2
positive regulation of tumor necrosis factor production (GO:0032760)	0.037856	0.463259	0	0	6.51042	21.3149	HSPB1;CLU
postreplication repair (GO:0006301)	0.037856	0.462151	0	0	6.51042	21.3149	UBB;UBC
negative regulation of cell growth (GO:0030308)	0.0384933	0.468809	0	0	4.04095	13.1625	MT3;HSPA1B;HSPA1A
ion transport (GO:0006811)	0.0388616	0.472169	0	0	2.69397	8.74932	UBB;UBC;SLC1A2;ATP1B3;ATP6V1F
positive regulation of chemotaxis (GO:0050921)	0.0393049	0.47642	0	0	6.37755	20.6403	PDGFRB;HSPB1
glycoprotein metabolic process (GO:0009100)	0.0393049	0.475291	0	0	6.37755	20.6403	FBXO2;PARK7
interstrand cross-link repair (GO:0036297)	0.0393049	0.474168	0	0	6.37755	20.6403	UBB;UBC
glutathione metabolic process (GO:0006749)	0.0407747	0.490739	0	0	6.25	19.9981	PARK7;SOD1
regulation of reactive oxygen species metabolic process (GO:2000377)	0.0407747	0.489584	0	0	6.25	19.9981	PDGFRB;MT3
positive regulation of ERK1 and ERK2 cascade (GO:0070374)	0.0409855	0.49096	0	0	3.09406	9.88409	PDGFRB;NRP1;MERTK;MT3
regulation of autophagy (GO:0010506)	0.0422396	0.504798	0	0	3.06373	9.69484	DRAM1;HSPB1;MT3;GAPDH
regulation of cellular protein metabolic process (GO:0032268)	0.042265	0.503921	0	0	6.12745	19.386	RPL10;APOE
regulation of blood vessel endothelial cell migration (GO:0043535)	0.042265	0.502747	0	0	6.12745	19.386	HSPB1;APOE
positive regulation of NK T cell activation (GO:0051135)	0.0439552	0.521636	0	0	22.3214	69.7452	HSPH1
substrate-dependent cell migration, cell extension (GO:0006930)	0.0439552	0.520425	0	0	22.3214	69.7452	NRP1
inner ear receptor stereocilium organization (GO:0060122)	0.0439552	0.519221	0	0	22.3214	69.7452	SOD1
negative regulation of mitochondrial outer membrane permeabilization involved in apoptotic signaling pathway (GO:1901029)	0.0439552	0.518022	0	0	22.3214	69.7452	HSPA1A
smooth muscle cell migration (GO:0014909)	0.0439552	0.516828	0	0	22.3214	69.7452	PDGFRB
positive regulation of lipid transport (GO:0032370)	0.0439552	0.51564	0	0	22.3214	69.7452	APOE
response to misfolded protein (GO:0051788)	0.0439552	0.514457	0	0	22.3214	69.7452	CLU
postsynaptic density assembly (GO:0097107)	0.0439552	0.51328	0	0	22.3214	69.7452	NRXN1
regulation of dendritic spine maintenance (GO:1902950)	0.0439552	0.512108	0	0	22.3214	69.7452	APOE
positive regulation of cell migration by vascular endothelial growth factor signaling pathway (GO:0038089)	0.0439552	0.510942	0	0	22.3214	69.7452	HSPB1
retrograde axonal transport (GO:0008090)	0.0439552	0.50978	0	0	22.3214	69.7452	SOD1
pteridine-containing compound biosynthetic process (GO:0042559)	0.0439552	0.508624	0	0	22.3214	69.7452	ATPIF1
cellular response to leptin stimulus (GO:0044320)	0.0439552	0.507474	0	0	22.3214	69.7452	MT3
tetrahydrofolate interconversion (GO:0035999)	0.0439552	0.506328	0	0	22.3214	69.7452	ATPIF1
negative regulation of synapse organization (GO:1905809)	0.0439552	0.505188	0	0	22.3214	69.7452	APOE
regulation of sterol transport (GO:0032371)	0.0439552	0.504053	0	0	22.3214	69.7452	APOE
negative regulation of dendrite morphogenesis (GO:0050774)	0.0439552	0.502922	0	0	22.3214	69.7452	NLGN1
protein maturation by iron-sulfur cluster transfer (GO:0097428)	0.0439552	0.501797	0	0	22.3214	69.7452	ISCU
negative regulation of platelet-derived growth factor receptor-beta signaling pathway (GO:2000587)	0.0439552	0.500677	0	0	22.3214	69.7452	PDGFRB
fructose 1,6-bisphosphate metabolic process (GO:0030388)	0.0439552	0.499562	0	0	22.3214	69.7452	ALDOA
outer mitochondrial membrane organization (GO:0007008)	0.0439552	0.498452	0	0	22.3214	69.7452	HSP90AA1
amino acid import across plasma membrane (GO:0089718)	0.0439552	0.497347	0	0	22.3214	69.7452	SLC1A2
chylomicron remnant clearance (GO:0034382)	0.0439552	0.496246	0	0	22.3214	69.7452	APOE
negative regulation of necrotic cell death (GO:0060547)	0.0439552	0.495151	0	0	22.3214	69.7452	MT3
calcitonin family receptor signaling pathway (GO:0097646)	0.0439552	0.49406	0	0	22.3214	69.7452	RAMP1
fructose metabolic process (GO:0006000)	0.0439552	0.492974	0	0	22.3214	69.7452	ALDOA
membrane invagination (GO:0010324)	0.0439552	0.491893	0	0	22.3214	69.7452	SNX3
vascular endothelial growth factor signaling pathway (GO:0038084)	0.0439552	0.490817	0	0	22.3214	69.7452	NRP1
microglial cell activation (GO:0001774)	0.0439552	0.489745	0	0	22.3214	69.7452	CLU
positive regulation of signal transduction (GO:0009967)	0.0441612	0.490969	0	0	3.01932	9.42001	CD63;NLGN1;NRXN1;MT3
positive regulation of proteolysis (GO:0045862)	0.0453059	0.5026	0	0	5.89623	18.2448	ATPIF1;APOE
plasma membrane bounded cell projection morphogenesis (GO:0120039)	0.0453059	0.50151	0	0	5.89623	18.2448	UBB;DCLK1
positive regulation of nervous system development (GO:0051962)	0.0453059	0.500425	0	0	5.89623	18.2448	NLGN1;NRXN1
regulation of DNA binding (GO:0051101)	0.0453059	0.499344	0	0	5.89623	18.2448	ID1;ID3
intracellular transport of virus (GO:0075733)	0.0484252	0.532573	0	0	5.68182	17.203	UBB;UBC
transport of virus (GO:0046794)	0.0484252	0.531427	0	0	5.68182	17.203	UBB;UBC
cytoplasmic translation (GO:0002181)	0.0484252	0.530287	0	0	5.68182	17.203	RPL4;RPL15
negative regulation of response to stimulus (GO:0048585)	0.0491001	0.536526	0	0	3.66211	11.0372	PDGFRB;MERTK;CLU
non-canonical Wnt signaling pathway (GO:0035567)	0.0491001	0.53538	0	0	3.66211	11.0372	UBB;UBC;PLCB1
regulation of cellular catabolic process (GO:0031329)	0.0500134	0.544176	0	0	5.58036	16.7158	DRAM1;HSPB1
Notch signaling pathway (GO:0007219)	0.0500134	0.543018	0	0	5.58036	16.7158	UBB;UBC
positive regulation of DNA biosynthetic process (GO:2000573)	0.0500134	0.541865	0	0	5.58036	16.7158	PDGFRB;HSP90AA1
membrane fusion involved in viral entry into host cell (GO:0039663)	0.050076	0.541394	0	0	19.5312	58.4807	CXCR4
peptidyl-cysteine modification (GO:0018198)	0.050076	0.540249	0	0	19.5312	58.4807	PARK7
neuron projection extension involved in neuron projection guidance (GO:1902284)	0.050076	0.539109	0	0	19.5312	58.4807	NRP1
cell migration involved in heart development (GO:0060973)	0.050076	0.537975	0	0	19.5312	58.4807	PDGFRB
cellular response to nitric oxide (GO:0071732)	0.050076	0.536844	0	0	19.5312	58.4807	MT3
regulation of nitrogen compound metabolic process (GO:0051171)	0.050076	0.535719	0	0	19.5312	58.4807	APOE
regulation of establishment of protein localization to mitochondrion (GO:1903747)	0.050076	0.534598	0	0	19.5312	58.4807	ATPIF1
cGMP-mediated signaling (GO:0019934)	0.050076	0.533482	0	0	19.5312	58.4807	APOE
aorta development (GO:0035904)	0.050076	0.532371	0	0	19.5312	58.4807	PDGFRB
leptin-mediated signaling pathway (GO:0033210)	0.050076	0.531264	0	0	19.5312	58.4807	MT3
negative regulation of platelet aggregation (GO:0090331)	0.050076	0.530162	0	0	19.5312	58.4807	PRKG1
positive regulation of behavior (GO:0048520)	0.050076	0.529064	0	0	19.5312	58.4807	NLGN1
monocyte activation (GO:0042117)	0.050076	0.527971	0	0	19.5312	58.4807	MT1G
coronary vasculature morphogenesis (GO:0060977)	0.050076	0.526882	0	0	19.5312	58.4807	NRP1
cellular cation homeostasis (GO:0030003)	0.050076	0.525798	0	0	19.5312	58.4807	MT3
fusion of virus membrane with host plasma membrane (GO:0019064)	0.050076	0.524718	0	0	19.5312	58.4807	CXCR4
axon extension involved in axon guidance (GO:0048846)	0.050076	0.523643	0	0	19.5312	58.4807	NRP1
excitatory synapse assembly (GO:1904861)	0.050076	0.522572	0	0	19.5312	58.4807	NLGN1
positive regulation of viral entry into host cell (GO:0046598)	0.050076	0.521506	0	0	19.5312	58.4807	LGALS1
positive regulation of protein homodimerization activity (GO:0090073)	0.050076	0.520444	0	0	19.5312	58.4807	PARK7
regulation of transcription from RNA polymerase II promoter in response to oxidative stress (GO:0043619)	0.050076	0.519386	0	0	19.5312	58.4807	MT3
central nervous system myelination (GO:0022010)	0.050076	0.518332	0	0	19.5312	58.4807	CLU
positive regulation of IRE1-mediated unfolded protein response (GO:1903896)	0.050076	0.517283	0	0	19.5312	58.4807	HSPA1A
dimeric G-protein coupled receptor signaling pathway (GO:0038042)	0.050076	0.516238	0	0	19.5312	58.4807	RAMP1
positive regulation of tumor necrosis factor biosynthetic process (GO:0042535)	0.050076	0.515197	0	0	19.5312	58.4807	HSPB1
negative regulation of biosynthetic process (GO:0009890)	0.050076	0.514161	0	0	19.5312	58.4807	PARK7
regulation of receptor binding (GO:1900120)	0.050076	0.513128	0	0	19.5312	58.4807	B2M
negative regulation of establishment of protein localization (GO:1904950)	0.050076	0.5121	0	0	19.5312	58.4807	SNX3
protein localization to endosome (GO:0036010)	0.050076	0.511076	0	0	19.5312	58.4807	NRP1
chromosome organization (GO:0051276)	0.0516203	0.525785	0	0	5.48246	16.2491	UBB;UBC
ribosome assembly (GO:0042255)	0.0516203	0.524738	0	0	5.48246	16.2491	MRPL20;RPL10
protein import (GO:0017038)	0.0516203	0.523694	0	0	5.48246	16.2491	APOE;CLU
negative regulation of cellular catabolic process (GO:0031330)	0.0516203	0.522655	0	0	5.48246	16.2491	CST3;MT3
glycosaminoglycan catabolic process (GO:0006027)	0.0516203	0.52162	0	0	5.48246	16.2491	BCAN;GPC6
ion transmembrane transport (GO:0034220)	0.0530483	0.534991	0	0	2.84091	8.34248	UBB;UBC;ATP1B3;ATP6V1F
I-kappaB kinase/NF-kappaB signaling (GO:0007249)	0.0532455	0.535921	0	0	5.38793	15.8019	UBB;UBC
protein homotetramerization (GO:0051289)	0.0532455	0.534866	0	0	5.38793	15.8019	ATPIF1;ALDOA
regulation of intracellular signal transduction (GO:1902531)	0.054743	0.548829	0	0	2.21631	6.43862	NLGN1;UBB;DDIT4;UBC;HSPB1;ARHGAP24
Fc-gamma receptor signaling pathway involved in phagocytosis (GO:0038096)	0.0548847	0.54917	0	0	3.49813	10.1534	HSP90AA1;ACTB;ACTG1
cellular response to organic substance (GO:0071310)	0.0548847	0.548095	0	0	3.49813	10.1534	CXCR4;PARK7;RAMP1
regulation of epidermal growth factor receptor signaling pathway (GO:0042058)	0.0548888	0.547066	0	0	5.29661	15.3731	UBB;UBC
Fc-gamma receptor signaling pathway (GO:0038094)	0.0558792	0.555851	0	0	3.47222	10.0158	HSP90AA1;ACTB;ACTG1
very-low-density lipoprotein particle remodeling (GO:0034372)	0.0561579	0.557537	0	0	17.3611	49.9928	APOE
negative regulation of phagocytosis (GO:0050765)	0.0561579	0.556454	0	0	17.3611	49.9928	SNX3
acidic amino acid transport (GO:0015800)	0.0561579	0.555376	0	0	17.3611	49.9928	SLC1A2
negative regulation of protein sumoylation (GO:0033234)	0.0561579	0.554302	0	0	17.3611	49.9928	PARK7
regulation of protein acetylation (GO:1901983)	0.0561579	0.553232	0	0	17.3611	49.9928	PARK7
negative regulation of response to reactive oxygen species (GO:1901032)	0.0561579	0.552166	0	0	17.3611	49.9928	PARK7
regulation of organ growth (GO:0046620)	0.0561579	0.551104	0	0	17.3611	49.9928	SOD1
endothelial cell chemotaxis (GO:0035767)	0.0561579	0.550046	0	0	17.3611	49.9928	NRP1
cellular response to reactive nitrogen species (GO:1902170)	0.0561579	0.548992	0	0	17.3611	49.9928	MT3
vasodilation (GO:0042311)	0.0561579	0.547943	0	0	17.3611	49.9928	SOD1
glucose import (GO:0046323)	0.0561579	0.546897	0	0	17.3611	49.9928	SLC2A12
positive regulation of synapse maturation (GO:0090129)	0.0561579	0.545855	0	0	17.3611	49.9928	NRXN1
regulation of cysteine-type endopeptidase activity involved in apoptotic signaling pathway (GO:2001267)	0.0561579	0.544817	0	0	17.3611	49.9928	PARK7
mitochondrial respiratory chain complex III assembly (GO:0034551)	0.0561579	0.543784	0	0	17.3611	49.9928	UQCR10
neurotrophin TRK receptor signaling pathway (GO:0048011)	0.0561579	0.542754	0	0	17.3611	49.9928	DDIT4
positive regulation of cholesterol esterification (GO:0010873)	0.0561579	0.541728	0	0	17.3611	49.9928	APOE
regulation of platelet-derived growth factor receptor-beta signaling pathway (GO:2000586)	0.0561579	0.540706	0	0	17.3611	49.9928	PDGFRB
chylomicron remodeling (GO:0034371)	0.0561579	0.539687	0	0	17.3611	49.9928	APOE
endosome to melanosome transport (GO:0035646)	0.0561579	0.538673	0	0	17.3611	49.9928	CD63
endosome to pigment granule transport (GO:0043485)	0.0561579	0.537662	0	0	17.3611	49.9928	CD63
positive regulation of protein homooligomerization (GO:0032464)	0.0561579	0.536655	0	0	17.3611	49.9928	CLU
negative regulation of microtubule polymerization (GO:0031115)	0.0561579	0.535652	0	0	17.3611	49.9928	STMN1
regulation of oxidative stress-induced cell death (GO:1903201)	0.0561579	0.534653	0	0	17.3611	49.9928	PARK7
respiratory chain complex III assembly (GO:0017062)	0.0561579	0.533657	0	0	17.3611	49.9928	UQCR10
fatty acid homeostasis (GO:0055089)	0.0561579	0.532665	0	0	17.3611	49.9928	APOE
regulation of glycoprotein biosynthetic process (GO:0010559)	0.0561579	0.531677	0	0	17.3611	49.9928	MT3
cell junction assembly (GO:0034329)	0.0565499	0.534396	0	0	5.20833	14.9616	ACTB;ACTG1
Fc receptor mediated stimulatory signaling pathway (GO:0002431)	0.0568824	0.536545	0	0	3.44669	9.88087	HSP90AA1;ACTB;ACTG1
regulation of stress fiber assembly (GO:0051492)	0.0582284	0.548228	0	0	5.12295	14.5665	NRP1;STMN1
positive regulation of transferase activity (GO:0051347)	0.0589144	0.553665	0	0	3.39674	9.61845	PDGFRB;HSP90AA1;MERTK
positive regulation of gene expression (GO:0010628)	0.0599134	0.562018	0	0	1.82157	5.12745	RPS4X;CIRBP;PARK7;PLCB1;CLU;MT3;ACTB;HSPA1B;HSPA1A
negative regulation of MAP kinase activity (GO:0043407)	0.0599242	0.561088	0	0	5.04032	14.1869	DUSP1;APOE
glycosaminoglycan metabolic process (GO:0030203)	0.0599242	0.560061	0	0	5.04032	14.1869	BCAN;GPC6
cellular response to growth factor stimulus (GO:0071363)	0.0609803	0.568889	0	0	3.34821	9.36564	NRP1;MT1G;HSPB1
neuron differentiation (GO:0030182)	0.0609803	0.567851	0	0	3.34821	9.36564	DDIT4;ID1;ID3
stress-activated MAPK cascade (GO:0051403)	0.0616368	0.572919	0	0	4.96032	13.8219	UBB;UBC
DNA damage response, signal transduction by p53 class mediator resulting in cell cycle arrest (GO:0006977)	0.0616368	0.571878	0	0	4.96032	13.8219	UBB;UBC
negative regulation of G2/M transition of mitotic cell cycle (GO:0010972)	0.0616368	0.57084	0	0	4.96032	13.8219	UBB;UBC
diterpenoid metabolic process (GO:0016101)	0.0616368	0.569806	0	0	4.96032	13.8219	APOE;GPC6
second-messenger-mediated signaling (GO:0019932)	0.0616368	0.568775	0	0	4.96032	13.8219	CXCR4;APOE
regulation of phospholipase C activity (GO:1900274)	0.0622012	0.572948	0	0	15.625	43.3966	PDGFRB
regulation of synapse maturation (GO:0090128)	0.0622012	0.571915	0	0	15.625	43.3966	NRXN1
protein deglycosylation (GO:0006517)	0.0622012	0.570887	0	0	15.625	43.3966	PARK7
ganglion development (GO:0061548)	0.0622012	0.569862	0	0	15.625	43.3966	NRP1
male meiosis I (GO:0007141)	0.0622012	0.56884	0	0	15.625	43.3966	SYCP3
positive regulation of calcium ion import (GO:0090280)	0.0622012	0.567823	0	0	15.625	43.3966	PDGFRB
neuron projection regeneration (GO:0031102)	0.0622012	0.566809	0	0	15.625	43.3966	APOE
positive regulation of steroid metabolic process (GO:0045940)	0.0622012	0.565798	0	0	15.625	43.3966	APOE
negative regulation of oxidative stress-induced neuron death (GO:1903204)	0.0622012	0.564792	0	0	15.625	43.3966	PARK7
presynaptic membrane assembly (GO:0097105)	0.0622012	0.563789	0	0	15.625	43.3966	NLGN1
positive regulation of amyloid-beta formation (GO:1902004)	0.0622012	0.562789	0	0	15.625	43.3966	CLU
negative regulation of transcription from RNA polymerase II promoter in response to stress (GO:0097201)	0.0622012	0.561793	0	0	15.625	43.3966	HSPA1A
L-glutamate transport (GO:0015813)	0.0622012	0.5608	0	0	15.625	43.3966	SLC1A2
positive regulation of glial cell differentiation (GO:0045687)	0.0622012	0.559811	0	0	15.625	43.3966	CXCR4
cellular copper ion homeostasis (GO:0006878)	0.0622012	0.558826	0	0	15.625	43.3966	MT2A
positive regulation of acrosome reaction (GO:2000344)	0.0622012	0.557843	0	0	15.625	43.3966	PLCB1
astrocyte development (GO:0014002)	0.0622012	0.556865	0	0	15.625	43.3966	MT3
positive regulation of intracellular steroid hormone receptor signaling pathway (GO:0033145)	0.0622012	0.55589	0	0	15.625	43.3966	PARK7
creatine metabolic process (GO:0006600)	0.0622012	0.554918	0	0	15.625	43.3966	CKB
chylomicron assembly (GO:0034378)	0.0622012	0.553949	0	0	15.625	43.3966	APOE
positive regulation of fertilization (GO:1905516)	0.0622012	0.552984	0	0	15.625	43.3966	PLCB1
glycoprotein catabolic process (GO:0006516)	0.0622012	0.552022	0	0	15.625	43.3966	FBXO2
negative regulation of homotypic cell-cell adhesion (GO:0034111)	0.0622012	0.551064	0	0	15.625	43.3966	PRKG1
actin filament depolymerization (GO:0030042)	0.0622012	0.550109	0	0	15.625	43.3966	CFL1
negative regulation of autophagosome assembly (GO:1902902)	0.0622012	0.549157	0	0	15.625	43.3966	FEZ1
negative regulation of reproductive process (GO:2000242)	0.0622012	0.548209	0	0	15.625	43.3966	DUSP1
negative regulation of cell activation (GO:0050866)	0.0622012	0.547264	0	0	15.625	43.3966	APOE
sequestering of actin monomers (GO:0042989)	0.0622012	0.546322	0	0	15.625	43.3966	TMSB10
positive regulation of nuclease activity (GO:0032075)	0.0622012	0.545383	0	0	15.625	43.3966	HSPA1A
regulation of cytoplasmic translation (GO:2000765)	0.0622012	0.544448	0	0	15.625	43.3966	CPEB1
mitochondrial respiratory chain complex III biogenesis (GO:0097033)	0.0622012	0.543515	0	0	15.625	43.3966	UQCR10
sympathetic ganglion development (GO:0061549)	0.0622012	0.542586	0	0	15.625	43.3966	NRP1
insulin-like growth factor receptor signaling pathway (GO:0048009)	0.0622012	0.54166	0	0	15.625	43.3966	PLCB1
positive regulation of circadian rhythm (GO:0042753)	0.0622012	0.540738	0	0	15.625	43.3966	NLGN1
ribosomal large subunit biogenesis (GO:0042273)	0.0633661	0.549927	0	0	4.88281	13.4708	MRPL20;RPL10
signal transduction involved in mitotic G1 DNA damage checkpoint (GO:0072431)	0.0633661	0.548994	0	0	4.88281	13.4708	UBB;UBC
positive regulation of cell projection organization (GO:0031346)	0.0633661	0.548063	0	0	4.88281	13.4708	SNX3;APOE
cell-cell adhesion via plasma-membrane adhesion molecules (GO:0098742)	0.0641421	0.553836	0	0	3.27797	9.00345	NLGN1;DSCAM;CADM2
glycerophospholipid metabolic process (GO:0006650)	0.0651117	0.561259	0	0	4.80769	13.1329	PDGFRB;PLCB1
homophilic cell adhesion via plasma membrane adhesion molecules (GO:0007156)	0.0651117	0.560312	0	0	4.80769	13.1329	DSCAM;CADM2
NADH dehydrogenase complex assembly (GO:0010257)	0.0651117	0.559369	0	0	4.80769	13.1329	NDUFS8;NDUFB7
glucose metabolic process (GO:0006006)	0.0651117	0.558429	0	0	4.80769	13.1329	ALDOA;GAPDH
cellular response to decreased oxygen levels (GO:0036294)	0.0651117	0.557492	0	0	4.80769	13.1329	CPEB1;MT3
mitochondrial respiratory chain complex I biogenesis (GO:0097031)	0.0651117	0.556558	0	0	4.80769	13.1329	NDUFS8;NDUFB7
mitochondrial respiratory chain complex I assembly (GO:0032981)	0.0651117	0.555627	0	0	4.80769	13.1329	NDUFS8;NDUFB7
cellular protein complex assembly (GO:0043623)	0.0662915	0.564751	0	0	3.23276	8.77272	HSP90AA1;CLU;HSPA1A
transmembrane receptor protein serine/threonine kinase signaling pathway (GO:0007178)	0.0662915	0.563809	0	0	3.23276	8.77272	UBB;UBC;ID1
DNA synthesis involved in DNA repair (GO:0000731)	0.0668734	0.567812	0	0	4.73485	12.8075	UBB;UBC
protein kinase C signaling (GO:0070528)	0.0682061	0.578166	0	0	14.2045	38.1423	ADGRG1
L-phenylalanine metabolic process (GO:0006558)	0.0682061	0.577207	0	0	14.2045	38.1423	PCBD1
regulation of cholesterol esterification (GO:0010872)	0.0682061	0.576252	0	0	14.2045	38.1423	APOE
L-phenylalanine catabolic process (GO:0006559)	0.0682061	0.575299	0	0	14.2045	38.1423	PCBD1
regulation of tumor necrosis factor biosynthetic process (GO:0042534)	0.0682061	0.57435	0	0	14.2045	38.1423	HSPB1
mononuclear cell differentiation (GO:1903131)	0.0682061	0.573404	0	0	14.2045	38.1423	MT1G
positive regulation of superoxide anion generation (GO:0032930)	0.0682061	0.57246	0	0	14.2045	38.1423	SOD1
regulation of hydrogen peroxide-induced cell death (GO:1903205)	0.0682061	0.57152	0	0	14.2045	38.1423	PARK7
response to nitric oxide (GO:0071731)	0.0682061	0.570584	0	0	14.2045	38.1423	MT3
regulation of vascular endothelial growth factor signaling pathway (GO:1900746)	0.0682061	0.56965	0	0	14.2045	38.1423	CD63
heart process (GO:0003015)	0.0682061	0.568719	0	0	14.2045	38.1423	SOD1
regulation of synaptic transmission, GABAergic (GO:0032228)	0.0682061	0.567791	0	0	14.2045	38.1423	NLGN1
regulation of integrin-mediated signaling pathway (GO:2001044)	0.0682061	0.566866	0	0	14.2045	38.1423	CD63
oxidative phosphorylation (GO:0006119)	0.0682061	0.565945	0	0	14.2045	38.1423	ATP5D
carbohydrate derivative catabolic process (GO:1901136)	0.0682061	0.565026	0	0	14.2045	38.1423	FBXO2
erythrose 4-phosphate/phosphoenolpyruvate family amino acid catabolic process (GO:1902222)	0.0682061	0.56411	0	0	14.2045	38.1423	PCBD1
stress granule assembly (GO:0034063)	0.0682061	0.563197	0	0	14.2045	38.1423	CIRBP
monocyte differentiation (GO:0030224)	0.0682061	0.562287	0	0	14.2045	38.1423	MT1G
presynaptic membrane organization (GO:0097090)	0.0682061	0.561381	0	0	14.2045	38.1423	NLGN1
negative regulation of nucleocytoplasmic transport (GO:0046823)	0.0682061	0.560477	0	0	14.2045	38.1423	PARK7
negative regulation of receptor binding (GO:1900121)	0.0682061	0.559575	0	0	14.2045	38.1423	B2M
negative regulation of epithelial cell proliferation (GO:0050680)	0.0686509	0.56232	0	0	4.66418	12.494	ATPIF1;APOE
JNK cascade (GO:0007254)	0.0686509	0.561419	0	0	4.66418	12.494	UBB;UBC
regulation of protein kinase activity (GO:0045859)	0.069577	0.568082	0	0	3.16723	8.44168	HSPB1;PARK7;SOD1
negative regulation of protein serine/threonine kinase activity (GO:0071901)	0.0704439	0.574242	0	0	4.59559	12.1918	DUSP1;APOE
positive regulation of synaptic transmission (GO:0050806)	0.0704439	0.573326	0	0	4.59559	12.1918	NLGN1;NRXN1
negative regulation of canonical Wnt signaling pathway (GO:0090090)	0.0706884	0.574399	0	0	3.14597	8.33517	UBB;UBC;APOE
negative regulation of cysteine-type endopeptidase activity involved in apoptotic process (GO:0043154)	0.0722522	0.586173	0	0	4.52899	11.9003	PARK7;MT3
monocarboxylic acid biosynthetic process (GO:0072330)	0.0722522	0.585243	0	0	4.52899	11.9003	BCAN;PARK7
cholesterol metabolic process (GO:0008203)	0.0722522	0.584315	0	0	4.52899	11.9003	APOE;MT3
cellular response to interleukin-1 (GO:0071347)	0.0729351	0.588905	0	0	3.1043	8.12764	UBB;UBC;PLCB1
regulation of endocytosis (GO:0030100)	0.0740755	0.597168	0	0	4.46429	11.6191	CD63;APOE
positive regulation of plasma membrane bounded cell projection assembly (GO:0120034)	0.0740755	0.596226	0	0	4.46429	11.6191	NRP1;NLGN1
negative regulation of cell cycle G2/M phase transition (GO:1902750)	0.0740755	0.595287	0	0	4.46429	11.6191	UBB;UBC
positive regulation of lyase activity (GO:0051349)	0.0741729	0.595133	0	0	13.0208	33.8718	PARK7
peptidyl-arginine modification (GO:0018195)	0.0741729	0.594198	0	0	13.0208	33.8718	PARK7
positive regulation of interleukin-1 production (GO:0032732)	0.0741729	0.593267	0	0	13.0208	33.8718	HSPB1
negative regulation of ATPase activity (GO:0032780)	0.0741729	0.592338	0	0	13.0208	33.8718	ATPIF1
negative regulation of metabolic process (GO:0009892)	0.0741729	0.591413	0	0	13.0208	33.8718	MT3
vesicle budding from membrane (GO:0006900)	0.0741729	0.59049	0	0	13.0208	33.8718	SNX3
negative regulation of vascular smooth muscle cell proliferation (GO:1904706)	0.0741729	0.589571	0	0	13.0208	33.8718	PRKG1
negative regulation of oxidoreductase activity (GO:0051354)	0.0741729	0.588654	0	0	13.0208	33.8718	MT3
modification-dependent macromolecule catabolic process (GO:0043632)	0.0741729	0.58774	0	0	13.0208	33.8718	UBC
phospholipid efflux (GO:0033700)	0.0741729	0.586828	0	0	13.0208	33.8718	APOE
mitochondrion transport along microtubule (GO:0047497)	0.0741729	0.58592	0	0	13.0208	33.8718	UBB
establishment of protein localization to mitochondrial membrane (GO:0090151)	0.0741729	0.585014	0	0	13.0208	33.8718	HSP90AA1
response to axon injury (GO:0048678)	0.0741729	0.584112	0	0	13.0208	33.8718	SOD1
regulation of T cell differentiation in thymus (GO:0033081)	0.0741729	0.583212	0	0	13.0208	33.8718	SOD1
positive regulation of potassium ion transmembrane transporter activity (GO:1901018)	0.0741729	0.582314	0	0	13.0208	33.8718	ATP1B3
positive regulation of amyloid precursor protein catabolic process (GO:1902993)	0.0741729	0.58142	0	0	13.0208	33.8718	CLU
dermatan sulfate biosynthetic process (GO:0030208)	0.0741729	0.580528	0	0	13.0208	33.8718	BCAN
positive regulation of ruffle assembly (GO:1900029)	0.0741729	0.579639	0	0	13.0208	33.8718	NLGN1
negative regulation of leukocyte apoptotic process (GO:2000107)	0.0741729	0.578753	0	0	13.0208	33.8718	MERTK
positive regulation of vascular endothelial growth factor receptor signaling pathway (GO:0030949)	0.0741729	0.577869	0	0	13.0208	33.8718	MT3
positive regulation of T cell cytokine production (GO:0002726)	0.0741729	0.576988	0	0	13.0208	33.8718	B2M
eye photoreceptor cell differentiation (GO:0001754)	0.0741729	0.57611	0	0	13.0208	33.8718	DSCAM
regulation of ERK1 and ERK2 cascade (GO:0070372)	0.0752343	0.583466	0	0	2.52016	6.52003	PDGFRB;NRP1;MERTK;MT3
positive regulation of endothelial cell migration (GO:0010595)	0.0759135	0.58784	0	0	4.40141	11.3475	NRP1;HSPB1
regulation of Notch signaling pathway (GO:0008593)	0.0759135	0.586949	0	0	4.40141	11.3475	UBB;UBC
stress-activated protein kinase signaling cascade (GO:0031098)	0.0759135	0.586061	0	0	4.40141	11.3475	UBB;UBC
negative regulation of transcription, DNA-templated (GO:0045892)	0.0777222	0.599118	0	0	1.72758	4.4133	HSPA8;PRDX5;UBB;RPL10;UBC;ID1;ID3;PLCB1;MT3
negative regulation of ubiquitin-protein ligase activity involved in mitotic cell cycle (GO:0051436)	0.0777659	0.598551	0	0	4.34028	11.0853	UBB;UBC
negative regulation of cysteine-type endopeptidase activity (GO:2000117)	0.0796326	0.611996	0	0	4.28082	10.8319	CST3;MT3
Rho protein signal transduction (GO:0007266)	0.0796326	0.611076	0	0	4.28082	10.8319	ADGRG1;CFL1
regulation of ubiquitin-protein ligase activity involved in mitotic cell cycle (GO:0051439)	0.0796326	0.610158	0	0	4.28082	10.8319	UBB;UBC
negative regulation of reactive oxygen species biosynthetic process (GO:1903427)	0.0801017	0.612832	0	0	12.0192	30.342	PARK7
dermatan sulfate metabolic process (GO:0030205)	0.0801017	0.611915	0	0	12.0192	30.342	BCAN
response to iron ion (GO:0010039)	0.0801017	0.611	0	0	12.0192	30.342	B2M
regulation of interleukin-1 beta production (GO:0032651)	0.0801017	0.610088	0	0	12.0192	30.342	HSPB1
sodium ion export from cell (GO:0036376)	0.0801017	0.609179	0	0	12.0192	30.342	ATP1B3
regulation of endothelial cell chemotaxis (GO:2001026)	0.0801017	0.608273	0	0	12.0192	30.342	HSPB1
negative regulation of hemostasis (GO:1900047)	0.0801017	0.607369	0	0	12.0192	30.342	APOE
regulation of oligodendrocyte differentiation (GO:0048713)	0.0801017	0.606468	0	0	12.0192	30.342	CXCR4
regulation of superoxide anion generation (GO:0032928)	0.0801017	0.605569	0	0	12.0192	30.342	SOD1
cellular response to nitrogen starvation (GO:0006995)	0.0801017	0.604673	0	0	12.0192	30.342	GABARAPL2
regulation of NMDA receptor activity (GO:2000310)	0.0801017	0.60378	0	0	12.0192	30.342	NLGN1
regulation of oxidoreductase activity (GO:0051341)	0.0801017	0.60289	0	0	12.0192	30.342	MT3
triglyceride-rich lipoprotein particle remodeling (GO:0034370)	0.0801017	0.602002	0	0	12.0192	30.342	APOE
nucleotide metabolic process (GO:0009117)	0.0801017	0.601116	0	0	12.0192	30.342	PARK7
synaptic vesicle cycle (GO:0099504)	0.0801017	0.600234	0	0	12.0192	30.342	NLGN1
semaphorin-plexin signaling pathway involved in neuron projection guidance (GO:1902285)	0.0801017	0.599354	0	0	12.0192	30.342	NRP1
regulation of T cell cytokine production (GO:0002724)	0.0801017	0.598476	0	0	12.0192	30.342	B2M
chondroitin sulfate catabolic process (GO:0030207)	0.0801017	0.597601	0	0	12.0192	30.342	BCAN
myelination in peripheral nervous system (GO:0022011)	0.0801017	0.596729	0	0	12.0192	30.342	SOD1
placenta development (GO:0001890)	0.0801017	0.595859	0	0	12.0192	30.342	SOD1
sodium ion export (GO:0071436)	0.0801017	0.594991	0	0	12.0192	30.342	ATP1B3
positive regulation of cholesterol efflux (GO:0010875)	0.0801017	0.594127	0	0	12.0192	30.342	APOE
regulation of axon guidance (GO:1902667)	0.0801017	0.593264	0	0	12.0192	30.342	NRP1
positive regulation of endothelial cell chemotaxis (GO:2001028)	0.0801017	0.592405	0	0	12.0192	30.342	HSPB1
interleukin-15-mediated signaling pathway (GO:0035723)	0.0801017	0.591547	0	0	12.0192	30.342	PLCB1
cellular potassium ion homeostasis (GO:0030007)	0.0801017	0.590692	0	0	12.0192	30.342	ATP1B3
regulation of cAMP metabolic process (GO:0030814)	0.0801017	0.58984	0	0	12.0192	30.342	RAMP1
negative regulation of ubiquitin-protein transferase activity (GO:0051444)	0.0801017	0.58899	0	0	12.0192	30.342	PARK7
copper ion homeostasis (GO:0055070)	0.0801017	0.588143	0	0	12.0192	30.342	MT2A
high-density lipoprotein particle assembly (GO:0034380)	0.0801017	0.587298	0	0	12.0192	30.342	APOE
cellular response to interleukin-15 (GO:0071350)	0.0801017	0.586455	0	0	12.0192	30.342	PLCB1
amyloid precursor protein metabolic process (GO:0042982)	0.0801017	0.585615	0	0	12.0192	30.342	APOE
tetrahydrofolate metabolic process (GO:0046653)	0.0801017	0.584777	0	0	12.0192	30.342	ATPIF1
synaptic vesicle localization (GO:0097479)	0.0801017	0.583942	0	0	12.0192	30.342	NLGN1
cellular response to nitrogen levels (GO:0043562)	0.0801017	0.583109	0	0	12.0192	30.342	GABARAPL2
membrane repolarization (GO:0086009)	0.0801017	0.582278	0	0	12.0192	30.342	ATP1B3
nucleic acid phosphodiester bond hydrolysis (GO:0090305)	0.0815133	0.591696	0	0	4.22297	10.5869	UBB;UBC
transcription-coupled nucleotide-excision repair (GO:0006283)	0.0815133	0.590855	0	0	4.22297	10.5869	UBB;UBC
regulation of protein complex assembly (GO:0043254)	0.0815133	0.590017	0	0	4.22297	10.5869	HSPA8;HSP90AA1
protein deubiquitination (GO:0016579)	0.0841357	0.608136	0	0	2.42248	5.99643	SNX3;UBB;UBC;ACTB
antigen processing and presentation of exogenous peptide antigen via MHC class I, TAP-dependent (GO:0002479)	0.0853154	0.615791	0	0	4.11184	10.1209	HLA-C;B2M
retinoid metabolic process (GO:0001523)	0.0853154	0.614922	0	0	4.11184	10.1209	APOE;GPC6
negative regulation of phosphorylation (GO:0042326)	0.0853154	0.614054	0	0	4.11184	10.1209	PARK7;DYNLL1
regulation of defense response (GO:0031347)	0.0853154	0.61319	0	0	4.11184	10.1209	PARK7;APOE
negative regulation of hydrogen peroxide-induced cell death (GO:1903206)	0.0859929	0.61719	0	0	11.1607	27.3827	PARK7
branching involved in blood vessel morphogenesis (GO:0001569)	0.0859929	0.616323	0	0	11.1607	27.3827	NRP1
monosaccharide transport (GO:0015749)	0.0859929	0.615458	0	0	11.1607	27.3827	SLC2A12
mitotic cell cycle arrest (GO:0071850)	0.0859929	0.614596	0	0	11.1607	27.3827	DUSP1
metallo-sulfur cluster assembly (GO:0031163)	0.0859929	0.613737	0	0	11.1607	27.3827	ISCU
positive regulation of myoblast differentiation (GO:0045663)	0.0859929	0.61288	0	0	11.1607	27.3827	PLCB1
fatty acid transport (GO:0015908)	0.0859929	0.612025	0	0	11.1607	27.3827	APOE
regulation of platelet aggregation (GO:0090330)	0.0859929	0.611172	0	0	11.1607	27.3827	PRKG1
regulation of extracellular matrix disassembly (GO:0010715)	0.0859929	0.610322	0	0	11.1607	27.3827	CST3
negative regulation of Rho protein signal transduction (GO:0035024)	0.0859929	0.609475	0	0	11.1607	27.3827	STMN1
negative regulation of smooth muscle cell migration (GO:0014912)	0.0859929	0.608629	0	0	11.1607	27.3827	PRKG1
purine nucleotide catabolic process (GO:0006195)	0.0859929	0.607786	0	0	11.1607	27.3827	HINT1
positive regulation of purine nucleotide metabolic process (GO:1900544)	0.0859929	0.606946	0	0	11.1607	27.3827	RAMP1
thymus development (GO:0048538)	0.0859929	0.606107	0	0	11.1607	27.3827	SOD1
positive regulation of calcium ion-dependent exocytosis (GO:0045956)	0.0859929	0.605271	0	0	11.1607	27.3827	NLGN1
cell migration involved in sprouting angiogenesis (GO:0002042)	0.0859929	0.604438	0	0	11.1607	27.3827	NRP1
neuromuscular process controlling balance (GO:0050885)	0.0859929	0.603606	0	0	11.1607	27.3827	NRXN1
response to ethanol (GO:0045471)	0.0859929	0.602777	0	0	11.1607	27.3827	SOD1
regulation of mitotic cell cycle spindle assembly checkpoint (GO:0090266)	0.0859929	0.60195	0	0	11.1607	27.3827	DUSP1
regulation of hematopoietic stem cell differentiation (GO:1902036)	0.0872364	0.609818	0	0	4.05844	9.89908	UBB;UBC
positive regulation of ubiquitin-protein ligase activity involved in regulation of mitotic cell cycle transition (GO:0051437)	0.0872364	0.608984	0	0	4.05844	9.89908	UBB;UBC
regulation of protein phosphorylation (GO:0001932)	0.0878353	0.612327	0	0	2.3855	5.80222	HSPB1;PARK7;MT3;SOD1
protein modification by small protein removal (GO:0070646)	0.0878353	0.611492	0	0	2.3855	5.80222	SNX3;UBB;UBC;ACTB
regulation of hematopoietic progenitor cell differentiation (GO:1901532)	0.0891704	0.619941	0	0	4.00641	9.68432	UBB;UBC
negative regulation of ubiquitin protein ligase activity (GO:1904667)	0.0891704	0.619097	0	0	4.00641	9.68432	UBB;UBC
endocytosis (GO:0006897)	0.0897144	0.622028	0	0	2.36742	5.70815	HSP90AA1;HSPH1;APOE;MERTK
antigen processing and presentation of exogenous peptide antigen via MHC class I (GO:0042590)	0.0911171	0.630896	0	0	3.9557	9.4763	HLA-C;B2M
fibroblast growth factor receptor signaling pathway (GO:0008543)	0.0911171	0.630042	0	0	3.9557	9.4763	UBB;UBC
regulation of transcription from RNA polymerase II promoter in response to hypoxia (GO:0061418)	0.0911171	0.629189	0	0	3.9557	9.4763	UBB;UBC
negative regulation of cell communication (GO:0010648)	0.0911171	0.628339	0	0	3.9557	9.4763	PDGFRB;MERTK
positive regulation of acute inflammatory response (GO:0002675)	0.0918466	0.632515	0	0	10.4167	24.8712	PARK7
positive regulation of alpha-beta T cell activation (GO:0046635)	0.0918466	0.631662	0	0	10.4167	24.8712	HSPH1
vasculature development (GO:0001944)	0.0918466	0.630812	0	0	10.4167	24.8712	PDGFRB
negative regulation of peptidyl-threonine phosphorylation (GO:0010801)	0.0918466	0.629964	0	0	10.4167	24.8712	DDIT4
positive regulation of membrane protein ectodomain proteolysis (GO:0051044)	0.0918466	0.629119	0	0	10.4167	24.8712	APOE
negative regulation of viral entry into host cell (GO:0046597)	0.0918466	0.628275	0	0	10.4167	24.8712	SNX3
autonomic nervous system development (GO:0048483)	0.0918466	0.627434	0	0	10.4167	24.8712	NRP1
amide transport (GO:0042886)	0.0918466	0.626595	0	0	10.4167	24.8712	SLC14A1
negative regulation of platelet-derived growth factor receptor signaling pathway (GO:0010642)	0.0918466	0.625759	0	0	10.4167	24.8712	PDGFRB
substrate-dependent cell migration (GO:0006929)	0.0918466	0.624924	0	0	10.4167	24.8712	NRP1
microtubule depolymerization (GO:0007019)	0.0918466	0.624092	0	0	10.4167	24.8712	STMN1
positive regulation of potassium ion transmembrane transport (GO:1901381)	0.0918466	0.623262	0	0	10.4167	24.8712	ATP1B3
positive regulation of cytokine production involved in immune response (GO:0002720)	0.0918466	0.622435	0	0	10.4167	24.8712	B2M
negative regulation of coagulation (GO:0050819)	0.0918466	0.621609	0	0	10.4167	24.8712	APOE
regulation of fertilization (GO:0080154)	0.0918466	0.620786	0	0	10.4167	24.8712	PLCB1
presynapse assembly (GO:0099054)	0.0918466	0.619965	0	0	10.4167	24.8712	NLGN1
dermatan sulfate proteoglycan biosynthetic process (GO:0050651)	0.0918466	0.619146	0	0	10.4167	24.8712	BCAN
nitric oxide mediated signal transduction (GO:0007263)	0.0918466	0.618329	0	0	10.4167	24.8712	APOE
endoderm development (GO:0007492)	0.0918466	0.617514	0	0	10.4167	24.8712	DUSP1
negative regulation of release of cytochrome c from mitochondria (GO:0090201)	0.0918466	0.616702	0	0	10.4167	24.8712	CLU
cellular sodium ion homeostasis (GO:0006883)	0.0918466	0.615891	0	0	10.4167	24.8712	ATP1B3
positive regulation of phosphoprotein phosphatase activity (GO:0032516)	0.0918466	0.615083	0	0	10.4167	24.8712	PDGFRB
negative regulation of mitotic cell cycle phase transition (GO:1901991)	0.0930763	0.622501	0	0	3.90625	9.27475	UBB;UBC
anaphase-promoting complex-dependent catabolic process (GO:0031145)	0.0930763	0.621686	0	0	3.90625	9.27475	UBB;UBC
NIK/NF-kappaB signaling (GO:0038061)	0.0950478	0.634025	0	0	3.85802	9.07938	UBB;UBC
negative regulation of MAPK cascade (GO:0043409)	0.0950478	0.633197	0	0	3.85802	9.07938	DUSP1;APOE
transmembrane transport (GO:0055085)	0.096528	0.64222	0	0	2.06135	4.81927	SLC14A1;UBB;UBC;ATP1B3;ATP6V1F
positive regulation of protein catabolic process (GO:0045732)	0.0970312	0.644727	0	0	3.81098	8.88995	HSP90AA1;APOE
peptidyl-threonine dephosphorylation (GO:0035970)	0.0976632	0.648082	0	0	9.76562	22.7171	DUSP1
regulation of steroid metabolic process (GO:0019218)	0.0976632	0.64724	0	0	9.76562	22.7171	APOE
dendritic cell chemotaxis (GO:0002407)	0.0976632	0.646401	0	0	9.76562	22.7171	CXCR4
positive regulation of cyclic nucleotide metabolic process (GO:0030801)	0.0976632	0.645564	0	0	9.76562	22.7171	RAMP1
establishment of skin barrier (GO:0061436)	0.0976632	0.644729	0	0	9.76562	22.7171	STMN1
regulation of protein homodimerization activity (GO:0043496)	0.0976632	0.643896	0	0	9.76562	22.7171	PARK7
G-protein coupled acetylcholine receptor signaling pathway (GO:0007213)	0.0976632	0.643065	0	0	9.76562	22.7171	PLCB1
regulation of reactive oxygen species biosynthetic process (GO:1903426)	0.0976632	0.642236	0	0	9.76562	22.7171	PARK7
positive regulation of G1/S transition of mitotic cell cycle (GO:1900087)	0.0976632	0.641409	0	0	9.76562	22.7171	PLCB1
regulation of water loss via skin (GO:0033561)	0.0976632	0.640585	0	0	9.76562	22.7171	STMN1
sympathetic nervous system development (GO:0048485)	0.0976632	0.639763	0	0	9.76562	22.7171	NRP1
artery development (GO:0060840)	0.0976632	0.638942	0	0	9.76562	22.7171	NRP1
neuromuscular process (GO:0050905)	0.0976632	0.638124	0	0	9.76562	22.7171	NRXN1
positive regulation of mRNA processing (GO:0050685)	0.0976632	0.637308	0	0	9.76562	22.7171	HSPA1A
regulation of acrosome reaction (GO:0060046)	0.0976632	0.636494	0	0	9.76562	22.7171	PLCB1
aorta morphogenesis (GO:0035909)	0.0976632	0.635683	0	0	9.76562	22.7171	PDGFRB
heme biosynthetic process (GO:0006783)	0.0976632	0.634873	0	0	9.76562	22.7171	ATPIF1
hexose transport (GO:0008645)	0.0976632	0.634065	0	0	9.76562	22.7171	SLC2A12
neuron apoptotic process (GO:0051402)	0.0976632	0.633259	0	0	9.76562	22.7171	GAPDH
regulation of intrinsic apoptotic signaling pathway in response to DNA damage (GO:1902229)	0.0976632	0.632456	0	0	9.76562	22.7171	CLU
DNA damage response, signal transduction by p53 class mediator (GO:0030330)	0.0990265	0.640472	0	0	3.76506	8.7062	UBB;UBC
ephrin receptor signaling pathway (GO:0048013)	0.0990265	0.639661	0	0	3.76506	8.7062	ACTB;ACTG1
positive regulation of ubiquitin protein ligase activity (GO:1904668)	0.0990265	0.638852	0	0	3.76506	8.7062	UBB;UBC
positive regulation of cell cycle arrest (GO:0071158)	0.0990265	0.638046	0	0	3.76506	8.7062	UBB;UBC
cellular response to oxygen-containing compound (GO:1901701)	0.100392	0.646028	0	0	2.27273	5.22426	PRDX5;CPEB1;PARK7;ACTB
negative regulation of signaling (GO:0023057)	0.101033	0.649336	0	0	3.72024	8.52792	PDGFRB;MERTK
positive regulation of protein ubiquitination (GO:0031398)	0.101033	0.648519	0	0	3.72024	8.52792	UBB;CLU
positive regulation of homeostatic process (GO:0032846)	0.101033	0.647705	0	0	3.72024	8.52792	HSPA1B;HSPA1A
negative regulation of Wnt signaling pathway (GO:0030178)	0.102265	0.654776	0	0	2.67857	6.10766	UBB;UBC;APOE
positive regulation of supramolecular fiber organization (GO:1902905)	0.103051	0.658987	0	0	3.67647	8.35488	APOE;CLU
regulation of cell cycle G2/M phase transition (GO:1902749)	0.103051	0.658162	0	0	3.67647	8.35488	HSP90AA1;DYNLL1
regulation of protein sumoylation (GO:0033233)	0.103443	0.659835	0	0	9.19118	20.8524	PARK7
regulation of cellular protein catabolic process (GO:1903362)	0.103443	0.659012	0	0	9.19118	20.8524	HSP90AA1
cardiac myofibril assembly (GO:0055003)	0.103443	0.65819	0	0	9.19118	20.8524	PDGFRB
high-density lipoprotein particle remodeling (GO:0034375)	0.103443	0.65737	0	0	9.19118	20.8524	APOE
positive regulation of cholesterol transport (GO:0032376)	0.103443	0.656553	0	0	9.19118	20.8524	APOE
regulation of tissue remodeling (GO:0034103)	0.103443	0.655737	0	0	9.19118	20.8524	CST3
positive regulation of focal adhesion assembly (GO:0051894)	0.103443	0.654923	0	0	9.19118	20.8524	NRP1
positive regulation of signal transduction by p53 class mediator (GO:1901798)	0.103443	0.654112	0	0	9.19118	20.8524	UBB
long-term memory (GO:0007616)	0.103443	0.653302	0	0	9.19118	20.8524	APOE
macrophage activation (GO:0042116)	0.103443	0.652495	0	0	9.19118	20.8524	CLU
regulation of synaptic vesicle exocytosis (GO:2000300)	0.103443	0.651689	0	0	9.19118	20.8524	NLGN1
RNA stabilization (GO:0043489)	0.103443	0.650886	0	0	9.19118	20.8524	CIRBP
regulation of mitochondrial outer membrane permeabilization involved in apoptotic signaling pathway (GO:1901028)	0.103443	0.650084	0	0	9.19118	20.8524	HSPA1A
defense response to fungus (GO:0050832)	0.103443	0.649284	0	0	9.19118	20.8524	GAPDH
neurotrophin signaling pathway (GO:0038179)	0.103443	0.648487	0	0	9.19118	20.8524	DDIT4
positive chemotaxis (GO:0050918)	0.103443	0.647691	0	0	9.19118	20.8524	NRP1
regulation of early endosome to late endosome transport (GO:2000641)	0.103443	0.646897	0	0	9.19118	20.8524	SNX3
cellular response to inorganic substance (GO:0071241)	0.103443	0.646106	0	0	9.19118	20.8524	MT3
cellular monovalent inorganic cation homeostasis (GO:0030004)	0.103443	0.645316	0	0	9.19118	20.8524	ATP1B3
negative regulation of stress fiber assembly (GO:0051497)	0.103443	0.644528	0	0	9.19118	20.8524	STMN1
MAPK cascade (GO:0000165)	0.104415	0.649795	0	0	2.24014	5.06133	PDGFRB;UBB;UBC;MT3
regulation of type I interferon production (GO:0032479)	0.105081	0.653138	0	0	3.63372	8.18687	UBB;UBC
regulation of peptidyl-serine phosphorylation (GO:0033135)	0.107121	0.665009	0	0	3.59195	8.0237	DDIT4;PARK7
mitochondrial translational elongation (GO:0070125)	0.109172	0.676917	0	0	3.55114	7.86518	MRPL20;MRPS6
positive regulation of cellular component biogenesis (GO:0044089)	0.109172	0.676095	0	0	3.55114	7.86518	NLGN1;NRXN1
glucan catabolic process (GO:0009251)	0.109186	0.675362	0	0	8.68056	19.2249	AGL
regulation of multicellular organism growth (GO:0040014)	0.109186	0.674545	0	0	8.68056	19.2249	SOD1
porphyrin-containing compound biosynthetic process (GO:0006779)	0.109186	0.673729	0	0	8.68056	19.2249	ATPIF1
regulation of cholesterol efflux (GO:0010874)	0.109186	0.672915	0	0	8.68056	19.2249	APOE
negative regulation of peptidyl-serine phosphorylation (GO:0033137)	0.109186	0.672104	0	0	8.68056	19.2249	DDIT4
receptor localization to synapse (GO:0097120)	0.109186	0.671294	0	0	8.68056	19.2249	NLGN1
iron-sulfur cluster assembly (GO:0016226)	0.109186	0.670486	0	0	8.68056	19.2249	ISCU
cellular response to gamma radiation (GO:0071480)	0.109186	0.66968	0	0	8.68056	19.2249	CRYAB
positive regulation of actin cytoskeleton reorganization (GO:2000251)	0.109186	0.668876	0	0	8.68056	19.2249	NRP1
release of cytochrome c from mitochondria (GO:0001836)	0.109186	0.668074	0	0	8.68056	19.2249	CLU
glycogen catabolic process (GO:0005980)	0.109186	0.667274	0	0	8.68056	19.2249	AGL
negative regulation of protein transport (GO:0051224)	0.109186	0.666476	0	0	8.68056	19.2249	SNX3
regulation of microtubule polymerization or depolymerization (GO:0031110)	0.109186	0.66568	0	0	8.68056	19.2249	STMN1
regulation of peptidase activity (GO:0052547)	0.109186	0.664885	0	0	8.68056	19.2249	CST3
anion homeostasis (GO:0055081)	0.109186	0.664093	0	0	8.68056	19.2249	APOE
regulation of stem cell differentiation (GO:2000736)	0.111233	0.675739	0	0	3.51124	7.71113	UBB;UBC
negative regulation of translation (GO:0017148)	0.111233	0.674936	0	0	3.51124	7.71113	CPEB1;GAPDH
Wnt signaling pathway, planar cell polarity pathway (GO:0060071)	0.111233	0.674134	0	0	3.51124	7.71113	UBB;UBC
negative regulation of cellular macromolecule biosynthetic process (GO:2000113)	0.111772	0.676599	0	0	1.82749	4.00456	HSPA8;ID1;ID3;PLCB1;MT3;GAPDH
mitochondrial translational termination (GO:0070126)	0.113304	0.685061	0	0	3.47222	7.56138	MRPL20;MRPS6
regulation of establishment of planar polarity (GO:0090175)	0.113304	0.68425	0	0	3.47222	7.56138	UBB;UBC
insulin secretion (GO:0030073)	0.114892	0.693018	0	0	8.22368	17.7941	PARK7
regulation of sprouting angiogenesis (GO:1903670)	0.114892	0.6922	0	0	8.22368	17.7941	S100A1
regulation of neuron migration (GO:2001222)	0.114892	0.691384	0	0	8.22368	17.7941	ADGRG1
regulation of platelet activation (GO:0010543)	0.114892	0.690569	0	0	8.22368	17.7941	APOE
regulation of long-term synaptic potentiation (GO:1900271)	0.114892	0.689757	0	0	8.22368	17.7941	APOE
positive regulation of phospholipase activity (GO:0010518)	0.114892	0.688946	0	0	8.22368	17.7941	PDGFRB
acetylcholine receptor signaling pathway (GO:0095500)	0.114892	0.688138	0	0	8.22368	17.7941	PLCB1
negative regulation of proteolysis involved in cellular protein catabolic process (GO:1903051)	0.114892	0.687331	0	0	8.22368	17.7941	GABARAPL2
positive regulation of oxidoreductase activity (GO:0051353)	0.114892	0.686526	0	0	8.22368	17.7941	PARK7
positive regulation of adherens junction organization (GO:1903393)	0.114892	0.685723	0	0	8.22368	17.7941	NRP1
hexose transmembrane transport (GO:0035428)	0.114892	0.684922	0	0	8.22368	17.7941	SLC2A12
regulation of cAMP biosynthetic process (GO:0030817)	0.114892	0.684123	0	0	8.22368	17.7941	RAMP1
positive regulation of transcription regulatory region DNA binding (GO:2000679)	0.114892	0.683326	0	0	8.22368	17.7941	PARK7
purine ribonucleotide catabolic process (GO:0009154)	0.114892	0.68253	0	0	8.22368	17.7941	HINT1
protein tetramerization (GO:0051262)	0.115386	0.684667	0	0	3.43407	7.41578	ATPIF1;ALDOA
regulation of cytokine-mediated signaling pathway (GO:0001959)	0.115386	0.683872	0	0	3.43407	7.41578	UBB;UBC
chemical synaptic transmission (GO:0007268)	0.115853	0.685845	0	0	2.15517	4.64533	NRXN1;SLC1A2;DLGAP1;APOE
positive regulation of MAPK cascade (GO:0043410)	0.115853	0.68505	0	0	2.15517	4.64533	PDGFRB;NRP1;MERTK;MT3
protein-DNA complex assembly (GO:0065004)	0.117477	0.693849	0	0	3.39674	7.27416	UBB;UBC
negative regulation of kinase activity (GO:0033673)	0.117477	0.693047	0	0	3.39674	7.27416	HSPB1;PARK7
negative regulation of intracellular protein transport (GO:0090317)	0.120562	0.710425	0	0	7.8125	16.5281	PARK7
negative regulation of phosphate metabolic process (GO:0045936)	0.120562	0.709605	0	0	7.8125	16.5281	DYNLL1
covalent chromatin modification (GO:0016569)	0.120562	0.708788	0	0	7.8125	16.5281	MT3
negative regulation of actin filament bundle assembly (GO:0032232)	0.120562	0.707972	0	0	7.8125	16.5281	STMN1
cellular polysaccharide catabolic process (GO:0044247)	0.120562	0.707158	0	0	7.8125	16.5281	AGL
inactivation of MAPK activity (GO:0000188)	0.120562	0.706347	0	0	7.8125	16.5281	DUSP1
telomere maintenance via telomerase (GO:0007004)	0.120562	0.705536	0	0	7.8125	16.5281	HSP90AA1
regulation of cholesterol transport (GO:0032374)	0.120562	0.704728	0	0	7.8125	16.5281	APOE
axon extension (GO:0048675)	0.120562	0.703922	0	0	7.8125	16.5281	NRP1
chondroitin sulfate biosynthetic process (GO:0030206)	0.120562	0.703117	0	0	7.8125	16.5281	BCAN
glial cell development (GO:0021782)	0.120562	0.702315	0	0	7.8125	16.5281	MT3
regulation of transport (GO:0051049)	0.120562	0.701514	0	0	7.8125	16.5281	NRP1
positive regulation of cAMP biosynthetic process (GO:0030819)	0.120562	0.700715	0	0	7.8125	16.5281	RAMP1
cellular response to fibroblast growth factor stimulus (GO:0044344)	0.123808	0.718761	0	0	3.28947	6.8718	UBB;UBC
regulation of heart contraction (GO:0008016)	0.125936	0.730287	0	0	3.25521	6.74473	S100A1;ATP1B3
regulation of cytoskeleton organization (GO:0051493)	0.125936	0.729458	0	0	3.25521	6.74473	PDGFRB;STMN1
positive regulation of protein phosphorylation (GO:0001934)	0.126056	0.729321	0	0	1.89165	3.91766	PDGFRB;NRP1;PARK7;MERTK;MT3
positive regulation of transcription from RNA polymerase II promoter involved in cellular response to chemical stimulus (GO:1901522)	0.126196	0.729307	0	0	7.44048	15.4012	MT3
aromatic amino acid family catabolic process (GO:0009074)	0.126196	0.728482	0	0	7.44048	15.4012	PCBD1
RNA-dependent DNA biosynthetic process (GO:0006278)	0.126196	0.727659	0	0	7.44048	15.4012	HSP90AA1
regulation of ruffle assembly (GO:1900027)	0.126196	0.726838	0	0	7.44048	15.4012	NLGN1
meiosis I (GO:0007127)	0.126196	0.726018	0	0	7.44048	15.4012	SYCP3
energy reserve metabolic process (GO:0006112)	0.126196	0.725201	0	0	7.44048	15.4012	MT3
negative regulation of macroautophagy (GO:0016242)	0.126196	0.724385	0	0	7.44048	15.4012	FEZ1
positive regulation of T cell mediated immunity (GO:0002711)	0.126196	0.723571	0	0	7.44048	15.4012	B2M
intrinsic apoptotic signaling pathway in response to DNA damage by p53 class mediator (GO:0042771)	0.126196	0.722759	0	0	7.44048	15.4012	DDIT4
positive regulation of lipid metabolic process (GO:0045834)	0.126196	0.721949	0	0	7.44048	15.4012	APOE
lipid catabolic process (GO:0016042)	0.126196	0.72114	0	0	7.44048	15.4012	MT3
zinc II ion transport (GO:0006829)	0.126196	0.720334	0	0	7.44048	15.4012	MT3
positive regulation of receptor internalization (GO:0002092)	0.126196	0.719529	0	0	7.44048	15.4012	CD63
ERK1 and ERK2 cascade (GO:0070371)	0.126196	0.718726	0	0	7.44048	15.4012	MT3
negative regulation of G-protein coupled receptor protein signaling pathway (GO:0045744)	0.126196	0.717924	0	0	7.44048	15.4012	STMN1
positive regulation of protein metabolic process (GO:0051247)	0.128073	0.727793	0	0	3.22165	6.62098	APOE;CLU
ciliary basal body-plasma membrane docking (GO:0097711)	0.128073	0.726984	0	0	3.22165	6.62098	HSP90AA1;DYNLL1
translational termination (GO:0006415)	0.128073	0.726176	0	0	3.22165	6.62098	MRPL20;MRPS6
cellular metal ion homeostasis (GO:0006875)	0.128073	0.72537	0	0	3.22165	6.62098	ATP1B3;MT3
mRNA metabolic process (GO:0016071)	0.130219	0.736706	0	0	3.18878	6.50043	HSPA1B;HSPA1A
positive regulation of neuron projection development (GO:0010976)	0.130219	0.73589	0	0	3.18878	6.50043	SNX3;APOE
cellular response to organonitrogen compound (GO:0071417)	0.130219	0.735076	0	0	3.18878	6.50043	CPEB1;ACTB
regulation of vascular endothelial growth factor receptor signaling pathway (GO:0030947)	0.131794	0.743145	0	0	7.10227	14.3929	MT3
regulation of calcium ion import (GO:0090279)	0.131794	0.742324	0	0	7.10227	14.3929	PDGFRB
acylglycerol homeostasis (GO:0055090)	0.131794	0.741506	0	0	7.10227	14.3929	APOE
regulation of membrane protein ectodomain proteolysis (GO:0051043)	0.131794	0.740689	0	0	7.10227	14.3929	APOE
negative regulation of protein polymerization (GO:0032272)	0.131794	0.739875	0	0	7.10227	14.3929	STMN1
positive regulation of biosynthetic process (GO:0009891)	0.131794	0.739061	0	0	7.10227	14.3929	APOE
protein homotrimerization (GO:0070207)	0.131794	0.73825	0	0	7.10227	14.3929	SLC1A2
outflow tract septum morphogenesis (GO:0003148)	0.131794	0.737441	0	0	7.10227	14.3929	NRP1
regulation of DNA biosynthetic process (GO:2000278)	0.131794	0.736633	0	0	7.10227	14.3929	PDGFRB
positive regulation of RNA splicing (GO:0033120)	0.131794	0.735827	0	0	7.10227	14.3929	HSPA1A
regulation of transcription from RNA polymerase III promoter (GO:0006359)	0.131794	0.735023	0	0	7.10227	14.3929	PRDX5
negative regulation of actin filament polymerization (GO:0030837)	0.131794	0.73422	0	0	7.10227	14.3929	TMSB10
positive regulation of phosphatase activity (GO:0010922)	0.131794	0.73342	0	0	7.10227	14.3929	PDGFRB
triglyceride catabolic process (GO:0019433)	0.131794	0.732621	0	0	7.10227	14.3929	APOE
glucose transport (GO:0015758)	0.131794	0.731824	0	0	7.10227	14.3929	SLC2A12
positive regulation of neuron differentiation (GO:0045666)	0.132373	0.734241	0	0	3.15657	6.38298	SNX3;APOE
glycosaminoglycan biosynthetic process (GO:0006024)	0.134536	0.745425	0	0	3.125	6.26851	BCAN;GPC6
regulation of protein oligomerization (GO:0032459)	0.137357	0.76023	0	0	6.79348	13.4862	APOE
cholesterol efflux (GO:0033344)	0.137357	0.759406	0	0	6.79348	13.4862	APOE
microtubule polymerization or depolymerization (GO:0031109)	0.137357	0.758584	0	0	6.79348	13.4862	STMN1
glycolytic process (GO:0006096)	0.137357	0.757764	0	0	6.79348	13.4862	ALDOA
folic acid-containing compound metabolic process (GO:0006760)	0.137357	0.756946	0	0	6.79348	13.4862	ATPIF1
positive regulation of protein oligomerization (GO:0032461)	0.137357	0.756129	0	0	6.79348	13.4862	CLU
autophagosome maturation (GO:0097352)	0.137357	0.755315	0	0	6.79348	13.4862	GABARAPL2
negative regulation of axonogenesis (GO:0050771)	0.137357	0.754502	0	0	6.79348	13.4862	MT3
divalent inorganic cation homeostasis (GO:0072507)	0.137357	0.75369	0	0	6.79348	13.4862	MT3
regulation of monooxygenase activity (GO:0032768)	0.137357	0.752881	0	0	6.79348	13.4862	HSP90AA1
positive regulation of ion transmembrane transporter activity (GO:0032414)	0.137357	0.752073	0	0	6.79348	13.4862	ATP1B3
regulation of microtubule cytoskeleton organization (GO:0070507)	0.137357	0.751267	0	0	6.79348	13.4862	STMN1
positive regulation of cell junction assembly (GO:1901890)	0.137357	0.750463	0	0	6.79348	13.4862	NRP1
negative regulation of axon extension (GO:0030517)	0.137357	0.74966	0	0	6.79348	13.4862	MT3
intrinsic apoptotic signaling pathway (GO:0097193)	0.138885	0.757188	0	0	3.06373	6.04814	HINT1;ZMAT1
regulation of cell growth (GO:0001558)	0.139874	0.761767	0	0	2.32054	4.56455	MT3;HSPA1B;HSPA1A
positive regulation of multicellular organismal process (GO:0051240)	0.141348	0.768974	0	0	2.30911	4.51786	NLGN1;PLCB1;SOD1
regulation of MAPK cascade (GO:0043408)	0.142827	0.776194	0	0	2.29779	4.47179	PDGFRB;DUSP1;MERTK
positive regulation of cell cycle G1/S phase transition (GO:1902808)	0.142884	0.775678	0	0	6.51042	12.6675	PLCB1
regulation of androgen receptor signaling pathway (GO:0060765)	0.142884	0.774854	0	0	6.51042	12.6675	PARK7
positive regulation of angiogenesis (GO:0045766)	0.143264	0.776089	0	0	3.00481	5.83854	S100A1;HSPB1
DNA metabolic process (GO:0006259)	0.143759	0.777946	0	0	1.98413	3.84845	UBB;UBC;PARK7;PTMS
translational elongation (GO:0006414)	0.147672	0.798275	0	0	2.94811	5.63903	MRPL20;MRPS6
cellular lipid catabolic process (GO:0044242)	0.148376	0.801232	0	0	6.25	11.925	MT3
response to dsRNA (GO:0043331)	0.148376	0.800385	0	0	6.25	11.925	SLC3A2
cellular modified amino acid biosynthetic process (GO:0042398)	0.148376	0.79954	0	0	6.25	11.925	ATPIF1
negative regulation of developmental growth (GO:0048640)	0.148376	0.798696	0	0	6.25	11.925	MT3
regulation of neuronal synaptic plasticity (GO:0048168)	0.148376	0.797855	0	0	6.25	11.925	APOE
ATP generation from ADP (GO:0006757)	0.148376	0.797015	0	0	6.25	11.925	ALDOA
negative regulation of proteasomal ubiquitin-dependent protein catabolic process (GO:0032435)	0.148376	0.796177	0	0	6.25	11.925	PARK7
negative regulation of intrinsic apoptotic signaling pathway in response to DNA damage (GO:1902230)	0.148376	0.79534	0	0	6.25	11.925	CLU
regulation of AMPA receptor activity (GO:2000311)	0.148376	0.794506	0	0	6.25	11.925	NLGN1
positive regulation of cellular catabolic process (GO:0031331)	0.149887	0.801754	0	0	2.92056	5.54286	HSP90AA1;APOE
mitochondrial translation (GO:0032543)	0.152108	0.812784	0	0	2.89352	5.44897	MRPL20;MRPS6
regulation of response to external stimulus (GO:0032101)	0.152108	0.811934	0	0	2.89352	5.44897	CXCR4;PARK7
cellular response to starvation (GO:0009267)	0.152108	0.811085	0	0	2.89352	5.44897	GABARAPL2;HSPA8
negative regulation of wound healing (GO:0061045)	0.153833	0.819428	0	0	6.00962	11.2493	APOE
regulation of potassium ion transmembrane transporter activity (GO:1901016)	0.153833	0.818574	0	0	6.00962	11.2493	ATP1B3
long-chain fatty acid transport (GO:0015909)	0.153833	0.817721	0	0	6.00962	11.2493	APOE
positive regulation of phosphatidylinositol 3-kinase activity (GO:0043552)	0.153833	0.81687	0	0	6.00962	11.2493	PDGFRB
protein import into nucleus, translocation (GO:0000060)	0.153833	0.816021	0	0	6.00962	11.2493	MT3
peptide hormone secretion (GO:0030072)	0.153833	0.815174	0	0	6.00962	11.2493	PARK7
regulation of protein ubiquitination involved in ubiquitin-dependent protein catabolic process (GO:2000058)	0.153833	0.814328	0	0	6.00962	11.2493	CLU
potassium ion homeostasis (GO:0055075)	0.153833	0.813484	0	0	6.00962	11.2493	ATP1B3
positive regulation of interleukin-12 production (GO:0032735)	0.153833	0.812642	0	0	6.00962	11.2493	PLCB1
positive regulation of Rho protein signal transduction (GO:0035025)	0.153833	0.811802	0	0	6.00962	11.2493	ADGRG1
positive regulation of nuclear division (GO:0051785)	0.153833	0.810963	0	0	6.00962	11.2493	PDGFRB
chondroitin sulfate proteoglycan biosynthetic process (GO:0050650)	0.153833	0.810126	0	0	6.00962	11.2493	BCAN
peptidyl-tyrosine dephosphorylation (GO:0035335)	0.153833	0.809291	0	0	6.00962	11.2493	DUSP1
regulation of vascular smooth muscle cell proliferation (GO:1904705)	0.153833	0.808457	0	0	6.00962	11.2493	PRKG1
positive regulation of embryonic development (GO:0040019)	0.153833	0.807626	0	0	6.00962	11.2493	PLCB1
response to alcohol (GO:0097305)	0.153833	0.806796	0	0	6.00962	11.2493	SOD1
nucleotide-excision repair (GO:0006289)	0.154336	0.808601	0	0	2.86697	5.35729	UBB;UBC
negative regulation of hydrolase activity (GO:0051346)	0.154336	0.807772	0	0	2.86697	5.35729	CST3;ATPIF1
negative regulation of protein kinase activity (GO:0006469)	0.156571	0.818627	0	0	2.84091	5.26775	HSPB1;PARK7
negative regulation of nucleic acid-templated transcription (GO:1903507)	0.157197	0.821062	0	0	1.75562	3.24834	HSPA8;ID1;ID3;PLCB1;MT3
regulation of canonical Wnt signaling pathway (GO:0060828)	0.157897	0.823874	0	0	2.19042	4.04311	UBB;UBC;APOE
protein transport (GO:0015031)	0.158017	0.823659	0	0	1.91131	3.52647	APOE;CLU;RAMP1;ATP6V1F
negative regulation of cytokine production (GO:0001818)	0.158811	0.826952	0	0	2.81532	5.18029	UBB;UBC
cellular response to insulin stimulus (GO:0032869)	0.158811	0.826109	0	0	2.81532	5.18029	CPEB1;ATP6V1F
sodium ion homeostasis (GO:0055078)	0.159256	0.82758	0	0	5.78704	10.6322	ATP1B3
response to gamma radiation (GO:0010332)	0.159256	0.826738	0	0	5.78704	10.6322	CRYAB
regulation of transcription regulatory region DNA binding (GO:2000677)	0.159256	0.825898	0	0	5.78704	10.6322	PARK7
positive regulation of cAMP metabolic process (GO:0030816)	0.159256	0.825059	0	0	5.78704	10.6322	RAMP1
phosphatidylinositol metabolic process (GO:0046488)	0.16331	0.845204	0	0	2.76549	5.01135	PDGFRB;PLCB1
protein oligomerization (GO:0051259)	0.164059	0.848219	0	0	2.15023	3.8866	NLGN1;ATPIF1;CRYAB
regulation of intracellular steroid hormone receptor signaling pathway (GO:0033143)	0.164644	0.850383	0	0	5.58036	10.0668	PARK7
telomere maintenance via telomere lengthening (GO:0010833)	0.164644	0.849523	0	0	5.58036	10.0668	HSP90AA1
positive regulation of lipid kinase activity (GO:0090218)	0.164644	0.848665	0	0	5.58036	10.0668	PDGFRB
negative regulation of smooth muscle cell proliferation (GO:0048662)	0.164644	0.847809	0	0	5.58036	10.0668	PRKG1
negative regulation of microtubule polymerization or depolymerization (GO:0031111)	0.164644	0.846954	0	0	5.58036	10.0668	STMN1
cardiac muscle cell development (GO:0055013)	0.164644	0.846101	0	0	5.58036	10.0668	PDGFRB
regulation of protein localization to nucleus (GO:1900180)	0.164644	0.84525	0	0	5.58036	10.0668	PARK7
phagosome acidification (GO:0090383)	0.164644	0.8444	0	0	5.58036	10.0668	ATP6V1F
positive regulation of substrate adhesion-dependent cell spreading (GO:1900026)	0.164644	0.843552	0	0	5.58036	10.0668	NRP1
transition metal ion transport (GO:0000041)	0.164644	0.842706	0	0	5.58036	10.0668	MT3
negative regulation of organelle assembly (GO:1902116)	0.164644	0.841862	0	0	5.58036	10.0668	FEZ1
regulation of autophagy of mitochondrion (GO:1903146)	0.164644	0.841019	0	0	5.58036	10.0668	PARK7
positive regulation of kinase activity (GO:0033674)	0.165568	0.844895	0	0	2.74123	4.92975	PDGFRB;MERTK
positive regulation of canonical Wnt signaling pathway (GO:0090263)	0.165568	0.844051	0	0	2.74123	4.92975	UBB;UBC
negative regulation of endocytosis (GO:0045806)	0.169998	0.865767	0	0	5.38793	9.54725	SNX3
neuron projection extension (GO:1990138)	0.169998	0.864904	0	0	5.38793	9.54725	NRP1
positive regulation of phospholipid metabolic process (GO:1903727)	0.169998	0.864042	0	0	5.38793	9.54725	PDGFRB
cellular response to hydrogen peroxide (GO:0070301)	0.169998	0.863183	0	0	5.38793	9.54725	PARK7
hydrogen ion transmembrane transport (GO:1902600)	0.169998	0.862325	0	0	5.38793	9.54725	ATP6V1F
neural crest cell migration (GO:0001755)	0.169998	0.861468	0	0	5.38793	9.54725	NRP1
synaptic transmission, cholinergic (GO:0007271)	0.169998	0.860614	0	0	5.38793	9.54725	APOE
regulation of lipid biosynthetic process (GO:0046890)	0.169998	0.859761	0	0	5.38793	9.54725	APOE
triglyceride homeostasis (GO:0070328)	0.169998	0.858909	0	0	5.38793	9.54725	APOE
negative regulation of response to DNA damage stimulus (GO:2001021)	0.169998	0.85806	0	0	5.38793	9.54725	CLU
regulation of receptor internalization (GO:0002090)	0.169998	0.857212	0	0	5.38793	9.54725	CD63
aerobic respiration (GO:0009060)	0.169998	0.856366	0	0	5.38793	9.54725	UQCR10
positive regulation of sprouting angiogenesis (GO:1903672)	0.169998	0.855521	0	0	5.38793	9.54725	S100A1
regulation of defense response to virus by virus (GO:0050690)	0.169998	0.854678	0	0	5.38793	9.54725	B2M
positive regulation of lipid biosynthetic process (GO:0046889)	0.169998	0.853837	0	0	5.38793	9.54725	APOE
regulation of cell morphogenesis (GO:0022604)	0.169998	0.852998	0	0	5.38793	9.54725	CFL1
positive regulation of fibroblast proliferation (GO:0048146)	0.169998	0.85216	0	0	5.38793	9.54725	S100A6
Ras protein signal transduction (GO:0007265)	0.173434	0.868534	0	0	2.09263	3.6662	ADGRG1;CFL1;PARK7
protein localization to cell periphery (GO:1990778)	0.174655	0.873788	0	0	2.64831	4.62114	ATP1B3;RAMP1
dicarboxylic acid transport (GO:0006835)	0.175317	0.876244	0	0	5.20833	9.06853	SLC1A2
synaptic vesicle endocytosis (GO:0048488)	0.175317	0.875387	0	0	5.20833	9.06853	NLGN1
coenzyme biosynthetic process (GO:0009108)	0.175317	0.874531	0	0	5.20833	9.06853	ATPIF1
cortical cytoskeleton organization (GO:0030865)	0.175317	0.873677	0	0	5.20833	9.06853	NLGN1
synaptic vesicle recycling (GO:0036465)	0.175317	0.872824	0	0	5.20833	9.06853	NLGN1
protein alkylation (GO:0008213)	0.175317	0.871974	0	0	5.20833	9.06853	HSPA8
semaphorin-plexin signaling pathway (GO:0071526)	0.175317	0.871125	0	0	5.20833	9.06853	NRP1
amino acid transmembrane transport (GO:0003333)	0.175317	0.870277	0	0	5.20833	9.06853	SLC3A2
regulation of embryonic development (GO:0045995)	0.175317	0.869432	0	0	5.20833	9.06853	PLCB1
positive regulation of transcription from RNA polymerase II promoter in response to stress (GO:0036003)	0.175317	0.868587	0	0	5.20833	9.06853	MT3
regulation of myoblast differentiation (GO:0045661)	0.175317	0.867745	0	0	5.20833	9.06853	PLCB1
calcium ion transport (GO:0006816)	0.176939	0.874923	0	0	2.62605	4.54819	SLC3A2;RAMP1
plasma membrane bounded cell projection organization (GO:0120036)	0.176939	0.874076	0	0	2.62605	4.54819	NLGN1;STMN1
brain development (GO:0007420)	0.179228	0.884528	0	0	2.60417	4.47681	ADGRG1;DDIT4
regulation of neuron projection development (GO:0010975)	0.179228	0.883673	0	0	2.60417	4.47681	SNX3;APOE
regulation of actin cytoskeleton reorganization (GO:2000249)	0.180603	0.889594	0	0	5.04032	8.62627	NRP1
regulation of protein insertion into mitochondrial membrane involved in apoptotic signaling pathway (GO:1900739)	0.180603	0.888736	0	0	5.04032	8.62627	DYNLL1
positive regulation of phospholipase C activity (GO:0010863)	0.180603	0.88788	0	0	5.04032	8.62627	PDGFRB
acylglycerol catabolic process (GO:0046464)	0.180603	0.887025	0	0	5.04032	8.62627	APOE
negative regulation of transferase activity (GO:0051348)	0.180603	0.886172	0	0	5.04032	8.62627	PARK7
positive regulation of protein insertion into mitochondrial membrane involved in apoptotic signaling pathway (GO:1900740)	0.180603	0.885321	0	0	5.04032	8.62627	DYNLL1
ATP-dependent chromatin remodeling (GO:0043044)	0.180603	0.884471	0	0	5.04032	8.62627	ACTB
regulation of blood coagulation (GO:0030193)	0.180603	0.883623	0	0	5.04032	8.62627	APOE
regulation of cation transmembrane transport (GO:1904062)	0.180603	0.882777	0	0	5.04032	8.62627	CD63
chondroitin sulfate metabolic process (GO:0030204)	0.180603	0.881932	0	0	5.04032	8.62627	BCAN
endosomal transport (GO:0016197)	0.182959	0.892581	0	0	2.03804	3.4616	UBB;UBC;DCLK1
stimulatory C-type lectin receptor signaling pathway (GO:0002223)	0.18382	0.895925	0	0	2.56148	4.33862	UBB;UBC
positive regulation of interleukin-1 beta production (GO:0032731)	0.185856	0.904982	0	0	4.88281	8.21672	HSPB1
negative regulation of blood vessel endothelial cell migration (GO:0043537)	0.185856	0.904119	0	0	4.88281	8.21672	APOE
regulation of ubiquitin-protein transferase activity (GO:0051438)	0.185856	0.903258	0	0	4.88281	8.21672	PARK7
alpha-amino acid metabolic process (GO:1901605)	0.185856	0.902399	0	0	4.88281	8.21672	CKB
organelle transport along microtubule (GO:0072384)	0.185856	0.901541	0	0	4.88281	8.21672	UBB
positive regulation of protein dephosphorylation (GO:0035307)	0.185856	0.900685	0	0	4.88281	8.21672	PDGFRB
secondary alcohol metabolic process (GO:1902652)	0.185856	0.89983	0	0	4.88281	8.21672	APOE
regulation of cytokine secretion (GO:0050707)	0.185856	0.898978	0	0	4.88281	8.21672	GAPDH
regulation of protein export from nucleus (GO:0046825)	0.185856	0.898126	0	0	4.88281	8.21672	PARK7
negative regulation of extrinsic apoptotic signaling pathway via death domain receptors (GO:1902042)	0.185856	0.897277	0	0	4.88281	8.21672	PARK7
proton transport (GO:0015992)	0.185856	0.896428	0	0	4.88281	8.21672	ATP6V1F
cofactor biosynthetic process (GO:0051188)	0.185856	0.895582	0	0	4.88281	8.21672	ISCU
tumor necrosis factor-mediated signaling pathway (GO:0033209)	0.188429	0.907126	0	0	2.52016	4.20623	UBB;UBC
innate immune response activating cell surface receptor signaling pathway (GO:0002220)	0.19074	0.917384	0	0	2.5	4.14211	UBB;UBC
cellular response to amino acid stimulus (GO:0071230)	0.191074	0.918129	0	0	4.73485	7.83661	CPEB1
regulation of glutamate receptor signaling pathway (GO:1900449)	0.191074	0.917265	0	0	4.73485	7.83661	NLGN1
substrate adhesion-dependent cell spreading (GO:0034446)	0.191074	0.916403	0	0	4.73485	7.83661	NRP1
protein trimerization (GO:0070206)	0.191074	0.915543	0	0	4.73485	7.83661	SLC1A2
cyclic-nucleotide-mediated signaling (GO:0019935)	0.191074	0.914684	0	0	4.73485	7.83661	APOE
regulation of potassium ion transmembrane transport (GO:1901379)	0.191074	0.913827	0	0	4.73485	7.83661	CD63
aminoglycan catabolic process (GO:0006026)	0.191074	0.912971	0	0	4.73485	7.83661	GPC6
positive regulation of tumor necrosis factor superfamily cytokine production (GO:1903557)	0.191074	0.912117	0	0	4.73485	7.83661	CLU
vasculogenesis (GO:0001570)	0.191074	0.911265	0	0	4.73485	7.83661	PDGFRB
phagosome maturation (GO:0090382)	0.191074	0.910414	0	0	4.73485	7.83661	ATP6V1F
cellular protein modification process (GO:0006464)	0.192733	0.917459	0	0	1.40344	2.3107	CST3;LGALS1;DUSP1;FBXO2;PARK7;APOE;MERTK;MT3;DCLK1
cytoskeleton organization (GO:0007010)	0.195372	0.929156	0	0	2.46063	4.01784	CFL1;APOE
intracellular pH reduction (GO:0051452)	0.19626	0.93251	0	0	4.59559	7.48306	ATP6V1F
regulation of phosphatidylinositol 3-kinase activity (GO:0043551)	0.19626	0.931642	0	0	4.59559	7.48306	PDGFRB
regulation of T cell differentiation (GO:0045580)	0.19626	0.930777	0	0	4.59559	7.48306	SOD1
positive regulation of calcium ion transport (GO:0051928)	0.19626	0.929912	0	0	4.59559	7.48306	PDGFRB
response to exogenous dsRNA (GO:0043330)	0.19626	0.92905	0	0	4.59559	7.48306	SLC3A2
positive regulation of cell-matrix adhesion (GO:0001954)	0.19626	0.928189	0	0	4.59559	7.48306	NRP1
intra-Golgi vesicle-mediated transport (GO:0006891)	0.19626	0.927329	0	0	4.59559	7.48306	GABARAPL2
regulation of autophagosome assembly (GO:2000785)	0.19626	0.926471	0	0	4.59559	7.48306	FEZ1
positive regulation of locomotion (GO:0040017)	0.19626	0.925615	0	0	4.59559	7.48306	PDGFRB
regulation of neurotransmitter receptor activity (GO:0099601)	0.19626	0.924761	0	0	4.59559	7.48306	NLGN1
mRNA stabilization (GO:0048255)	0.19626	0.923907	0	0	4.59559	7.48306	CIRBP
regulation of interleukin-12 production (GO:0032655)	0.19626	0.923056	0	0	4.59559	7.48306	PLCB1
post-translational protein modification (GO:0043687)	0.197079	0.926052	0	0	1.74581	2.83546	CST3;LGALS1;FBXO2;APOE
positive regulation of protein kinase B signaling (GO:0051897)	0.197694	0.928089	0	0	2.44141	3.9576	PDGFRB;PARK7
anterograde trans-synaptic signaling (GO:0098916)	0.20077	0.941664	0	0	1.94502	3.12291	NRXN1;SLC1A2;DLGAP1
apoptotic mitochondrial changes (GO:0008637)	0.201413	0.943811	0	0	4.46429	7.15356	CLU
response to amino acid (GO:0043200)	0.201413	0.942945	0	0	4.46429	7.15356	CPEB1
negative regulation of endothelial cell migration (GO:0010596)	0.201413	0.94208	0	0	4.46429	7.15356	APOE
positive regulation of muscle cell differentiation (GO:0051149)	0.201413	0.941218	0	0	4.46429	7.15356	PLCB1
positive regulation of DNA binding (GO:0043388)	0.201413	0.940357	0	0	4.46429	7.15356	PARK7
protein localization to plasma membrane (GO:0072659)	0.20468	0.954735	0	0	2.3855	3.78414	ATP1B3;RAMP1
positive regulation of RNA metabolic process (GO:0051254)	0.206533	0.962499	0	0	4.34028	6.8459	HSPA1A
regulation of microtubule polymerization (GO:0031113)	0.206533	0.961621	0	0	4.34028	6.8459	STMN1
erythrocyte differentiation (GO:0030218)	0.206533	0.960744	0	0	4.34028	6.8459	ATPIF1
negative regulation of protein complex assembly (GO:0031333)	0.206533	0.95987	0	0	4.34028	6.8459	PARK7
regulation of phosphoprotein phosphatase activity (GO:0043666)	0.206533	0.958996	0	0	4.34028	6.8459	PDGFRB
positive regulation of telomerase activity (GO:0051973)	0.206533	0.958124	0	0	4.34028	6.8459	HSP90AA1
carbohydrate catabolic process (GO:0016052)	0.206533	0.957254	0	0	4.34028	6.8459	ALDOA
sulfur compound catabolic process (GO:0044273)	0.206533	0.956385	0	0	4.34028	6.8459	BCAN
protein kinase B signaling (GO:0043491)	0.206533	0.955518	0	0	4.34028	6.8459	MT3
cholesterol biosynthetic process (GO:0006695)	0.206533	0.954653	0	0	4.34028	6.8459	APOE
regulation of potassium ion transport (GO:0043266)	0.21162	0.977283	0	0	4.22297	6.55812	CD63
endosome organization (GO:0007032)	0.21162	0.976399	0	0	4.22297	6.55812	SNX3
ferric iron transport (GO:0015682)	0.21162	0.975517	0	0	4.22297	6.55812	ATP6V1F
actin polymerization or depolymerization (GO:0008154)	0.21162	0.974637	0	0	4.22297	6.55812	CFL1
epithelial cell migration (GO:0010631)	0.21162	0.973758	0	0	4.22297	6.55812	NRP1
Wnt signaling pathway, calcium modulating pathway (GO:0007223)	0.21162	0.972881	0	0	4.22297	6.55812	PLCB1
acylglycerol metabolic process (GO:0006639)	0.21162	0.972005	0	0	4.22297	6.55812	APOE
transferrin transport (GO:0033572)	0.21162	0.971131	0	0	4.22297	6.55812	ATP6V1F
natural killer cell activation (GO:0030101)	0.21162	0.970258	0	0	4.22297	6.55812	PRDX1
endoderm formation (GO:0001706)	0.21162	0.969387	0	0	4.22297	6.55812	DUSP1
axonal transport (GO:0098930)	0.21162	0.968518	0	0	4.22297	6.55812	SOD1
negative regulation of blood coagulation (GO:0030195)	0.21162	0.96765	0	0	4.22297	6.55812	APOE
glutamate receptor signaling pathway (GO:0007215)	0.21162	0.966784	0	0	4.22297	6.55812	PLCB1
regulation of blood circulation (GO:1903522)	0.21162	0.965919	0	0	4.22297	6.55812	S100A1
plasma membrane organization (GO:0007009)	0.21162	0.965056	0	0	4.22297	6.55812	CXCR4
vesicle-mediated transport in synapse (GO:0099003)	0.21162	0.964194	0	0	4.22297	6.55812	NLGN1
secondary alcohol biosynthetic process (GO:1902653)	0.21162	0.963334	0	0	4.22297	6.55812	APOE
regulation of peptidyl-threonine phosphorylation (GO:0010799)	0.216675	0.985466	0	0	4.11184	6.28847	DDIT4
positive regulation of stress fiber assembly (GO:0051496)	0.216675	0.984589	0	0	4.11184	6.28847	NRP1
spliceosomal snRNP assembly (GO:0000387)	0.216675	0.983713	0	0	4.11184	6.28847	SNRPD2
myelination (GO:0042552)	0.216675	0.982838	0	0	4.11184	6.28847	CXCR4
positive regulation of mitochondrial outer membrane permeabilization involved in apoptotic signaling pathway (GO:1901030)	0.216675	0.981965	0	0	4.11184	6.28847	DYNLL1
positive regulation of receptor activity (GO:2000273)	0.216675	0.981094	0	0	4.11184	6.28847	PARK7
negative regulation of Ras protein signal transduction (GO:0046580)	0.216675	0.980224	0	0	4.11184	6.28847	STMN1
positive regulation of smooth muscle cell proliferation (GO:0048661)	0.216675	0.979356	0	0	4.11184	6.28847	PDGFRB
muscle contraction (GO:0006936)	0.221079	0.998378	0	0	2.26449	3.41765	ALDOA;CRYAB
potassium ion import (GO:0010107)	0.221698	1	0	0	4.00641	6.03542	ATP1B3
mitochondrion disassembly (GO:0061726)	0.221698	0.999403	0	0	4.00641	6.03542	GABARAPL2
regulation of cellular amide metabolic process (GO:0034248)	0.221698	0.998521	0	0	4.00641	6.03542	RPL10
regulation of signal transduction by p53 class mediator (GO:1901796)	0.223431	1	0	0	2.2482	3.36927	UBB;UBC
inositol lipid-mediated signaling (GO:0048017)	0.226689	1	0	0	3.90625	5.79757	PDGFRB
clathrin-dependent endocytosis (GO:0072583)	0.226689	1	0	0	3.90625	5.79757	NLGN1
positive regulation of phagocytosis (GO:0050766)	0.226689	1	0	0	3.90625	5.79757	MERTK
negative regulation of sequence-specific DNA binding transcription factor activity (GO:0043433)	0.228142	1	0	0	2.21631	3.27524	ID1;ID3
positive regulation of Wnt signaling pathway (GO:0030177)	0.228142	1	0	0	2.21631	3.27524	UBB;UBC
positive regulation of programmed cell death (GO:0043068)	0.229048	1	0	0	1.81686	2.67773	UBB;UBC;SOD1
intraciliary transport involved in cilium assembly (GO:0035735)	0.231648	1	0	0	3.81098	5.57369	DYNLL1
negative regulation of TOR signaling (GO:0032007)	0.231648	1	0	0	3.81098	5.57369	DDIT4
regulation of release of cytochrome c from mitochondria (GO:0090199)	0.231648	1	0	0	3.81098	5.57369	CLU
autophagy of mitochondrion (GO:0000422)	0.231648	1	0	0	3.81098	5.57369	GABARAPL2
regulation of intracellular transport (GO:0032386)	0.231648	1	0	0	3.81098	5.57369	CRYAB
positive regulation of cytokine biosynthetic process (GO:0042108)	0.231648	1	0	0	3.81098	5.57369	HSPB1
positive regulation of mitotic nuclear division (GO:0045840)	0.231648	1	0	0	3.81098	5.57369	PDGFRB
positive regulation of Ras protein signal transduction (GO:0046579)	0.231648	1	0	0	3.81098	5.57369	ADGRG1
positive regulation of mitotic cell cycle phase transition (GO:1901992)	0.231648	1	0	0	3.81098	5.57369	PLCB1
sterol biosynthetic process (GO:0016126)	0.231648	1	0	0	3.81098	5.57369	APOE
regulation of cholesterol metabolic process (GO:0090181)	0.236575	1	0	0	3.72024	5.36268	APOE
peptide transport (GO:0015833)	0.236575	1	0	0	3.72024	5.36268	RAMP1
spliceosomal complex assembly (GO:0000245)	0.236575	1	0	0	3.72024	5.36268	SNRPD2
calcium-dependent cell-cell adhesion via plasma membrane cell adhesion molecules (GO:0016339)	0.236575	1	0	0	3.72024	5.36268	NLGN1
negative regulation of proteolysis (GO:0045861)	0.236575	1	0	0	3.72024	5.36268	CST3
negative regulation of cell projection organization (GO:0031345)	0.236575	1	0	0	3.72024	5.36268	APOE
regulation of substrate adhesion-dependent cell spreading (GO:1900024)	0.236575	1	0	0	3.72024	5.36268	NRP1
neuron development (GO:0048666)	0.237584	1	0	0	2.15517	3.09749	NLGN1;STMN1
cellular response to calcium ion (GO:0071277)	0.241472	1	0	0	3.63372	5.16353	NLGN1
regulation of telomerase activity (GO:0051972)	0.241472	1	0	0	3.63372	5.16353	HSP90AA1
positive regulation of protein localization to nucleus (GO:1900182)	0.241472	1	0	0	3.63372	5.16353	PARK7
skeletal system development (GO:0001501)	0.242313	1	0	0	2.12585	3.01345	BCAN;PRDX1
regulation of ATP metabolic process (GO:1903578)	0.246337	1	0	0	3.55114	4.97534	ATPIF1
membrane depolarization (GO:0051899)	0.246337	1	0	0	3.55114	4.97534	ATPIF1
protein transmembrane import into intracellular organelle (GO:0044743)	0.246337	1	0	0	3.55114	4.97534	HSP90AA1
branching morphogenesis of an epithelial tube (GO:0048754)	0.246337	1	0	0	3.55114	4.97534	NRP1
heart contraction (GO:0060047)	0.251171	1	0	0	3.47222	4.7973	SOD1
regulation of focal adhesion assembly (GO:0051893)	0.251171	1	0	0	3.47222	4.7973	NRP1
sprouting angiogenesis (GO:0002040)	0.251171	1	0	0	3.47222	4.7973	NRP1
adherens junction organization (GO:0034332)	0.251171	1	0	0	3.47222	4.7973	CADM2
amide biosynthetic process (GO:0043604)	0.251171	1	0	0	3.47222	4.7973	ATPIF1
microtubule cytoskeleton organization involved in mitosis (GO:1902850)	0.251171	1	0	0	3.47222	4.7973	STMN1
positive regulation of viral life cycle (GO:1903902)	0.251171	1	0	0	3.47222	4.7973	LGALS1
carboxylic acid biosynthetic process (GO:0046394)	0.251171	1	0	0	3.47222	4.7973	ATPIF1
regulation of dendrite morphogenesis (GO:0048814)	0.251171	1	0	0	3.47222	4.7973	CFL1
posttranscriptional regulation of gene expression (GO:0010608)	0.251171	1	0	0	3.47222	4.7973	RPL10
positive regulation of actin filament bundle assembly (GO:0032233)	0.251171	1	0	0	3.47222	4.7973	NRP1
regulation of smooth muscle cell proliferation (GO:0048660)	0.251171	1	0	0	3.47222	4.7973	PDGFRB
myeloid cell differentiation (GO:0030099)	0.251171	1	0	0	3.47222	4.7973	ATPIF1
hexose metabolic process (GO:0019318)	0.255974	1	0	0	3.39674	4.62867	ALDOA
mitochondrial gene expression (GO:0140053)	0.255974	1	0	0	3.39674	4.62867	MRPS6
positive regulation of blood vessel endothelial cell migration (GO:0043536)	0.255974	1	0	0	3.39674	4.62867	HSPB1
nicotinamide nucleotide metabolic process (GO:0046496)	0.255974	1	0	0	3.39674	4.62867	ALDOA
metal ion homeostasis (GO:0055065)	0.255974	1	0	0	3.39674	4.62867	MT3
protein complex disassembly (GO:0043241)	0.260747	1	0	0	3.32447	4.46877	GABARAPL2
nucleocytoplasmic transport (GO:0006913)	0.260747	1	0	0	3.32447	4.46877	SNRPD2
intraciliary transport (GO:0042073)	0.260747	1	0	0	3.32447	4.46877	DYNLL1
cellular response to ionizing radiation (GO:0071479)	0.260747	1	0	0	3.32447	4.46877	CRYAB
regulation of G1/S transition of mitotic cell cycle (GO:2000045)	0.260747	1	0	0	3.32447	4.46877	PLCB1
regulation of fibroblast proliferation (GO:0048145)	0.260747	1	0	0	3.32447	4.46877	S100A6
protein methylation (GO:0006479)	0.260747	1	0	0	3.32447	4.46877	HSPA8
pyruvate metabolic process (GO:0006090)	0.260747	1	0	0	3.32447	4.46877	ALDOA
aminoglycan biosynthetic process (GO:0006023)	0.260747	1	0	0	3.32447	4.46877	GPC6
negative regulation of autophagy (GO:0010507)	0.260747	1	0	0	3.32447	4.46877	MT3
myofibril assembly (GO:0030239)	0.265489	1	0	0	3.25521	4.317	PDGFRB
positive regulation of gene expression, epigenetic (GO:0045815)	0.265489	1	0	0	3.25521	4.317	ACTB
polyol metabolic process (GO:0019751)	0.265489	1	0	0	3.25521	4.317	PLCB1
inositol phosphate metabolic process (GO:0043647)	0.265489	1	0	0	3.25521	4.317	PLCB1
negative regulation of mitotic cell cycle (GO:0045930)	0.270201	1	0	0	3.18878	4.17279	DUSP1
intrinsic apoptotic signaling pathway in response to DNA damage (GO:0008630)	0.270201	1	0	0	3.18878	4.17279	DDIT4
pattern recognition receptor signaling pathway (GO:0002221)	0.270201	1	0	0	3.18878	4.17279	S100A1
cellular macromolecule catabolic process (GO:0044265)	0.270201	1	0	0	3.18878	4.17279	FBXO2
regulation of mitochondrion organization (GO:0010821)	0.270201	1	0	0	3.18878	4.17279	ATPIF1
amino acid transport (GO:0006865)	0.270201	1	0	0	3.18878	4.17279	SLC3A2
protein polyubiquitination (GO:0000209)	0.273568	1	0	0	1.65053	2.13942	UBB;FBXO2;UBC
organic hydroxy compound biosynthetic process (GO:1901617)	0.274883	1	0	0	3.125	4.03565	PARK7
antimicrobial humoral immune response mediated by antimicrobial peptide (GO:0061844)	0.274883	1	0	0	3.125	4.03565	GAPDH
lipid homeostasis (GO:0055088)	0.274883	1	0	0	3.125	4.03565	APOE
negative regulation of intracellular signal transduction (GO:1902532)	0.277861	1	0	0	1.92901	2.47036	DUSP1;DDIT4
myeloid leukocyte differentiation (GO:0002573)	0.279536	1	0	0	3.06373	3.9051	MT1G
receptor internalization (GO:0031623)	0.279536	1	0	0	3.06373	3.9051	RAMP1
blood circulation (GO:0008015)	0.279536	1	0	0	3.06373	3.9051	SOD1
DNA repair (GO:0006281)	0.282248	1	0	0	1.62197	2.05174	UBB;UBC;PARK7
regulation of protein kinase B signaling (GO:0051896)	0.282601	1	0	0	1.90549	2.408	PDGFRB;PARK7
positive regulation of protein modification process (GO:0031401)	0.282601	1	0	0	1.90549	2.408	MT3;RAMP1
T cell receptor signaling pathway (GO:0050852)	0.282601	1	0	0	1.90549	2.408	UBB;UBC
peptidyl-tyrosine modification (GO:0018212)	0.284159	1	0	0	3.00481	3.78072	PDGFRB
negative regulation of neuron projection development (GO:0010977)	0.284159	1	0	0	3.00481	3.78072	APOE
positive regulation of developmental growth (GO:0048639)	0.284159	1	0	0	3.00481	3.78072	PLCB1
carboxylic acid transport (GO:0046942)	0.284159	1	0	0	3.00481	3.78072	SLC3A2
proteasome-mediated ubiquitin-dependent protein catabolic process (GO:0043161)	0.287469	1	0	0	1.60531	2.00124	UBB;FBXO2;UBC
positive regulation of cell-substrate adhesion (GO:0010811)	0.288752	1	0	0	2.94811	3.66211	NRP1
positive regulation of mitotic cell cycle (GO:0045931)	0.288752	1	0	0	2.94811	3.66211	PDGFRB
triglyceride metabolic process (GO:0006641)	0.288752	1	0	0	2.94811	3.66211	APOE
positive regulation of cell proliferation (GO:0008284)	0.289427	1	0	0	1.47059	1.82331	PDGFRB;RPS4X;RPS9;S100A6
regulation of inflammatory response (GO:0050727)	0.289706	1	0	0	1.87126	2.31828	PARK7;APOE
mitochondrion organization (GO:0007005)	0.292072	1	0	0	1.86012	2.28935	CHCHD2;PARK7
positive regulation of phosphatidylinositol 3-kinase signaling (GO:0014068)	0.293316	1	0	0	2.89352	3.54891	PDGFRB
embryonic organ development (GO:0048568)	0.293316	1	0	0	2.89352	3.54891	RPL10
cell morphogenesis involved in differentiation (GO:0000904)	0.297851	1	0	0	2.84091	3.4408	NRP1
protein targeting to mitochondrion (GO:0006626)	0.297851	1	0	0	2.84091	3.4408	HSP90AA1
cellular response to nutrient levels (GO:0031669)	0.297851	1	0	0	2.84091	3.4408	HSPA8
regulation of axonogenesis (GO:0050770)	0.302357	1	0	0	2.79018	3.33746	APOE
positive regulation of hydrolase activity (GO:0051345)	0.30389	1	0	0	1.80636	2.15154	GABARAPL2;ATP1B3
phosphatidylinositol-mediated signaling (GO:0048015)	0.306835	1	0	0	2.74123	3.23861	PDGFRB
autophagosome organization (GO:1905037)	0.306835	1	0	0	2.74123	3.23861	GABARAPL2
regulation of neurogenesis (GO:0050767)	0.311284	1	0	0	2.69397	3.144	NLGN1
cellular respiration (GO:0045333)	0.311284	1	0	0	2.69397	3.144	UQCR10
positive regulation of apoptotic process (GO:0043065)	0.315422	1	0	0	1.52192	1.75605	UBB;UBC;SOD1
phospholipid transport (GO:0015914)	0.315704	1	0	0	2.64831	3.05336	APOE
positive regulation of cell morphogenesis involved in differentiation (GO:0010770)	0.315704	1	0	0	2.64831	3.05336	NRP1
sterol homeostasis (GO:0055092)	0.315704	1	0	0	2.64831	3.05336	APOE
receptor metabolic process (GO:0043112)	0.315704	1	0	0	2.64831	3.05336	RAMP1
response to light stimulus (GO:0009416)	0.315704	1	0	0	2.64831	3.05336	CIRBP
cholesterol homeostasis (GO:0042632)	0.315704	1	0	0	2.64831	3.05336	APOE
autophagosome assembly (GO:0000045)	0.315704	1	0	0	2.64831	3.05336	GABARAPL2
integrin-mediated signaling pathway (GO:0007229)	0.315704	1	0	0	2.64831	3.05336	NRP1
regulation of protein metabolic process (GO:0051246)	0.320097	1	0	0	2.60417	2.96649	APOE
mitotic cytokinesis (GO:0000281)	0.320097	1	0	0	2.60417	2.96649	STMN1
cell morphogenesis (GO:0000902)	0.320097	1	0	0	2.60417	2.96649	CLU
regulation of extrinsic apoptotic signaling pathway (GO:2001236)	0.320097	1	0	0	2.60417	2.96649	PARK7
sterol metabolic process (GO:0016125)	0.320097	1	0	0	2.60417	2.96649	APOE
Fc-epsilon receptor signaling pathway (GO:0038095)	0.327412	1	0	0	1.70765	1.90665	UBB;UBC
striated muscle contraction (GO:0006941)	0.328798	1	0	0	2.52016	2.80321	ALDOA
actin cytoskeleton reorganization (GO:0031532)	0.328798	1	0	0	2.52016	2.80321	NRP1
negative regulation of viral life cycle (GO:1903901)	0.328798	1	0	0	2.52016	2.80321	SNX3
regulation of tumor necrosis factor production (GO:0032680)	0.328798	1	0	0	2.52016	2.80321	CLU
phosphate-containing compound metabolic process (GO:0006796)	0.329754	1	0	0	1.69837	1.88419	PLCB1;ALDOA
Fc receptor signaling pathway (GO:0038093)	0.329754	1	0	0	1.69837	1.88419	UBB;UBC
regulation of actin filament-based process (GO:0032970)	0.333107	1	0	0	2.48016	2.72642	PDGFRB
regulation of translational initiation (GO:0006446)	0.333107	1	0	0	2.48016	2.72642	HSPB1
negative regulation of protein modification process (GO:0031400)	0.337388	1	0	0	2.44141	2.65264	PARK7
carbohydrate homeostasis (GO:0033500)	0.337388	1	0	0	2.44141	2.65264	PARK7
regulation of proteolysis (GO:0030162)	0.337388	1	0	0	2.44141	2.65264	CST3
regulation of cell proliferation (GO:0042127)	0.337894	1	0	0	1.26518	1.37275	PDGFRB;RPS4X;RPS9;ADGRG1;HSPA1B;HSPA1A
regulation of GTPase activity (GO:0043087)	0.341429	1	0	0	1.65344	1.77681	PRKG1;SOD1
positive regulation of cell adhesion (GO:0045785)	0.341643	1	0	0	2.40385	2.58171	ADGRG1
cellular response to type I interferon (GO:0071357)	0.34587	1	0	0	2.36742	2.51348	HLA-C
positive regulation of protein modification by small protein conjugation or removal (GO:1903322)	0.34587	1	0	0	2.36742	2.51348	UBB
type I interferon signaling pathway (GO:0060337)	0.34587	1	0	0	2.36742	2.51348	HLA-C
negative regulation of cell adhesion (GO:0007162)	0.34587	1	0	0	2.36742	2.51348	DSCAM
positive regulation of cellular protein localization (GO:1903829)	0.35007	1	0	0	2.33209	2.44781	PARK7
positive regulation of endothelial cell proliferation (GO:0001938)	0.354244	1	0	0	2.29779	2.38458	NRP1
insulin receptor signaling pathway (GO:0008286)	0.354244	1	0	0	2.29779	2.38458	ATP6V1F
positive regulation of autophagy (GO:0010508)	0.354244	1	0	0	2.29779	2.38458	PARK7
regulation of cardiac conduction (GO:1903779)	0.354244	1	0	0	2.29779	2.38458	ATP1B3
regulation of TOR signaling (GO:0032006)	0.354244	1	0	0	2.29779	2.38458	DDIT4
cellular response to tumor necrosis factor (GO:0071356)	0.355356	1	0	0	1.60256	1.65807	UBB;UBC
peptidyl-threonine phosphorylation (GO:0018107)	0.358391	1	0	0	2.26449	2.32367	DCLK1
response to interferon-gamma (GO:0034341)	0.358391	1	0	0	2.26449	2.32367	GAPDH
regulation of endopeptidase activity (GO:0052548)	0.358391	1	0	0	2.26449	2.32367	GAPDH
regulation of endothelial cell migration (GO:0010594)	0.362511	1	0	0	2.23214	2.26496	NRP1
negative regulation of developmental process (GO:0051093)	0.366605	1	0	0	2.2007	2.20834	CST3
calcium-mediated signaling (GO:0019722)	0.366605	1	0	0	2.2007	2.20834	CXCR4
cytoskeleton-dependent cytokinesis (GO:0061640)	0.366605	1	0	0	2.2007	2.20834	STMN1
regulation of cation channel activity (GO:2001257)	0.370674	1	0	0	2.17014	2.15372	NLGN1
regulation of cell communication (GO:0010646)	0.370674	1	0	0	2.17014	2.15372	NLGN1
positive regulation of growth (GO:0045927)	0.370674	1	0	0	2.17014	2.15372	PLCB1
response to insulin (GO:0032868)	0.370674	1	0	0	2.17014	2.15372	CPEB1
nuclear import (GO:0051170)	0.370674	1	0	0	2.17014	2.15372	SNRPD2
cell-cell junction organization (GO:0045216)	0.374716	1	0	0	2.14041	2.101	CADM2
negative regulation of cell cycle (GO:0045786)	0.374716	1	0	0	2.14041	2.101	DUSP1
positive regulation of cytokine secretion (GO:0050715)	0.378732	1	0	0	2.11149	2.0501	GAPDH
positive regulation of epithelial cell migration (GO:0010634)	0.382723	1	0	0	2.08333	2.00092	NRP1
glucose homeostasis (GO:0042593)	0.382723	1	0	0	2.08333	2.00092	PARK7
regulation of G-protein coupled receptor protein signaling pathway (GO:0008277)	0.382723	1	0	0	2.08333	2.00092	PLCB1
mitotic spindle organization (GO:0007052)	0.382723	1	0	0	2.08333	2.00092	STMN1
regulation of gene expression, epigenetic (GO:0040029)	0.382723	1	0	0	2.08333	2.00092	ACTB
nitrogen compound transport (GO:0071705)	0.382723	1	0	0	2.08333	2.00092	SLC3A2
gland development (GO:0048732)	0.386689	1	0	0	2.05592	1.9534	SOD1
C-terminal protein lipidation (GO:0006501)	0.386689	1	0	0	2.05592	1.9534	NTM
cAMP-mediated signaling (GO:0019933)	0.386689	1	0	0	2.05592	1.9534	RAMP1
regulation of actin cytoskeleton organization (GO:0032956)	0.386689	1	0	0	2.05592	1.9534	PDGFRB
positive regulation of JNK cascade (GO:0046330)	0.390629	1	0	0	2.02922	1.90746	PLCB1
positive regulation of cytoskeleton organization (GO:0051495)	0.394544	1	0	0	2.00321	1.86303	NRP1
adenylate cyclase-activating G-protein coupled receptor signaling pathway (GO:0007189)	0.398434	1	0	0	1.97785	1.82004	RAMP1
sensory perception of mechanical stimulus (GO:0050954)	0.398434	1	0	0	1.97785	1.82004	SOD1
extracellular matrix disassembly (GO:0022617)	0.398434	1	0	0	1.97785	1.82004	BCAN
negative regulation of inflammatory response (GO:0050728)	0.398434	1	0	0	1.97785	1.82004	APOE
response to calcium ion (GO:0051592)	0.402299	1	0	0	1.95312	1.77844	NLGN1
cation transport (GO:0006812)	0.402299	1	0	0	1.95312	1.77844	SLC3A2
peptidyl-tyrosine phosphorylation (GO:0018108)	0.402299	1	0	0	1.95312	1.77844	PDGFRB
regulation of cell cycle (GO:0051726)	0.403211	1	0	0	1.44676	1.31409	ID1;ID3
positive regulation of stress-activated MAPK cascade (GO:0032874)	0.40614	1	0	0	1.92901	1.73815	PLCB1
regulation of phosphatidylinositol 3-kinase signaling (GO:0014066)	0.40614	1	0	0	1.92901	1.73815	PDGFRB
cellular response to hormone stimulus (GO:0032870)	0.40614	1	0	0	1.92901	1.73815	RAMP1
negative regulation of defense response (GO:0031348)	0.40614	1	0	0	1.92901	1.73815	APOE
sensory perception of sound (GO:0007605)	0.409956	1	0	0	1.90549	1.69913	SOD1
negative regulation of cell proliferation (GO:0008285)	0.412857	1	0	0	1.28777	1.13924	ADGRG1;HSPA1B;HSPA1A
positive regulation of protein secretion (GO:0050714)	0.413748	1	0	0	1.88253	1.66133	GAPDH
regulation of anatomical structure morphogenesis (GO:0022603)	0.413748	1	0	0	1.88253	1.66133	CFL1
modulation of chemical synaptic transmission (GO:0050804)	0.413748	1	0	0	1.88253	1.66133	NLGN1
positive regulation of DNA metabolic process (GO:0051054)	0.413748	1	0	0	1.88253	1.66133	PDGFRB
C-terminal protein amino acid modification (GO:0018410)	0.413748	1	0	0	1.88253	1.66133	NTM
positive regulation of cell migration (GO:0030335)	0.416585	1	0	0	1.40766	1.23264	PDGFRB;NRP1
positive regulation of peptidyl-serine phosphorylation (GO:0033138)	0.417515	1	0	0	1.86012	1.62469	PARK7
protein maturation (GO:0051604)	0.417515	1	0	0	1.86012	1.62469	ISCU
activation of GTPase activity (GO:0090630)	0.421259	1	0	0	1.83824	1.58917	RALGAPA2
protein modification process (GO:0036211)	0.421259	1	0	0	1.83824	1.58917	FBXO2
regulation of peptidyl-tyrosine phosphorylation (GO:0050730)	0.424979	1	0	0	1.81686	1.55472	NRP1
positive regulation of cellular process (GO:0048522)	0.427001	1	0	0	1.20192	1.0228	PDGFRB;RPS4X;RPS9;MT3
organelle assembly (GO:0070925)	0.434986	1	0	0	1.24337	1.03503	GABARAPL2;CIRBP;DYNLL1
regulation of protein targeting to mitochondrion (GO:1903214)	0.435996	1	0	0	1.75562	1.45738	ATPIF1
apoptotic process (GO:0006915)	0.438539	1	0	0	1.34698	1.11033	CXCR4;GAPDH
peptidyl-threonine modification (GO:0018210)	0.439622	1	0	0	1.73611	1.42681	DCLK1
cell-matrix adhesion (GO:0007160)	0.443225	1	0	0	1.71703	1.39711	CD63
positive regulation of response to external stimulus (GO:0032103)	0.443225	1	0	0	1.71703	1.39711	PDGFRB
regulation of JNK cascade (GO:0046328)	0.443225	1	0	0	1.71703	1.39711	PLCB1
lipid transport (GO:0006869)	0.446804	1	0	0	1.69837	1.36827	APOE
regulation of protein catabolic process (GO:0042176)	0.446804	1	0	0	1.69837	1.36827	SNX3
cellular response to acid chemical (GO:0071229)	0.446804	1	0	0	1.69837	1.36827	CPEB1
RNA splicing, via transesterification reactions with bulged adenosine as nucleophile (GO:0000377)	0.449349	1	0	0	1.31857	1.05479	HSPA8;SNRPD2
proteasomal protein catabolic process (GO:0010498)	0.451497	1	0	0	1.31303	1.0441	UBB;UBC
phosphorylation (GO:0016310)	0.451802	1	0	0	1.21124	0.962344	ATP5D;MERTK;DCLK1
regulation of cysteine-type endopeptidase activity involved in apoptotic process (GO:0043281)	0.453895	1	0	0	1.66223	1.31298	MT3
proteolysis involved in cellular protein catabolic process (GO:0051603)	0.453895	1	0	0	1.66223	1.31298	UBC
skin development (GO:0043588)	0.457407	1	0	0	1.64474	1.28648	STMN1
plasma membrane bounded cell projection assembly (GO:0120031)	0.460042	1	0	0	1.29132	1.00263	NRP1;DYNLL1
positive regulation of protein localization to membrane (GO:1905477)	0.460896	1	0	0	1.6276	1.26071	DYNLL1
antigen processing and presentation of exogenous peptide antigen via MHC class II (GO:0019886)	0.467808	1	0	0	1.59439	1.21125	DYNLL1
antigen processing and presentation of exogenous peptide antigen (GO:0002478)	0.467808	1	0	0	1.59439	1.21125	DYNLL1
antigen processing and presentation of peptide antigen via MHC class II (GO:0002495)	0.47123	1	0	0	1.57828	1.18751	DYNLL1
histone modification (GO:0016570)	0.47123	1	0	0	1.57828	1.18751	MT3
response to UV (GO:0009411)	0.47123	1	0	0	1.57828	1.18751	CIRBP
protein modification by small protein conjugation (GO:0032446)	0.471713	1	0	0	1.17481	0.882736	UBB;FBXO2;UBC
small GTPase mediated signal transduction (GO:0007264)	0.474631	1	0	0	1.5625	1.1644	PARK7
regulation of immune response (GO:0050776)	0.481066	1	0	0	1.24008	0.90743	HLA-C;B2M
inflammatory response (GO:0006954)	0.483141	1	0	0	1.23518	0.898527	PRDX5;CXCR4
protein import into nucleus (GO:0006606)	0.488019	1	0	0	1.5024	1.07782	MT3
positive regulation of vasculature development (GO:1904018)	0.491313	1	0	0	1.4881	1.05755	HSPB1
negative regulation of transcription from RNA polymerase II promoter (GO:0000122)	0.491833	1	0	0	1.10424	0.783586	UBB;RPL10;UBC;HSPA1A
antigen receptor-mediated signaling pathway (GO:0050851)	0.49344	1	0	0	1.21124	0.855565	UBB;UBC
RNA splicing (GO:0008380)	0.497838	1	0	0	1.46028	1.01852	SNRPD2
positive regulation of epithelial cell proliferation (GO:0050679)	0.501069	1	0	0	1.44676	0.999727	NRP1
negative regulation of response to external stimulus (GO:0032102)	0.501069	1	0	0	1.44676	0.999727	APOE
positive regulation of cell cycle process (GO:0090068)	0.501069	1	0	0	1.44676	0.999727	PDGFRB
mRNA splicing, via spliceosome (GO:0000398)	0.501586	1	0	0	1.19275	0.822972	HSPA8;SNRPD2
regulation of protein activation cascade (GO:2000257)	0.50428	1	0	0	1.43349	0.9814	CLU
regulation of complement activation (GO:0030449)	0.50747	1	0	0	1.42045	0.963521	CLU
regulation of Wnt signaling pathway (GO:0030111)	0.50747	1	0	0	1.42045	0.963521	SNX3
positive regulation of establishment of protein localization to mitochondrion (GO:1903749)	0.510639	1	0	0	1.40766	0.946076	DYNLL1
cellular response to peptide hormone stimulus (GO:0071375)	0.510639	1	0	0	1.40766	0.946076	CPEB1
regulation of organelle organization (GO:0033043)	0.520027	1	0	0	1.37061	0.896209	STMN1
positive regulation of developmental process (GO:0051094)	0.520027	1	0	0	1.37061	0.896209	PLCB1
regulation of humoral immune response (GO:0002920)	0.520027	1	0	0	1.37061	0.896209	CLU
Golgi vesicle transport (GO:0048193)	0.521584	1	0	0	1.1489	0.747799	GABARAPL2;DYNLL1
regulation of immune effector process (GO:0002697)	0.523116	1	0	0	1.3587	0.880368	CLU
peptidyl-lysine modification (GO:0018205)	0.526186	1	0	0	1.34698	0.864898	PARK7
regulation of macroautophagy (GO:0016241)	0.529236	1	0	0	1.33547	0.849787	GAPDH
positive regulation of peptidyl-tyrosine phosphorylation (GO:0050731)	0.529236	1	0	0	1.33547	0.849787	NRP1
chromatin remodeling (GO:0006338)	0.529236	1	0	0	1.33547	0.849787	ACTB
positive regulation of protein serine/threonine kinase activity (GO:0071902)	0.535278	1	0	0	1.31303	0.8206	PDGFRB
actin filament organization (GO:0007015)	0.541243	1	0	0	1.29132	0.792726	ALDOA
DNA replication (GO:0006260)	0.541243	1	0	0	1.29132	0.792726	PTMS
regulation of acute inflammatory response (GO:0002673)	0.544197	1	0	0	1.28074	0.779257	CLU
negative regulation of cell migration (GO:0030336)	0.544197	1	0	0	1.28074	0.779257	ADGRG1
mRNA processing (GO:0006397)	0.544872	1	0	0	1.10035	0.668139	HSPA8;SNRPD2
sulfur compound biosynthetic process (GO:0044272)	0.547132	1	0	0	1.27033	0.766089	BCAN
dephosphorylation (GO:0016311)	0.552946	1	0	0	1.25	0.740619	DUSP1
negative regulation of macromolecule metabolic process (GO:0010605)	0.552946	1	0	0	1.25	0.740619	PARK7
cilium assembly (GO:0060271)	0.554342	1	0	0	1.08131	0.637947	HSP90AA1;DYNLL1
protein dephosphorylation (GO:0006470)	0.555825	1	0	0	1.24008	0.728301	DUSP1
protein lipidation (GO:0006497)	0.561528	1	0	0	1.2207	0.704459	NTM
positive regulation of mitochondrion organization (GO:0010822)	0.564353	1	0	0	1.21124	0.692922	PARK7
regulation of protein processing (GO:0070613)	0.564353	1	0	0	1.21124	0.692922	CLU
regulation of macromolecule metabolic process (GO:0060255)	0.567159	1	0	0	1.20192	0.68163	APOE
protein targeting (GO:0006605)	0.578205	1	0	0	1.16604	0.63879	NLGN1
positive regulation of cytosolic calcium ion concentration (GO:0007204)	0.578205	1	0	0	1.16604	0.63879	CXCR4
adenylate cyclase-modulating G-protein coupled receptor signaling pathway (GO:0007188)	0.580923	1	0	0	1.15741	0.628631	RAMP1
protein phosphorylation (GO:0006468)	0.583442	1	0	0	0.995223	0.536237	PDGFRB;MERTK;DCLK1
phagocytosis (GO:0006909)	0.583623	1	0	0	1.1489	0.61868	MERTK
cellular response to organic cyclic compound (GO:0071407)	0.583623	1	0	0	1.1489	0.61868	ACTB
regulation of cytosolic calcium ion concentration (GO:0051480)	0.588972	1	0	0	1.13225	0.599384	CXCR4
regulation of vesicle-mediated transport (GO:0060627)	0.591621	1	0	0	1.1241	0.590028	NRP1
response to cytokine (GO:0034097)	0.591621	1	0	0	1.1241	0.590028	CXCR4
regulation of primary metabolic process (GO:0080090)	0.594253	1	0	0	1.11607	0.580859	APOE
regulation of small GTPase mediated signal transduction (GO:0051056)	0.596868	1	0	0	1.10816	0.571874	ARHGAP24
inorganic cation transmembrane transport (GO:0098662)	0.596868	1	0	0	1.10816	0.571874	ATP6V1F
modification-dependent protein catabolic process (GO:0019941)	0.599467	1	0	0	1.10035	0.563067	UBC
peptidyl-serine phosphorylation (GO:0018105)	0.609695	1	0	0	1.07021	0.529534	DCLK1
cellular protein localization (GO:0034613)	0.623417	1	0	0	0.952744	0.450209	CD63;ID1
spermatogenesis (GO:0007283)	0.62938	1	0	0	1.01461	0.469784	SOD1
male gamete generation (GO:0048232)	0.631771	1	0	0	1.00806	0.462932	SOD1
protein ubiquitination (GO:0016567)	0.633459	1	0	0	0.924556	0.422115	UBB;FBXO2;UBC
ubiquitin-dependent protein catabolic process (GO:0006511)	0.646133	1	0	0	0.913743	0.399077	UBB;UBC
intracellular protein transport (GO:0006886)	0.655535	1	0	0	0.897989	0.379223	NLGN1;MT3
regulation of gene expression (GO:0010468)	0.658328	1	0	0	0.903179	0.377576	HINT1;PARK7;CLU;MT3;HSPA1B;HSPA1A
peptidyl-serine modification (GO:0018209)	0.668001	1	0	0	0.913743	0.368664	DCLK1
positive regulation of protein kinase activity (GO:0045860)	0.672273	1	0	0	0.903179	0.358644	CLU
protein autophosphorylation (GO:0046777)	0.67858	1	0	0	0.887784	0.344241	PDGFRB
regulation of angiogenesis (GO:0045765)	0.682717	1	0	0	0.877809	0.335037	HSPB1
positive regulation of cell motility (GO:2000147)	0.686802	1	0	0	0.868056	0.326137	PDGFRB
ER to Golgi vesicle-mediated transport (GO:0006888)	0.688824	1	0	0	0.86326	0.321796	DYNLL1
regulation of transcription, DNA-templated (GO:0006355)	0.703643	1	0	0	0.879456	0.309115	HSPA8;HINT1;TSHZ2;ID1;ID3;PARK7;APOE;PLCB1;MT3
cilium organization (GO:0044782)	0.712109	1	0	0	0.809585	0.274874	DYNLL1
positive regulation of GTPase activity (GO:0043547)	0.712109	1	0	0	0.809585	0.274874	RALGAPA2
RNA processing (GO:0006396)	0.713969	1	0	0	0.805412	0.271356	SNRPD2
positive regulation of transcription, DNA-templated (GO:0045893)	0.729458	1	0	0	0.836307	0.263816	CHCHD2;UBB;UBC;PARK7;PLCB1;MT3
extracellular matrix organization (GO:0030198)	0.773559	1	0	0	0.679348	0.174424	BCAN
positive regulation of transcription from RNA polymerase II promoter (GO:0045944)	0.797699	1	0	0	0.73616	0.16639	CHCHD2;UBB;UBC;PARK7
positive regulation of nucleic acid-templated transcription (GO:1903508)	0.835811	1	0	0	0.621272	0.111427	PLCB1;MT3
regulation of transcription from RNA polymerase II promoter (GO:0006357)	0.843444	1	0	0	0.73952	0.125912	CHCHD2;UBB;RPL10;TSHZ2;UBC;PARK7;APOE
proteolysis (GO:0006508)	0.848719	1	0	0	0.535103	0.0877714	FBXO2
regulation of cell migration (GO:0030334)	0.871473	1	0	0	0.492902	0.067809	PDGFRB
cellular response to DNA damage stimulus (GO:0006974)	0.881927	1	0	0	0.473485	0.0594914	PARK7
regulation of cellular macromolecule biosynthetic process (GO:2000112)	0.915743	1	0	0	0.494462	0.0435221	HINT1;RPL10
vesicle-mediated transport (GO:0016192)	0.930494	1	0	0	0.38017	0.0273873	HSPA8
regulation of nucleic acid-templated transcription (GO:1903506)	0.981018	1	0	0	0.25699	0.0049251	HINT1
